# Supplementary material for: Sequence, structure, and function of the Dps DNA-binding protein from Deinococcus wulumuqiensis R12
Source: Microb Cell Fact. 2022 Jul 2;21:132. doi: 10.1186/s12934-022-01857-7 (PMC9250271; doi:10.1186/s12934-022-01857-7)
Supplement: Supplementary file 1 — Additional file 1. GO_enrichment. [file 12934_2022_1857_MOESM1_ESM.xlsx]

## Sheet: Up
GO Terms Level 1	GO Terms Description	GO Terms Level	GO Terms ID	Mapping	Background	All Mapping	All Background	Fold Enrichment	Fisher's exact test p value	-log10(p value)	Related proteins
Cellular Component	DNA-directed RNA polymerase complex	7	GO:0000428	2	2	35	234	6.69	0.0218261	1.66	A0A345IGT4 A0A345IGT5
	nucleoid	3	GO:0009295	2	2	35	234	6.69	0.0218261	1.66	A0A345IFE0 A0A345IGU0
	RNA polymerase complex	6	GO:0030880	2	2	35	234	6.69	0.0218261	1.66	A0A345IGT4 A0A345IGT5
Molecular Function	5'-3' RNA polymerase activity	7	GO:0034062	2	2	46	256	5.57	0.0317096	1.5	A0A345IE09 A0A345IGT5
	ribonucleoside binding	5	GO:0032549	2	2	46	256	5.57	0.0317096	1.5	A0A345IHF2 A0A345IIL6
	nucleoside binding	4	GO:0001882	2	2	46	256	5.57	0.0317096	1.5	A0A345IHF2 A0A345IIL6
	RNA polymerase activity	6	GO:0097747	2	2	46	256	5.57	0.0317096	1.5	A0A345IE09 A0A345IGT5
	DNA-directed 5'-3' RNA polymerase activity	8	GO:0003899	2	2	46	256	5.57	0.0317096	1.5	A0A345IE09 A0A345IGT5
	nucleotidyltransferase activity	5	GO:0016779	3	5	46	256	3.34	0.0418597	1.38	A0A345IE09 A0A345IGT5 A0A345IIL6
	zinc ion binding	7	GO:0008270	5	12	46	256	2.32	0.0444732	1.35	A0A345IDW8 A0A345IE09 A0A345IFA7 A0A345IIL4 A0A345IIL6
Biological Process	hexose catabolic process	7	GO:0019320	2	2	48	273	5.69	0.0303814	1.52	A0A345IJG0 A0A345IK64
	galactose metabolic process	7	GO:0006012	2	2	48	273	5.69	0.0303814	1.52	A0A345IJG0 A0A345IK64
	monosaccharide catabolic process	6	GO:0046365	2	2	48	273	5.69	0.0303814	1.52	A0A345IJG0 A0A345IK64

## Sheet: Up GO2Protein
GO Terms Level 1	GO Terms ID	GO Terms Level	GO Terms Description	Fold Enrichment	Fisher's exact test p value	Protein accession	Protein description	Gene name	dps/R12 Ratio	dps/R12 P value	Regulated Type	MW [kDa]	Coverage [%]	Peptides	Unique peptides	R12_1	R12_2	R12_3	dps_1	dps_2	dps_3
Biological Process	GO:0032774	8	RNA biosynthetic process	4.27	0.0180495	A0A345IE09	DNA-directed RNA polymerase subunit alpha OS=Deinococcus wulumuqiensis OX=980427 GN=rpoA PE=3 SV=1	rpoA	1.7985	2.55658e-06	Up	37.197	30.2	9	9	0.703311	0.734716	0.705985	1.27637	1.29933	1.2803
Biological Process	GO:0009056	3	catabolic process	1.42	0.192917	A0A345IG31	Deoxyribose-phosphate aldolase OS=Deinococcus wulumuqiensis OX=980427 GN=deoC PE=3 SV=1	deoC	2.4689	0.000324461	Up	22.881	43.6	8	8	0.492812	0.599625	0.637231	1.38338	1.43211	1.45484
Biological Process	GO:0009056	3	catabolic process	1.42	0.192917	A0A345IDW8	Cytidine deaminase OS=Deinococcus wulumuqiensis OX=980427 GN=cdd PE=3 SV=1	cdd	1.7018	0.00929822	Up	15.94	37.5	4	4	0.906339	0.693149	0.621239	1.33123	1.21887	1.22918
Biological Process	GO:1901136	5	carbohydrate derivative catabolic process	2.13	0.149632	A0A345IIQ3	Thymidylate synthase OS=Deinococcus wulumuqiensis OX=980427 GN=thyA PE=3 SV=1	thyA	1.6389	0.00121825	Up	30.332	19.3	4	4	0.680353	0.821198	0.772109	1.23264	1.19368	1.30002
Biological Process	GO:1901136	5	carbohydrate derivative catabolic process	2.13	0.149632	A0A345IG31	Deoxyribose-phosphate aldolase OS=Deinococcus wulumuqiensis OX=980427 GN=deoC PE=3 SV=1	deoC	2.4689	0.000324461	Up	22.881	43.6	8	8	0.492812	0.599625	0.637231	1.38338	1.43211	1.45484
Biological Process	GO:1901136	5	carbohydrate derivative catabolic process	2.13	0.149632	A0A345IDW8	Cytidine deaminase OS=Deinococcus wulumuqiensis OX=980427 GN=cdd PE=3 SV=1	cdd	1.7018	0.00929822	Up	15.94	37.5	4	4	0.906339	0.693149	0.621239	1.33123	1.21887	1.22918
Biological Process	GO:0005977	8	glycogen metabolic process	2.84	0.143611	A0A345IJG0	Alpha-D-glucose phosphate-specific phosphoglucomutase OS=Deinococcus wulumuqiensis OX=980427 GN=DVJ83_12665 PE=3 SV=1	DVJ83_12665	1.7446	5.52976e-07	Up	57.72	30.7	14	13	0.728821	0.739232	0.718066	1.28257	1.26117	1.27015
Biological Process	GO:0005977	8	glycogen metabolic process	2.84	0.143611	A0A345IEN2	1,4-alpha-glucan branching enzyme GlgB OS=Deinococcus wulumuqiensis OX=980427 GN=glgB PE=3 SV=1	glgB	1.5809	9.89171e-06	Up	79.625	8.3	5	5	0.773192	0.768664	0.782915	1.21708	1.26142	1.19673
Biological Process	GO:0006112	6	energy reserve metabolic process	2.84	0.143611	A0A345IJG0	Alpha-D-glucose phosphate-specific phosphoglucomutase OS=Deinococcus wulumuqiensis OX=980427 GN=DVJ83_12665 PE=3 SV=1	DVJ83_12665	1.7446	5.52976e-07	Up	57.72	30.7	14	13	0.728821	0.739232	0.718066	1.28257	1.26117	1.27015
Biological Process	GO:0006112	6	energy reserve metabolic process	2.84	0.143611	A0A345IEN2	1,4-alpha-glucan branching enzyme GlgB OS=Deinococcus wulumuqiensis OX=980427 GN=glgB PE=3 SV=1	glgB	1.5809	9.89171e-06	Up	79.625	8.3	5	5	0.773192	0.768664	0.782915	1.21708	1.26142	1.19673
Biological Process	GO:0000271	6	polysaccharide biosynthetic process	2.84	0.143611	A0A345IJG0	Alpha-D-glucose phosphate-specific phosphoglucomutase OS=Deinococcus wulumuqiensis OX=980427 GN=DVJ83_12665 PE=3 SV=1	DVJ83_12665	1.7446	5.52976e-07	Up	57.72	30.7	14	13	0.728821	0.739232	0.718066	1.28257	1.26117	1.27015
Biological Process	GO:0000271	6	polysaccharide biosynthetic process	2.84	0.143611	A0A345IEN2	1,4-alpha-glucan branching enzyme GlgB OS=Deinococcus wulumuqiensis OX=980427 GN=glgB PE=3 SV=1	glgB	1.5809	9.89171e-06	Up	79.625	8.3	5	5	0.773192	0.768664	0.782915	1.21708	1.26142	1.19673
Biological Process	GO:0033692	7	cellular polysaccharide biosynthetic process	2.84	0.143611	A0A345IJG0	Alpha-D-glucose phosphate-specific phosphoglucomutase OS=Deinococcus wulumuqiensis OX=980427 GN=DVJ83_12665 PE=3 SV=1	DVJ83_12665	1.7446	5.52976e-07	Up	57.72	30.7	14	13	0.728821	0.739232	0.718066	1.28257	1.26117	1.27015
Biological Process	GO:0033692	7	cellular polysaccharide biosynthetic process	2.84	0.143611	A0A345IEN2	1,4-alpha-glucan branching enzyme GlgB OS=Deinococcus wulumuqiensis OX=980427 GN=glgB PE=3 SV=1	glgB	1.5809	9.89171e-06	Up	79.625	8.3	5	5	0.773192	0.768664	0.782915	1.21708	1.26142	1.19673
Biological Process	GO:0009264	10	deoxyribonucleotide catabolic process	2.84	0.143611	A0A345IIQ3	Thymidylate synthase OS=Deinococcus wulumuqiensis OX=980427 GN=thyA PE=3 SV=1	thyA	1.6389	0.00121825	Up	30.332	19.3	4	4	0.680353	0.821198	0.772109	1.23264	1.19368	1.30002
Biological Process	GO:0009264	10	deoxyribonucleotide catabolic process	2.84	0.143611	A0A345IG31	Deoxyribose-phosphate aldolase OS=Deinococcus wulumuqiensis OX=980427 GN=deoC PE=3 SV=1	deoC	2.4689	0.000324461	Up	22.881	43.6	8	8	0.492812	0.599625	0.637231	1.38338	1.43211	1.45484
Biological Process	GO:1901575	4	organic substance catabolic process	1.53	0.117198	A0A345IKG1	Biosynthetic arginine decarboxylase OS=Deinococcus wulumuqiensis OX=980427 GN=speA PE=3 SV=1	speA	2.5227	7.42155e-06	Up	73.892	23.7	13	13	0.542572	0.577751	0.582894	1.40637	1.39722	1.49319
Biological Process	GO:1901575	4	organic substance catabolic process	1.53	0.117198	A0A345IK64	Aldose 1-epimerase OS=Deinococcus wulumuqiensis OX=980427 GN=DVJ83_07590 PE=4 SV=1	DVJ83_07590	1.8556	0.000391252	Up	32.807	9.7	3	3	0.767888	0.69196	0.641286	1.27088	1.27155	1.35643
Biological Process	GO:1901575	4	organic substance catabolic process	1.53	0.117198	A0A345IJG0	Alpha-D-glucose phosphate-specific phosphoglucomutase OS=Deinococcus wulumuqiensis OX=980427 GN=DVJ83_12665 PE=3 SV=1	DVJ83_12665	1.7446	5.52976e-07	Up	57.72	30.7	14	13	0.728821	0.739232	0.718066	1.28257	1.26117	1.27015
Biological Process	GO:1901575	4	organic substance catabolic process	1.53	0.117198	A0A345IIQ3	Thymidylate synthase OS=Deinococcus wulumuqiensis OX=980427 GN=thyA PE=3 SV=1	thyA	1.6389	0.00121825	Up	30.332	19.3	4	4	0.680353	0.821198	0.772109	1.23264	1.19368	1.30002
Biological Process	GO:1901575	4	organic substance catabolic process	1.53	0.117198	A0A345IIL4	Acetate kinase OS=Deinococcus wulumuqiensis OX=980427 GN=ackA PE=3 SV=1	ackA	2.0059	1.63841e-05	Up	42.978	37	11	11	0.682778	0.641726	0.671587	1.29089	1.32403	1.38899
Biological Process	GO:1901575	4	organic substance catabolic process	1.53	0.117198	A0A345IIH8	MBL fold metallo-hydrolase OS=Deinococcus wulumuqiensis OX=980427 GN=DVJ83_10605 PE=4 SV=1	DVJ83_10605	1.6532	0.000244422	Up	22.771	25.1	4	4	0.71127	0.794859	0.755328	1.18547	1.28389	1.26919
Biological Process	GO:1901575	4	organic substance catabolic process	1.53	0.117198	A0A345IH91	Glycoside hydrolase family 13 protein OS=Deinococcus wulumuqiensis OX=980427 GN=DVJ83_07705 PE=4 SV=1	DVJ83_07705	2.0667	5.80655e-05	Up	75.486	11.8	6	5	0.60711	0.695171	0.654193	1.36851	1.31812	1.35689
Biological Process	GO:1901575	4	organic substance catabolic process	1.53	0.117198	A0A345IH14	Proline dehydrogenase OS=Deinococcus wulumuqiensis OX=980427 GN=DVJ83_07210 PE=4 SV=1	DVJ83_07210	4.1812	2.6547e-07	Up	35.133	38.1	13	13	0.376648	0.38266	0.39873	1.59833	1.59111	1.65252
Biological Process	GO:1901575	4	organic substance catabolic process	1.53	0.117198	A0A345IGF2	Ornithine--oxo-acid transaminase OS=Deinococcus wulumuqiensis OX=980427 GN=rocD PE=3 SV=1	rocD	1.9587	0.00523984	Up	47.85	10.7	3	3	0.764151	0.661565	0.602222	1.358	1.52551	1.08855
Biological Process	GO:1901575	4	organic substance catabolic process	1.53	0.117198	A0A345IG31	Deoxyribose-phosphate aldolase OS=Deinococcus wulumuqiensis OX=980427 GN=deoC PE=3 SV=1	deoC	2.4689	0.000324461	Up	22.881	43.6	8	8	0.492812	0.599625	0.637231	1.38338	1.43211	1.45484
Biological Process	GO:1901575	4	organic substance catabolic process	1.53	0.117198	A0A345IDW8	Cytidine deaminase OS=Deinococcus wulumuqiensis OX=980427 GN=cdd PE=3 SV=1	cdd	1.7018	0.00929822	Up	15.94	37.5	4	4	0.906339	0.693149	0.621239	1.33123	1.21887	1.22918
Biological Process	GO:0005976	5	polysaccharide metabolic process	2.44	0.106435	A0A345IJG0	Alpha-D-glucose phosphate-specific phosphoglucomutase OS=Deinococcus wulumuqiensis OX=980427 GN=DVJ83_12665 PE=3 SV=1	DVJ83_12665	1.7446	5.52976e-07	Up	57.72	30.7	14	13	0.728821	0.739232	0.718066	1.28257	1.26117	1.27015
Biological Process	GO:0005976	5	polysaccharide metabolic process	2.44	0.106435	A0A345IH91	Glycoside hydrolase family 13 protein OS=Deinococcus wulumuqiensis OX=980427 GN=DVJ83_07705 PE=4 SV=1	DVJ83_07705	2.0667	5.80655e-05	Up	75.486	11.8	6	5	0.60711	0.695171	0.654193	1.36851	1.31812	1.35689
Biological Process	GO:0005976	5	polysaccharide metabolic process	2.44	0.106435	A0A345IEN2	1,4-alpha-glucan branching enzyme GlgB OS=Deinococcus wulumuqiensis OX=980427 GN=glgB PE=3 SV=1	glgB	1.5809	9.89171e-06	Up	79.625	8.3	5	5	0.773192	0.768664	0.782915	1.21708	1.26142	1.19673
Biological Process	GO:0009056	3	catabolic process	1.42	0.192917	A0A345IGF2	Ornithine--oxo-acid transaminase OS=Deinococcus wulumuqiensis OX=980427 GN=rocD PE=3 SV=1	rocD	1.9587	0.00523984	Up	47.85	10.7	3	3	0.764151	0.661565	0.602222	1.358	1.52551	1.08855
Biological Process	GO:0032259	3	methylation	2.44	0.106435	A0A345IIQ3	Thymidylate synthase OS=Deinococcus wulumuqiensis OX=980427 GN=thyA PE=3 SV=1	thyA	1.6389	0.00121825	Up	30.332	19.3	4	4	0.680353	0.821198	0.772109	1.23264	1.19368	1.30002
Biological Process	GO:0009056	3	catabolic process	1.42	0.192917	A0A345IH14	Proline dehydrogenase OS=Deinococcus wulumuqiensis OX=980427 GN=DVJ83_07210 PE=4 SV=1	DVJ83_07210	4.1812	2.6547e-07	Up	35.133	38.1	13	13	0.376648	0.38266	0.39873	1.59833	1.59111	1.65252
Biological Process	GO:0009056	3	catabolic process	1.42	0.192917	A0A345IIH8	MBL fold metallo-hydrolase OS=Deinococcus wulumuqiensis OX=980427 GN=DVJ83_10605 PE=4 SV=1	DVJ83_10605	1.6532	0.000244422	Up	22.771	25.1	4	4	0.71127	0.794859	0.755328	1.18547	1.28389	1.26919
Biological Process	GO:0046148	4	pigment biosynthetic process	2.28	0.213004	A0A345IG77	Uroporphyrinogen decarboxylase OS=Deinococcus wulumuqiensis OX=980427 GN=hemE PE=3 SV=1	hemE	3.1087	0.0132511	Up	43.245	9.6	3	3	0.421551	0.461368		1.57877	0.970863	1.56745
Biological Process	GO:0042440	3	pigment metabolic process	2.28	0.213004	A0A345II12	Porphobilinogen deaminase OS=Deinococcus wulumuqiensis OX=980427 GN=hemC PE=3 SV=1	hemC	1.5404	6.2718e-05	Up	33.763	39	12	12	0.794949	0.77253	0.794354	1.16811	1.26362	1.20644
Biological Process	GO:0042440	3	pigment metabolic process	2.28	0.213004	A0A345IG77	Uroporphyrinogen decarboxylase OS=Deinococcus wulumuqiensis OX=980427 GN=hemE PE=3 SV=1	hemE	3.1087	0.0132511	Up	43.245	9.6	3	3	0.421551	0.461368		1.57877	0.970863	1.56745
Biological Process	GO:0009262	9	deoxyribonucleotide metabolic process	2.28	0.213004	A0A345IIQ3	Thymidylate synthase OS=Deinococcus wulumuqiensis OX=980427 GN=thyA PE=3 SV=1	thyA	1.6389	0.00121825	Up	30.332	19.3	4	4	0.680353	0.821198	0.772109	1.23264	1.19368	1.30002
Biological Process	GO:0009262	9	deoxyribonucleotide metabolic process	2.28	0.213004	A0A345IG31	Deoxyribose-phosphate aldolase OS=Deinococcus wulumuqiensis OX=980427 GN=deoC PE=3 SV=1	deoC	2.4689	0.000324461	Up	22.881	43.6	8	8	0.492812	0.599625	0.637231	1.38338	1.43211	1.45484
Biological Process	GO:0034637	6	cellular carbohydrate biosynthetic process	2.28	0.213004	A0A345IJG0	Alpha-D-glucose phosphate-specific phosphoglucomutase OS=Deinococcus wulumuqiensis OX=980427 GN=DVJ83_12665 PE=3 SV=1	DVJ83_12665	1.7446	5.52976e-07	Up	57.72	30.7	14	13	0.728821	0.739232	0.718066	1.28257	1.26117	1.27015
Biological Process	GO:0034637	6	cellular carbohydrate biosynthetic process	2.28	0.213004	A0A345IEN2	1,4-alpha-glucan branching enzyme GlgB OS=Deinococcus wulumuqiensis OX=980427 GN=glgB PE=3 SV=1	glgB	1.5809	9.89171e-06	Up	79.625	8.3	5	5	0.773192	0.768664	0.782915	1.21708	1.26142	1.19673
Biological Process	GO:0033014	6	tetrapyrrole biosynthetic process	2.28	0.213004	A0A345II12	Porphobilinogen deaminase OS=Deinococcus wulumuqiensis OX=980427 GN=hemC PE=3 SV=1	hemC	1.5404	6.2718e-05	Up	33.763	39	12	12	0.794949	0.77253	0.794354	1.16811	1.26362	1.20644
Biological Process	GO:0033014	6	tetrapyrrole biosynthetic process	2.28	0.213004	A0A345IG77	Uroporphyrinogen decarboxylase OS=Deinococcus wulumuqiensis OX=980427 GN=hemE PE=3 SV=1	hemE	3.1087	0.0132511	Up	43.245	9.6	3	3	0.421551	0.461368		1.57877	0.970863	1.56745
Biological Process	GO:0033013	5	tetrapyrrole metabolic process	2.28	0.213004	A0A345II12	Porphobilinogen deaminase OS=Deinococcus wulumuqiensis OX=980427 GN=hemC PE=3 SV=1	hemC	1.5404	6.2718e-05	Up	33.763	39	12	12	0.794949	0.77253	0.794354	1.16811	1.26362	1.20644
Biological Process	GO:0033013	5	tetrapyrrole metabolic process	2.28	0.213004	A0A345IG77	Uroporphyrinogen decarboxylase OS=Deinococcus wulumuqiensis OX=980427 GN=hemE PE=3 SV=1	hemE	3.1087	0.0132511	Up	43.245	9.6	3	3	0.421551	0.461368		1.57877	0.970863	1.56745
Biological Process	GO:0019318	6	hexose metabolic process	2.28	0.213004	A0A345IK64	Aldose 1-epimerase OS=Deinococcus wulumuqiensis OX=980427 GN=DVJ83_07590 PE=4 SV=1	DVJ83_07590	1.8556	0.000391252	Up	32.807	9.7	3	3	0.767888	0.69196	0.641286	1.27088	1.27155	1.35643
Biological Process	GO:0019318	6	hexose metabolic process	2.28	0.213004	A0A345IJG0	Alpha-D-glucose phosphate-specific phosphoglucomutase OS=Deinococcus wulumuqiensis OX=980427 GN=DVJ83_12665 PE=3 SV=1	DVJ83_12665	1.7446	5.52976e-07	Up	57.72	30.7	14	13	0.728821	0.739232	0.718066	1.28257	1.26117	1.27015
Biological Process	GO:0010467	5	gene expression	1.39	0.200302	A0A345IJX5	Ribosome maturation factor RimP OS=Deinococcus wulumuqiensis OX=980427 GN=rimP PE=3 SV=1	rimP	1.9703	2.43364e-06	Up	17.739	41.8	8	8	0.656155	0.684061	0.679806	1.29723	1.33909	1.34366
Biological Process	GO:0010467	5	gene expression	1.39	0.200302	A0A345IJ74	Valine--tRNA ligase OS=Deinococcus wulumuqiensis OX=980427 GN=valS PE=3 SV=1	valS	2.4798	2.92567e-06	Up	102.77	13.2	10	10	0.553524	0.591644	0.579055	1.38669	1.43797	1.45112
Biological Process	GO:0010467	5	gene expression	1.39	0.200302	A0A345III5	Arginine--tRNA ligase OS=Deinococcus wulumuqiensis OX=980427 GN=argS PE=3 SV=1	argS	1.8734	0.000653879	Up	66.48	6.1	6	6	0.779535	0.673787	0.634781	1.27156	1.36766	1.27268
Biological Process	GO:0010467	5	gene expression	1.39	0.200302	A0A345IHR1	tRNA (guanosine(18)-2'-O)-methyltransferase OS=Deinococcus wulumuqiensis OX=980427 GN=trmH PE=3 SV=1	trmH	4.1024	0.000223847	Up	24.741	22.3	3	3	0.338179	0.362656	0.475073	1.74777	1.55279	1.52354
Biological Process	GO:0010467	5	gene expression	1.39	0.200302	A0A345IHG2	Ribosomal RNA large subunit methyltransferase H OS=Deinococcus wulumuqiensis OX=980427 GN=rlmH PE=3 SV=1	rlmH	1.9989	0.000263413	Up	16.144	15.8	2	2	0.736257	0.612694	0.65181	1.29152	1.32854	1.37918
Biological Process	GO:0010467	5	gene expression	1.39	0.200302	A0A345IGU0	DNA topoisomerase (ATP-hydrolyzing) OS=Deinococcus wulumuqiensis OX=980427 GN=DVJ83_06755 PE=4 SV=1	DVJ83_06755	2.0862	7.23763e-06	Up	74.964	13.3	10	10	0.668502	0.657434	0.618203	1.35955	1.35942	1.33689
Biological Process	GO:0010467	5	gene expression	1.39	0.200302	A0A345IGT5	DNA-directed RNA polymerase subunit beta' OS=Deinococcus wulumuqiensis OX=980427 GN=rpoC PE=3 SV=1	rpoC	2.1951	3.22323e-06	Up	171.3	17.8	20	20	0.629611	0.618448	0.629838	1.3593	1.42867	1.33413
Biological Process	GO:0010467	5	gene expression	1.39	0.200302	A0A345IGH5	tRNA-dihydrouridine(20/20a) synthase OS=Deinococcus wulumuqiensis OX=980427 GN=DVJ83_06045 PE=3 SV=1	DVJ83_06045	1.9749	0.00103939	Up	36.295	15.3	3	3	0.731509	0.645573	0.639809	1.36393	1.45621	1.16297
Biological Process	GO:0010467	5	gene expression	1.39	0.200302	A0A345IFA9	Ribosome-recycling factor OS=Deinococcus wulumuqiensis OX=980427 GN=frr PE=3 SV=1	frr	1.6377	0.000226803	Up	20.536	21.3	6	6	0.722257	0.778532	0.773905	1.1705	1.25531	1.29949
Biological Process	GO:0010467	5	gene expression	1.39	0.200302	A0A345IFA7	Elongation factor Ts OS=Deinococcus wulumuqiensis OX=980427 GN=tsf PE=3 SV=1	tsf	3.0418	1.66928e-06	Up	28.589	58	16	16	0.490426	0.483488	0.510572	1.47012	1.56465	1.48074
Biological Process	GO:0010467	5	gene expression	1.39	0.200302	A0A345IE09	DNA-directed RNA polymerase subunit alpha OS=Deinococcus wulumuqiensis OX=980427 GN=rpoA PE=3 SV=1	rpoA	1.7985	2.55658e-06	Up	37.197	30.2	9	9	0.703311	0.734716	0.705985	1.27637	1.29933	1.2803
Biological Process	GO:0009056	3	catabolic process	1.42	0.192917	A0A345IKG1	Biosynthetic arginine decarboxylase OS=Deinococcus wulumuqiensis OX=980427 GN=speA PE=3 SV=1	speA	2.5227	7.42155e-06	Up	73.892	23.7	13	13	0.542572	0.577751	0.582894	1.40637	1.39722	1.49319
Biological Process	GO:0009056	3	catabolic process	1.42	0.192917	A0A345IK64	Aldose 1-epimerase OS=Deinococcus wulumuqiensis OX=980427 GN=DVJ83_07590 PE=4 SV=1	DVJ83_07590	1.8556	0.000391252	Up	32.807	9.7	3	3	0.767888	0.69196	0.641286	1.27088	1.27155	1.35643
Biological Process	GO:0009056	3	catabolic process	1.42	0.192917	A0A345IJG0	Alpha-D-glucose phosphate-specific phosphoglucomutase OS=Deinococcus wulumuqiensis OX=980427 GN=DVJ83_12665 PE=3 SV=1	DVJ83_12665	1.7446	5.52976e-07	Up	57.72	30.7	14	13	0.728821	0.739232	0.718066	1.28257	1.26117	1.27015
Biological Process	GO:0009056	3	catabolic process	1.42	0.192917	A0A345IIQ3	Thymidylate synthase OS=Deinococcus wulumuqiensis OX=980427 GN=thyA PE=3 SV=1	thyA	1.6389	0.00121825	Up	30.332	19.3	4	4	0.680353	0.821198	0.772109	1.23264	1.19368	1.30002
Biological Process	GO:0009056	3	catabolic process	1.42	0.192917	A0A345IIL4	Acetate kinase OS=Deinococcus wulumuqiensis OX=980427 GN=ackA PE=3 SV=1	ackA	2.0059	1.63841e-05	Up	42.978	37	11	11	0.682778	0.641726	0.671587	1.29089	1.32403	1.38899
Biological Process	GO:0009056	3	catabolic process	1.42	0.192917	A0A345IH91	Glycoside hydrolase family 13 protein OS=Deinococcus wulumuqiensis OX=980427 GN=DVJ83_07705 PE=4 SV=1	DVJ83_07705	2.0667	5.80655e-05	Up	75.486	11.8	6	5	0.60711	0.695171	0.654193	1.36851	1.31812	1.35689
Biological Process	GO:0046148	4	pigment biosynthetic process	2.28	0.213004	A0A345II12	Porphobilinogen deaminase OS=Deinococcus wulumuqiensis OX=980427 GN=hemC PE=3 SV=1	hemC	1.5404	6.2718e-05	Up	33.763	39	12	12	0.794949	0.77253	0.794354	1.16811	1.26362	1.20644
Biological Process	GO:0032259	3	methylation	2.44	0.106435	A0A345IHR1	tRNA (guanosine(18)-2'-O)-methyltransferase OS=Deinococcus wulumuqiensis OX=980427 GN=trmH PE=3 SV=1	trmH	4.1024	0.000223847	Up	24.741	22.3	3	3	0.338179	0.362656	0.475073	1.74777	1.55279	1.52354
Biological Process	GO:0044264	6	cellular polysaccharide metabolic process	2.44	0.106435	A0A345IJG0	Alpha-D-glucose phosphate-specific phosphoglucomutase OS=Deinococcus wulumuqiensis OX=980427 GN=DVJ83_12665 PE=3 SV=1	DVJ83_12665	1.7446	5.52976e-07	Up	57.72	30.7	14	13	0.728821	0.739232	0.718066	1.28257	1.26117	1.27015
Biological Process	GO:0044262	5	cellular carbohydrate metabolic process	2.19	0.0578144	A0A345IJG0	Alpha-D-glucose phosphate-specific phosphoglucomutase OS=Deinococcus wulumuqiensis OX=980427 GN=DVJ83_12665 PE=3 SV=1	DVJ83_12665	1.7446	5.52976e-07	Up	57.72	30.7	14	13	0.728821	0.739232	0.718066	1.28257	1.26117	1.27015
Biological Process	GO:0044262	5	cellular carbohydrate metabolic process	2.19	0.0578144	A0A345IH91	Glycoside hydrolase family 13 protein OS=Deinococcus wulumuqiensis OX=980427 GN=DVJ83_07705 PE=4 SV=1	DVJ83_07705	2.0667	5.80655e-05	Up	75.486	11.8	6	5	0.60711	0.695171	0.654193	1.36851	1.31812	1.35689
Biological Process	GO:0044262	5	cellular carbohydrate metabolic process	2.19	0.0578144	A0A345IEN2	1,4-alpha-glucan branching enzyme GlgB OS=Deinococcus wulumuqiensis OX=980427 GN=glgB PE=3 SV=1	glgB	1.5809	9.89171e-06	Up	79.625	8.3	5	5	0.773192	0.768664	0.782915	1.21708	1.26142	1.19673
Biological Process	GO:0044262	5	cellular carbohydrate metabolic process	2.19	0.0578144	A0A345IEH1	Glycerol kinase OS=Deinococcus wulumuqiensis OX=980427 GN=glpK PE=3 SV=1	glpK	1.839	2.11261e-05	Up	54.921	13.2	8	8	0.695975	0.727318	0.690095	1.3452	1.25186	1.28955
Biological Process	GO:0044282	4	small molecule catabolic process	1.82	0.056187	A0A345IKG1	Biosynthetic arginine decarboxylase OS=Deinococcus wulumuqiensis OX=980427 GN=speA PE=3 SV=1	speA	2.5227	7.42155e-06	Up	73.892	23.7	13	13	0.542572	0.577751	0.582894	1.40637	1.39722	1.49319
Biological Process	GO:0044282	4	small molecule catabolic process	1.82	0.056187	A0A345IK64	Aldose 1-epimerase OS=Deinococcus wulumuqiensis OX=980427 GN=DVJ83_07590 PE=4 SV=1	DVJ83_07590	1.8556	0.000391252	Up	32.807	9.7	3	3	0.767888	0.69196	0.641286	1.27088	1.27155	1.35643
Biological Process	GO:0044282	4	small molecule catabolic process	1.82	0.056187	A0A345IJG0	Alpha-D-glucose phosphate-specific phosphoglucomutase OS=Deinococcus wulumuqiensis OX=980427 GN=DVJ83_12665 PE=3 SV=1	DVJ83_12665	1.7446	5.52976e-07	Up	57.72	30.7	14	13	0.728821	0.739232	0.718066	1.28257	1.26117	1.27015
Biological Process	GO:0044282	4	small molecule catabolic process	1.82	0.056187	A0A345IIL4	Acetate kinase OS=Deinococcus wulumuqiensis OX=980427 GN=ackA PE=3 SV=1	ackA	2.0059	1.63841e-05	Up	42.978	37	11	11	0.682778	0.641726	0.671587	1.29089	1.32403	1.38899
Biological Process	GO:0044282	4	small molecule catabolic process	1.82	0.056187	A0A345IIH8	MBL fold metallo-hydrolase OS=Deinococcus wulumuqiensis OX=980427 GN=DVJ83_10605 PE=4 SV=1	DVJ83_10605	1.6532	0.000244422	Up	22.771	25.1	4	4	0.71127	0.794859	0.755328	1.18547	1.28389	1.26919
Biological Process	GO:0044282	4	small molecule catabolic process	1.82	0.056187	A0A345IH14	Proline dehydrogenase OS=Deinococcus wulumuqiensis OX=980427 GN=DVJ83_07210 PE=4 SV=1	DVJ83_07210	4.1812	2.6547e-07	Up	35.133	38.1	13	13	0.376648	0.38266	0.39873	1.59833	1.59111	1.65252
Biological Process	GO:0044282	4	small molecule catabolic process	1.82	0.056187	A0A345IGF2	Ornithine--oxo-acid transaminase OS=Deinococcus wulumuqiensis OX=980427 GN=rocD PE=3 SV=1	rocD	1.9587	0.00523984	Up	47.85	10.7	3	3	0.764151	0.661565	0.602222	1.358	1.52551	1.08855
Biological Process	GO:0044282	4	small molecule catabolic process	1.82	0.056187	A0A345IDW8	Cytidine deaminase OS=Deinococcus wulumuqiensis OX=980427 GN=cdd PE=3 SV=1	cdd	1.7018	0.00929822	Up	15.94	37.5	4	4	0.906339	0.693149	0.621239	1.33123	1.21887	1.22918
Biological Process	GO:0016052	5	carbohydrate catabolic process	2.53	0.0540016	A0A345IK64	Aldose 1-epimerase OS=Deinococcus wulumuqiensis OX=980427 GN=DVJ83_07590 PE=4 SV=1	DVJ83_07590	1.8556	0.000391252	Up	32.807	9.7	3	3	0.767888	0.69196	0.641286	1.27088	1.27155	1.35643
Biological Process	GO:0016052	5	carbohydrate catabolic process	2.53	0.0540016	A0A345IJG0	Alpha-D-glucose phosphate-specific phosphoglucomutase OS=Deinococcus wulumuqiensis OX=980427 GN=DVJ83_12665 PE=3 SV=1	DVJ83_12665	1.7446	5.52976e-07	Up	57.72	30.7	14	13	0.728821	0.739232	0.718066	1.28257	1.26117	1.27015
Biological Process	GO:0016052	5	carbohydrate catabolic process	2.53	0.0540016	A0A345IH91	Glycoside hydrolase family 13 protein OS=Deinococcus wulumuqiensis OX=980427 GN=DVJ83_07705 PE=4 SV=1	DVJ83_07705	2.0667	5.80655e-05	Up	75.486	11.8	6	5	0.60711	0.695171	0.654193	1.36851	1.31812	1.35689
Biological Process	GO:0016052	5	carbohydrate catabolic process	2.53	0.0540016	A0A345IG31	Deoxyribose-phosphate aldolase OS=Deinococcus wulumuqiensis OX=980427 GN=deoC PE=3 SV=1	deoC	2.4689	0.000324461	Up	22.881	43.6	8	8	0.492812	0.599625	0.637231	1.38338	1.43211	1.45484
Biological Process	GO:0009065	10	glutamine family amino acid catabolic process	3.41	0.0395209	A0A345IKG1	Biosynthetic arginine decarboxylase OS=Deinococcus wulumuqiensis OX=980427 GN=speA PE=3 SV=1	speA	2.5227	7.42155e-06	Up	73.892	23.7	13	13	0.542572	0.577751	0.582894	1.40637	1.39722	1.49319
Biological Process	GO:0009065	10	glutamine family amino acid catabolic process	3.41	0.0395209	A0A345IH14	Proline dehydrogenase OS=Deinococcus wulumuqiensis OX=980427 GN=DVJ83_07210 PE=4 SV=1	DVJ83_07210	4.1812	2.6547e-07	Up	35.133	38.1	13	13	0.376648	0.38266	0.39873	1.59833	1.59111	1.65252
Biological Process	GO:0009065	10	glutamine family amino acid catabolic process	3.41	0.0395209	A0A345IGF2	Ornithine--oxo-acid transaminase OS=Deinococcus wulumuqiensis OX=980427 GN=rocD PE=3 SV=1	rocD	1.9587	0.00523984	Up	47.85	10.7	3	3	0.764151	0.661565	0.602222	1.358	1.52551	1.08855
Biological Process	GO:0046365	6	monosaccharide catabolic process	5.69	0.0303814	A0A345IK64	Aldose 1-epimerase OS=Deinococcus wulumuqiensis OX=980427 GN=DVJ83_07590 PE=4 SV=1	DVJ83_07590	1.8556	0.000391252	Up	32.807	9.7	3	3	0.767888	0.69196	0.641286	1.27088	1.27155	1.35643
Biological Process	GO:0046365	6	monosaccharide catabolic process	5.69	0.0303814	A0A345IJG0	Alpha-D-glucose phosphate-specific phosphoglucomutase OS=Deinococcus wulumuqiensis OX=980427 GN=DVJ83_12665 PE=3 SV=1	DVJ83_12665	1.7446	5.52976e-07	Up	57.72	30.7	14	13	0.728821	0.739232	0.718066	1.28257	1.26117	1.27015
Biological Process	GO:0006012	7	galactose metabolic process	5.69	0.0303814	A0A345IK64	Aldose 1-epimerase OS=Deinococcus wulumuqiensis OX=980427 GN=DVJ83_07590 PE=4 SV=1	DVJ83_07590	1.8556	0.000391252	Up	32.807	9.7	3	3	0.767888	0.69196	0.641286	1.27088	1.27155	1.35643
Biological Process	GO:0006012	7	galactose metabolic process	5.69	0.0303814	A0A345IJG0	Alpha-D-glucose phosphate-specific phosphoglucomutase OS=Deinococcus wulumuqiensis OX=980427 GN=DVJ83_12665 PE=3 SV=1	DVJ83_12665	1.7446	5.52976e-07	Up	57.72	30.7	14	13	0.728821	0.739232	0.718066	1.28257	1.26117	1.27015
Biological Process	GO:0019388	8	galactose catabolic process	5.69	0.0303814	A0A345IK64	Aldose 1-epimerase OS=Deinococcus wulumuqiensis OX=980427 GN=DVJ83_07590 PE=4 SV=1	DVJ83_07590	1.8556	0.000391252	Up	32.807	9.7	3	3	0.767888	0.69196	0.641286	1.27088	1.27155	1.35643
Biological Process	GO:0019388	8	galactose catabolic process	5.69	0.0303814	A0A345IJG0	Alpha-D-glucose phosphate-specific phosphoglucomutase OS=Deinococcus wulumuqiensis OX=980427 GN=DVJ83_12665 PE=3 SV=1	DVJ83_12665	1.7446	5.52976e-07	Up	57.72	30.7	14	13	0.728821	0.739232	0.718066	1.28257	1.26117	1.27015
Biological Process	GO:0019320	7	hexose catabolic process	5.69	0.0303814	A0A345IK64	Aldose 1-epimerase OS=Deinococcus wulumuqiensis OX=980427 GN=DVJ83_07590 PE=4 SV=1	DVJ83_07590	1.8556	0.000391252	Up	32.807	9.7	3	3	0.767888	0.69196	0.641286	1.27088	1.27155	1.35643
Biological Process	GO:0019320	7	hexose catabolic process	5.69	0.0303814	A0A345IJG0	Alpha-D-glucose phosphate-specific phosphoglucomutase OS=Deinococcus wulumuqiensis OX=980427 GN=DVJ83_12665 PE=3 SV=1	DVJ83_12665	1.7446	5.52976e-07	Up	57.72	30.7	14	13	0.728821	0.739232	0.718066	1.28257	1.26117	1.27015
Biological Process	GO:0006527	11	arginine catabolic process	5.69	0.0303814	A0A345IKG1	Biosynthetic arginine decarboxylase OS=Deinococcus wulumuqiensis OX=980427 GN=speA PE=3 SV=1	speA	2.5227	7.42155e-06	Up	73.892	23.7	13	13	0.542572	0.577751	0.582894	1.40637	1.39722	1.49319
Biological Process	GO:0006527	11	arginine catabolic process	5.69	0.0303814	A0A345IGF2	Ornithine--oxo-acid transaminase OS=Deinococcus wulumuqiensis OX=980427 GN=rocD PE=3 SV=1	rocD	1.9587	0.00523984	Up	47.85	10.7	3	3	0.764151	0.661565	0.602222	1.358	1.52551	1.08855
Biological Process	GO:0044262	5	cellular carbohydrate metabolic process	2.19	0.0578144	A0A345IL75	Malate synthase OS=Deinococcus wulumuqiensis OX=980427 GN=DVJ83_14620 PE=3 SV=1	DVJ83_14620	2.6343	0.0165278	Up	58.455	12.9	5	5	0.641324		0.368481	1.31917	1.34076	1.33027
Biological Process	GO:0032259	3	methylation	2.44	0.106435	A0A345IHG2	Ribosomal RNA large subunit methyltransferase H OS=Deinococcus wulumuqiensis OX=980427 GN=rlmH PE=3 SV=1	rlmH	1.9989	0.000263413	Up	16.144	15.8	2	2	0.736257	0.612694	0.65181	1.29152	1.32854	1.37918
Biological Process	GO:0005975	4	carbohydrate metabolic process	1.9	0.0684758	A0A345IEH1	Glycerol kinase OS=Deinococcus wulumuqiensis OX=980427 GN=glpK PE=3 SV=1	glpK	1.839	2.11261e-05	Up	54.921	13.2	8	8	0.695975	0.727318	0.690095	1.3452	1.25186	1.28955
Biological Process	GO:0005975	4	carbohydrate metabolic process	1.9	0.0684758	A0A345IG31	Deoxyribose-phosphate aldolase OS=Deinococcus wulumuqiensis OX=980427 GN=deoC PE=3 SV=1	deoC	2.4689	0.000324461	Up	22.881	43.6	8	8	0.492812	0.599625	0.637231	1.38338	1.43211	1.45484
Biological Process	GO:0044264	6	cellular polysaccharide metabolic process	2.44	0.106435	A0A345IH91	Glycoside hydrolase family 13 protein OS=Deinococcus wulumuqiensis OX=980427 GN=DVJ83_07705 PE=4 SV=1	DVJ83_07705	2.0667	5.80655e-05	Up	75.486	11.8	6	5	0.60711	0.695171	0.654193	1.36851	1.31812	1.35689
Biological Process	GO:0044264	6	cellular polysaccharide metabolic process	2.44	0.106435	A0A345IEN2	1,4-alpha-glucan branching enzyme GlgB OS=Deinococcus wulumuqiensis OX=980427 GN=glgB PE=3 SV=1	glgB	1.5809	9.89171e-06	Up	79.625	8.3	5	5	0.773192	0.768664	0.782915	1.21708	1.26142	1.19673
Biological Process	GO:0010038	5	response to metal ion	3.79	0.0808302	A0A345ILF6	Cadmium-translocating P-type ATPase OS=Deinococcus wulumuqiensis OX=980427 GN=cadA PE=3 SV=1	cadA	1.8169	0.00856236	Up	83.004	5.9	3	3	0.571942	0.714716	0.843314	1.28767	1.16478	1.41757
Biological Process	GO:0010038	5	response to metal ion	3.79	0.0808302	A0A345IK92	Divalent-cation tolerance protein CutA OS=Deinococcus wulumuqiensis OX=980427 GN=DVJ83_09185 PE=4 SV=1	DVJ83_09185	1.7386	0.00270513	Up	11.241	44.1	3	3	0.64986	0.733485	0.807532	1.32114	1.1343	1.35369
Biological Process	GO:0046417	8	chorismate metabolic process	3.79	0.0808302	A0A345IG54	Shikimate dehydrogenase (NADP(+)) OS=Deinococcus wulumuqiensis OX=980427 GN=aroE PE=3 SV=1	aroE	2.5058	0.0110156	Up	31.771	8.2	2	2	0.640393	0.377934	0.69314	1.18314	1.53194	1.57345
Biological Process	GO:0046417	8	chorismate metabolic process	3.79	0.0808302	A0A345IF28	3-phosphoshikimate 1-carboxyvinyltransferase OS=Deinococcus wulumuqiensis OX=980427 GN=aroA PE=3 SV=1	aroA	1.5863	0.000771169	Up	46.786	15.7	5	5	0.716746	0.844042	0.759136	1.1961	1.22256	1.26141
Biological Process	GO:0005978	9	glycogen biosynthetic process	3.79	0.0808302	A0A345IJG0	Alpha-D-glucose phosphate-specific phosphoglucomutase OS=Deinococcus wulumuqiensis OX=980427 GN=DVJ83_12665 PE=3 SV=1	DVJ83_12665	1.7446	5.52976e-07	Up	57.72	30.7	14	13	0.728821	0.739232	0.718066	1.28257	1.26117	1.27015
Biological Process	GO:0005978	9	glycogen biosynthetic process	3.79	0.0808302	A0A345IEN2	1,4-alpha-glucan branching enzyme GlgB OS=Deinococcus wulumuqiensis OX=980427 GN=glgB PE=3 SV=1	glgB	1.5809	9.89171e-06	Up	79.625	8.3	5	5	0.773192	0.768664	0.782915	1.21708	1.26142	1.19673
Biological Process	GO:0009423	9	chorismate biosynthetic process	3.79	0.0808302	A0A345IG54	Shikimate dehydrogenase (NADP(+)) OS=Deinococcus wulumuqiensis OX=980427 GN=aroE PE=3 SV=1	aroE	2.5058	0.0110156	Up	31.771	8.2	2	2	0.640393	0.377934	0.69314	1.18314	1.53194	1.57345
Biological Process	GO:0009423	9	chorismate biosynthetic process	3.79	0.0808302	A0A345IF28	3-phosphoshikimate 1-carboxyvinyltransferase OS=Deinococcus wulumuqiensis OX=980427 GN=aroA PE=3 SV=1	aroA	1.5863	0.000771169	Up	46.786	15.7	5	5	0.716746	0.844042	0.759136	1.1961	1.22256	1.26141
Biological Process	GO:0072529	6	pyrimidine-containing compound catabolic process	3.79	0.0808302	A0A345IIQ3	Thymidylate synthase OS=Deinococcus wulumuqiensis OX=980427 GN=thyA PE=3 SV=1	thyA	1.6389	0.00121825	Up	30.332	19.3	4	4	0.680353	0.821198	0.772109	1.23264	1.19368	1.30002
Biological Process	GO:0072529	6	pyrimidine-containing compound catabolic process	3.79	0.0808302	A0A345IDW8	Cytidine deaminase OS=Deinococcus wulumuqiensis OX=980427 GN=cdd PE=3 SV=1	cdd	1.7018	0.00929822	Up	15.94	37.5	4	4	0.906339	0.693149	0.621239	1.33123	1.21887	1.22918
Biological Process	GO:0009250	8	glucan biosynthetic process	3.79	0.0808302	A0A345IJG0	Alpha-D-glucose phosphate-specific phosphoglucomutase OS=Deinococcus wulumuqiensis OX=980427 GN=DVJ83_12665 PE=3 SV=1	DVJ83_12665	1.7446	5.52976e-07	Up	57.72	30.7	14	13	0.728821	0.739232	0.718066	1.28257	1.26117	1.27015
Biological Process	GO:0009250	8	glucan biosynthetic process	3.79	0.0808302	A0A345IEN2	1,4-alpha-glucan branching enzyme GlgB OS=Deinococcus wulumuqiensis OX=980427 GN=glgB PE=3 SV=1	glgB	1.5809	9.89171e-06	Up	79.625	8.3	5	5	0.773192	0.768664	0.782915	1.21708	1.26142	1.19673
Biological Process	GO:0006560	10	proline metabolic process	3.79	0.0808302	A0A345IH14	Proline dehydrogenase OS=Deinococcus wulumuqiensis OX=980427 GN=DVJ83_07210 PE=4 SV=1	DVJ83_07210	4.1812	2.6547e-07	Up	35.133	38.1	13	13	0.376648	0.38266	0.39873	1.59833	1.59111	1.65252
Biological Process	GO:0006560	10	proline metabolic process	3.79	0.0808302	A0A345IF98	Pyrroline-5-carboxylate reductase OS=Deinococcus wulumuqiensis OX=980427 GN=proC PE=3 SV=1	proC	3.8148	0.0142685	Up	27.549	22	4	4		0.318533	0.425271	1.39422	1.86321	0.998768
Biological Process	GO:0006073	7	cellular glucan metabolic process	2.84	0.0692979	A0A345IJG0	Alpha-D-glucose phosphate-specific phosphoglucomutase OS=Deinococcus wulumuqiensis OX=980427 GN=DVJ83_12665 PE=3 SV=1	DVJ83_12665	1.7446	5.52976e-07	Up	57.72	30.7	14	13	0.728821	0.739232	0.718066	1.28257	1.26117	1.27015
Biological Process	GO:0006073	7	cellular glucan metabolic process	2.84	0.0692979	A0A345IH91	Glycoside hydrolase family 13 protein OS=Deinococcus wulumuqiensis OX=980427 GN=DVJ83_07705 PE=4 SV=1	DVJ83_07705	2.0667	5.80655e-05	Up	75.486	11.8	6	5	0.60711	0.695171	0.654193	1.36851	1.31812	1.35689
Biological Process	GO:0006073	7	cellular glucan metabolic process	2.84	0.0692979	A0A345IEN2	1,4-alpha-glucan branching enzyme GlgB OS=Deinococcus wulumuqiensis OX=980427 GN=glgB PE=3 SV=1	glgB	1.5809	9.89171e-06	Up	79.625	8.3	5	5	0.773192	0.768664	0.782915	1.21708	1.26142	1.19673
Biological Process	GO:0044042	6	glucan metabolic process	2.84	0.0692979	A0A345IJG0	Alpha-D-glucose phosphate-specific phosphoglucomutase OS=Deinococcus wulumuqiensis OX=980427 GN=DVJ83_12665 PE=3 SV=1	DVJ83_12665	1.7446	5.52976e-07	Up	57.72	30.7	14	13	0.728821	0.739232	0.718066	1.28257	1.26117	1.27015
Biological Process	GO:0044042	6	glucan metabolic process	2.84	0.0692979	A0A345IH91	Glycoside hydrolase family 13 protein OS=Deinococcus wulumuqiensis OX=980427 GN=DVJ83_07705 PE=4 SV=1	DVJ83_07705	2.0667	5.80655e-05	Up	75.486	11.8	6	5	0.60711	0.695171	0.654193	1.36851	1.31812	1.35689
Biological Process	GO:0044042	6	glucan metabolic process	2.84	0.0692979	A0A345IEN2	1,4-alpha-glucan branching enzyme GlgB OS=Deinococcus wulumuqiensis OX=980427 GN=glgB PE=3 SV=1	glgB	1.5809	9.89171e-06	Up	79.625	8.3	5	5	0.773192	0.768664	0.782915	1.21708	1.26142	1.19673
Biological Process	GO:1901615	4	organic hydroxy compound metabolic process	2.84	0.0692979	A0A345IIH8	MBL fold metallo-hydrolase OS=Deinococcus wulumuqiensis OX=980427 GN=DVJ83_10605 PE=4 SV=1	DVJ83_10605	1.6532	0.000244422	Up	22.771	25.1	4	4	0.71127	0.794859	0.755328	1.18547	1.28389	1.26919
Biological Process	GO:1901615	4	organic hydroxy compound metabolic process	2.84	0.0692979	A0A345IG54	Shikimate dehydrogenase (NADP(+)) OS=Deinococcus wulumuqiensis OX=980427 GN=aroE PE=3 SV=1	aroE	2.5058	0.0110156	Up	31.771	8.2	2	2	0.640393	0.377934	0.69314	1.18314	1.53194	1.57345
Biological Process	GO:1901615	4	organic hydroxy compound metabolic process	2.84	0.0692979	A0A345IEH1	Glycerol kinase OS=Deinococcus wulumuqiensis OX=980427 GN=glpK PE=3 SV=1	glpK	1.839	2.11261e-05	Up	54.921	13.2	8	8	0.695975	0.727318	0.690095	1.3452	1.25186	1.28955
Biological Process	GO:0005975	4	carbohydrate metabolic process	1.9	0.0684758	A0A345IL75	Malate synthase OS=Deinococcus wulumuqiensis OX=980427 GN=DVJ83_14620 PE=3 SV=1	DVJ83_14620	2.6343	0.0165278	Up	58.455	12.9	5	5	0.641324		0.368481	1.31917	1.34076	1.33027
Biological Process	GO:0005975	4	carbohydrate metabolic process	1.9	0.0684758	A0A345IK64	Aldose 1-epimerase OS=Deinococcus wulumuqiensis OX=980427 GN=DVJ83_07590 PE=4 SV=1	DVJ83_07590	1.8556	0.000391252	Up	32.807	9.7	3	3	0.767888	0.69196	0.641286	1.27088	1.27155	1.35643
Biological Process	GO:0005975	4	carbohydrate metabolic process	1.9	0.0684758	A0A345IJG0	Alpha-D-glucose phosphate-specific phosphoglucomutase OS=Deinococcus wulumuqiensis OX=980427 GN=DVJ83_12665 PE=3 SV=1	DVJ83_12665	1.7446	5.52976e-07	Up	57.72	30.7	14	13	0.728821	0.739232	0.718066	1.28257	1.26117	1.27015
Biological Process	GO:0005975	4	carbohydrate metabolic process	1.9	0.0684758	A0A345IH91	Glycoside hydrolase family 13 protein OS=Deinococcus wulumuqiensis OX=980427 GN=DVJ83_07705 PE=4 SV=1	DVJ83_07705	2.0667	5.80655e-05	Up	75.486	11.8	6	5	0.60711	0.695171	0.654193	1.36851	1.31812	1.35689
Biological Process	GO:0005975	4	carbohydrate metabolic process	1.9	0.0684758	A0A345IEN2	1,4-alpha-glucan branching enzyme GlgB OS=Deinococcus wulumuqiensis OX=980427 GN=glgB PE=3 SV=1	glgB	1.5809	9.89171e-06	Up	79.625	8.3	5	5	0.773192	0.768664	0.782915	1.21708	1.26142	1.19673
Biological Process	GO:0006006	7	glucose metabolic process	2.28	0.213004	A0A345IJG0	Alpha-D-glucose phosphate-specific phosphoglucomutase OS=Deinococcus wulumuqiensis OX=980427 GN=DVJ83_12665 PE=3 SV=1	DVJ83_12665	1.7446	5.52976e-07	Up	57.72	30.7	14	13	0.728821	0.739232	0.718066	1.28257	1.26117	1.27015
Biological Process	GO:0006006	7	glucose metabolic process	2.28	0.213004	A0A345IK64	Aldose 1-epimerase OS=Deinococcus wulumuqiensis OX=980427 GN=DVJ83_07590 PE=4 SV=1	DVJ83_07590	1.8556	0.000391252	Up	32.807	9.7	3	3	0.767888	0.69196	0.641286	1.27088	1.27155	1.35643
Biological Process	GO:0042168	7	heme metabolic process	2.28	0.213004	A0A345IG77	Uroporphyrinogen decarboxylase OS=Deinococcus wulumuqiensis OX=980427 GN=hemE PE=3 SV=1	hemE	3.1087	0.0132511	Up	43.245	9.6	3	3	0.421551	0.461368		1.57877	0.970863	1.56745
Biological Process	GO:0009987	2	cellular process	1.06	0.404644	A0A345IIS6	N5-carboxyaminoimidazole ribonucleotide synthase OS=Deinococcus wulumuqiensis OX=980427 GN=purK PE=3 SV=1	purK	1.5735	0.000756928	Up	39.596	11.9	4	4	0.836758	0.761608	0.733055	1.25633	1.15227	1.25998
Biological Process	GO:0009987	2	cellular process	1.06	0.404644	A0A345IIQ3	Thymidylate synthase OS=Deinococcus wulumuqiensis OX=980427 GN=thyA PE=3 SV=1	thyA	1.6389	0.00121825	Up	30.332	19.3	4	4	0.680353	0.821198	0.772109	1.23264	1.19368	1.30002
Biological Process	GO:0009987	2	cellular process	1.06	0.404644	A0A345IIL6	2-C-methyl-D-erythritol 4-phosphate cytidylyltransferase OS=Deinococcus wulumuqiensis OX=980427 GN=ispD PE=3 SV=1	ispD	1.6086	0.00231747	Up	23.176	23.9	4	4	0.667986	0.825388	0.806693	1.22797	1.19686	1.27511
Biological Process	GO:0009987	2	cellular process	1.06	0.404644	A0A345IIL4	Acetate kinase OS=Deinococcus wulumuqiensis OX=980427 GN=ackA PE=3 SV=1	ackA	2.0059	1.63841e-05	Up	42.978	37	11	11	0.682778	0.641726	0.671587	1.29089	1.32403	1.38899
Biological Process	GO:0009987	2	cellular process	1.06	0.404644	A0A345IIL0	Nitric oxide synthase oxygenase OS=Deinococcus wulumuqiensis OX=980427 GN=DVJ83_10815 PE=3 SV=1	DVJ83_10815	1.9649	0.0488434	Up	38.249	8.7	2	2	0.494719	0.771973		1.50338	1.1771	1.05282
Biological Process	GO:0009987	2	cellular process	1.06	0.404644	A0A345III5	Arginine--tRNA ligase OS=Deinococcus wulumuqiensis OX=980427 GN=argS PE=3 SV=1	argS	1.8734	0.000653879	Up	66.48	6.1	6	6	0.779535	0.673787	0.634781	1.27156	1.36766	1.27268
Biological Process	GO:0009987	2	cellular process	1.06	0.404644	A0A345IIH8	MBL fold metallo-hydrolase OS=Deinococcus wulumuqiensis OX=980427 GN=DVJ83_10605 PE=4 SV=1	DVJ83_10605	1.6532	0.000244422	Up	22.771	25.1	4	4	0.71127	0.794859	0.755328	1.18547	1.28389	1.26919
Biological Process	GO:0009987	2	cellular process	1.06	0.404644	A0A345II12	Porphobilinogen deaminase OS=Deinococcus wulumuqiensis OX=980427 GN=hemC PE=3 SV=1	hemC	1.5404	6.2718e-05	Up	33.763	39	12	12	0.794949	0.77253	0.794354	1.16811	1.26362	1.20644
Biological Process	GO:0009987	2	cellular process	1.06	0.404644	A0A345IHR1	tRNA (guanosine(18)-2'-O)-methyltransferase OS=Deinococcus wulumuqiensis OX=980427 GN=trmH PE=3 SV=1	trmH	4.1024	0.000223847	Up	24.741	22.3	3	3	0.338179	0.362656	0.475073	1.74777	1.55279	1.52354
Biological Process	GO:0009987	2	cellular process	1.06	0.404644	A0A345IHG2	Ribosomal RNA large subunit methyltransferase H OS=Deinococcus wulumuqiensis OX=980427 GN=rlmH PE=3 SV=1	rlmH	1.9989	0.000263413	Up	16.144	15.8	2	2	0.736257	0.612694	0.65181	1.29152	1.32854	1.37918
Biological Process	GO:0009987	2	cellular process	1.06	0.404644	A0A345IHF2	Cell division protein FtsZ OS=Deinococcus wulumuqiensis OX=980427 GN=ftsZ PE=3 SV=1	ftsZ	2.2557	0.00737692	Up	38.934	10	2	2	0.617115		0.52352	1.34415	1.08442	1.43079
Biological Process	GO:0009987	2	cellular process	1.06	0.404644	A0A345IH91	Glycoside hydrolase family 13 protein OS=Deinococcus wulumuqiensis OX=980427 GN=DVJ83_07705 PE=4 SV=1	DVJ83_07705	2.0667	5.80655e-05	Up	75.486	11.8	6	5	0.60711	0.695171	0.654193	1.36851	1.31812	1.35689
Biological Process	GO:0009987	2	cellular process	1.06	0.404644	A0A345IH14	Proline dehydrogenase OS=Deinococcus wulumuqiensis OX=980427 GN=DVJ83_07210 PE=4 SV=1	DVJ83_07210	4.1812	2.6547e-07	Up	35.133	38.1	13	13	0.376648	0.38266	0.39873	1.59833	1.59111	1.65252
Biological Process	GO:0009987	2	cellular process	1.06	0.404644	A0A345IGU0	DNA topoisomerase (ATP-hydrolyzing) OS=Deinococcus wulumuqiensis OX=980427 GN=DVJ83_06755 PE=4 SV=1	DVJ83_06755	2.0862	7.23763e-06	Up	74.964	13.3	10	10	0.668502	0.657434	0.618203	1.35955	1.35942	1.33689
Biological Process	GO:0009987	2	cellular process	1.06	0.404644	A0A345IGT5	DNA-directed RNA polymerase subunit beta' OS=Deinococcus wulumuqiensis OX=980427 GN=rpoC PE=3 SV=1	rpoC	2.1951	3.22323e-06	Up	171.3	17.8	20	20	0.629611	0.618448	0.629838	1.3593	1.42867	1.33413
Biological Process	GO:0009987	2	cellular process	1.06	0.404644	A0A345IGQ1	NAD(P)/FAD-dependent oxidoreductase OS=Deinococcus wulumuqiensis OX=980427 GN=DVJ83_06485 PE=4 SV=1	DVJ83_06485	2.7025	2.62876e-07	Up	41.257	27.2	9	9	0.536223	0.55429	0.530018	1.4588	1.47349	1.44718
Biological Process	GO:0009987	2	cellular process	1.06	0.404644	A0A345IGH5	tRNA-dihydrouridine(20/20a) synthase OS=Deinococcus wulumuqiensis OX=980427 GN=DVJ83_06045 PE=3 SV=1	DVJ83_06045	1.9749	0.00103939	Up	36.295	15.3	3	3	0.731509	0.645573	0.639809	1.36393	1.45621	1.16297
Biological Process	GO:0009987	2	cellular process	1.06	0.404644	A0A345IGF2	Ornithine--oxo-acid transaminase OS=Deinococcus wulumuqiensis OX=980427 GN=rocD PE=3 SV=1	rocD	1.9587	0.00523984	Up	47.85	10.7	3	3	0.764151	0.661565	0.602222	1.358	1.52551	1.08855
Biological Process	GO:0009987	2	cellular process	1.06	0.404644	A0A345IG77	Uroporphyrinogen decarboxylase OS=Deinococcus wulumuqiensis OX=980427 GN=hemE PE=3 SV=1	hemE	3.1087	0.0132511	Up	43.245	9.6	3	3	0.421551	0.461368		1.57877	0.970863	1.56745
Biological Process	GO:0009987	2	cellular process	1.06	0.404644	A0A345IG54	Shikimate dehydrogenase (NADP(+)) OS=Deinococcus wulumuqiensis OX=980427 GN=aroE PE=3 SV=1	aroE	2.5058	0.0110156	Up	31.771	8.2	2	2	0.640393	0.377934	0.69314	1.18314	1.53194	1.57345
Biological Process	GO:0009987	2	cellular process	1.06	0.404644	A0A345IG31	Deoxyribose-phosphate aldolase OS=Deinococcus wulumuqiensis OX=980427 GN=deoC PE=3 SV=1	deoC	2.4689	0.000324461	Up	22.881	43.6	8	8	0.492812	0.599625	0.637231	1.38338	1.43211	1.45484
Biological Process	GO:0009987	2	cellular process	1.06	0.404644	A0A345IFE0	DNA repair protein RecN OS=Deinococcus wulumuqiensis OX=980427 GN=recN PE=3 SV=1	recN	2.0894	0.0366053	Up	60.016	10.6	4	4	0.709682	0.499752		1.40996	0.976023	1.40459
Biological Process	GO:0009987	2	cellular process	1.06	0.404644	A0A345IFA9	Ribosome-recycling factor OS=Deinococcus wulumuqiensis OX=980427 GN=frr PE=3 SV=1	frr	1.6377	0.000226803	Up	20.536	21.3	6	6	0.722257	0.778532	0.773905	1.1705	1.25531	1.29949
Biological Process	GO:0009987	2	cellular process	1.06	0.404644	A0A345IFA7	Elongation factor Ts OS=Deinococcus wulumuqiensis OX=980427 GN=tsf PE=3 SV=1	tsf	3.0418	1.66928e-06	Up	28.589	58	16	16	0.490426	0.483488	0.510572	1.47012	1.56465	1.48074
Biological Process	GO:0009987	2	cellular process	1.06	0.404644	A0A345IF98	Pyrroline-5-carboxylate reductase OS=Deinococcus wulumuqiensis OX=980427 GN=proC PE=3 SV=1	proC	3.8148	0.0142685	Up	27.549	22	4	4		0.318533	0.425271	1.39422	1.86321	0.998768
Biological Process	GO:0009987	2	cellular process	1.06	0.404644	A0A345IF87	OsmC family peroxiredoxin OS=Deinococcus wulumuqiensis OX=980427 GN=DVJ83_03360 PE=4 SV=1	DVJ83_03360	5.7051	3.29317e-07	Up	15.66	27.4	3	3	0.285259	0.299165	0.310417	1.66588	1.72238	1.71689
Biological Process	GO:0009987	2	cellular process	1.06	0.404644	A0A345IF86	Isocitrate dehydrogenase [NADP] OS=Deinococcus wulumuqiensis OX=980427 GN=DVJ83_03355 PE=4 SV=1	DVJ83_03355	1.9206	0.000567065	Up	46.021	17.1	5	5	0.758693	0.630046	0.665608	1.25348	1.40852	1.28366
Biological Process	GO:0009987	2	cellular process	1.06	0.404644	A0A345IF28	3-phosphoshikimate 1-carboxyvinyltransferase OS=Deinococcus wulumuqiensis OX=980427 GN=aroA PE=3 SV=1	aroA	1.5863	0.000771169	Up	46.786	15.7	5	5	0.716746	0.844042	0.759136	1.1961	1.22256	1.26141
Biological Process	GO:0009987	2	cellular process	1.06	0.404644	A0A345IEN2	1,4-alpha-glucan branching enzyme GlgB OS=Deinococcus wulumuqiensis OX=980427 GN=glgB PE=3 SV=1	glgB	1.5809	9.89171e-06	Up	79.625	8.3	5	5	0.773192	0.768664	0.782915	1.21708	1.26142	1.19673
Biological Process	GO:0009987	2	cellular process	1.06	0.404644	A0A345IJ23	Phosphoribosylformylglycinamidine synthase subunit PurL OS=Deinococcus wulumuqiensis OX=980427 GN=purL PE=3 SV=1	purL	1.8216	0.00255489	Up	78.418	8.5	4	4	0.701104	0.627794	0.797571	1.43612	1.24981	1.1876
Biological Process	GO:0009987	2	cellular process	1.06	0.404644	A0A345IEH1	Glycerol kinase OS=Deinococcus wulumuqiensis OX=980427 GN=glpK PE=3 SV=1	glpK	1.839	2.11261e-05	Up	54.921	13.2	8	8	0.695975	0.727318	0.690095	1.3452	1.25186	1.28955
Biological Process	GO:0009987	2	cellular process	1.06	0.404644	A0A345IJ74	Valine--tRNA ligase OS=Deinococcus wulumuqiensis OX=980427 GN=valS PE=3 SV=1	valS	2.4798	2.92567e-06	Up	102.77	13.2	10	10	0.553524	0.591644	0.579055	1.38669	1.43797	1.45112
Biological Process	GO:0009987	2	cellular process	1.06	0.404644	A0A345IJX5	Ribosome maturation factor RimP OS=Deinococcus wulumuqiensis OX=980427 GN=rimP PE=3 SV=1	rimP	1.9703	2.43364e-06	Up	17.739	41.8	8	8	0.656155	0.684061	0.679806	1.29723	1.33909	1.34366
Biological Process	GO:0044260	5	cellular macromolecule metabolic process	1.15	0.471518	A0A345IJ74	Valine--tRNA ligase OS=Deinococcus wulumuqiensis OX=980427 GN=valS PE=3 SV=1	valS	2.4798	2.92567e-06	Up	102.77	13.2	10	10	0.553524	0.591644	0.579055	1.38669	1.43797	1.45112
Biological Process	GO:0044260	5	cellular macromolecule metabolic process	1.15	0.471518	A0A345III5	Arginine--tRNA ligase OS=Deinococcus wulumuqiensis OX=980427 GN=argS PE=3 SV=1	argS	1.8734	0.000653879	Up	66.48	6.1	6	6	0.779535	0.673787	0.634781	1.27156	1.36766	1.27268
Biological Process	GO:0044260	5	cellular macromolecule metabolic process	1.15	0.471518	A0A345IHR1	tRNA (guanosine(18)-2'-O)-methyltransferase OS=Deinococcus wulumuqiensis OX=980427 GN=trmH PE=3 SV=1	trmH	4.1024	0.000223847	Up	24.741	22.3	3	3	0.338179	0.362656	0.475073	1.74777	1.55279	1.52354
Biological Process	GO:0044260	5	cellular macromolecule metabolic process	1.15	0.471518	A0A345IHG2	Ribosomal RNA large subunit methyltransferase H OS=Deinococcus wulumuqiensis OX=980427 GN=rlmH PE=3 SV=1	rlmH	1.9989	0.000263413	Up	16.144	15.8	2	2	0.736257	0.612694	0.65181	1.29152	1.32854	1.37918
Biological Process	GO:0044260	5	cellular macromolecule metabolic process	1.15	0.471518	A0A345IH91	Glycoside hydrolase family 13 protein OS=Deinococcus wulumuqiensis OX=980427 GN=DVJ83_07705 PE=4 SV=1	DVJ83_07705	2.0667	5.80655e-05	Up	75.486	11.8	6	5	0.60711	0.695171	0.654193	1.36851	1.31812	1.35689
Biological Process	GO:0044260	5	cellular macromolecule metabolic process	1.15	0.471518	A0A345IGU0	DNA topoisomerase (ATP-hydrolyzing) OS=Deinococcus wulumuqiensis OX=980427 GN=DVJ83_06755 PE=4 SV=1	DVJ83_06755	2.0862	7.23763e-06	Up	74.964	13.3	10	10	0.668502	0.657434	0.618203	1.35955	1.35942	1.33689
Biological Process	GO:0044260	5	cellular macromolecule metabolic process	1.15	0.471518	A0A345IGT5	DNA-directed RNA polymerase subunit beta' OS=Deinococcus wulumuqiensis OX=980427 GN=rpoC PE=3 SV=1	rpoC	2.1951	3.22323e-06	Up	171.3	17.8	20	20	0.629611	0.618448	0.629838	1.3593	1.42867	1.33413
Biological Process	GO:0044260	5	cellular macromolecule metabolic process	1.15	0.471518	A0A345IFE0	DNA repair protein RecN OS=Deinococcus wulumuqiensis OX=980427 GN=recN PE=3 SV=1	recN	2.0894	0.0366053	Up	60.016	10.6	4	4	0.709682	0.499752		1.40996	0.976023	1.40459
Biological Process	GO:0044260	5	cellular macromolecule metabolic process	1.15	0.471518	A0A345IFA9	Ribosome-recycling factor OS=Deinococcus wulumuqiensis OX=980427 GN=frr PE=3 SV=1	frr	1.6377	0.000226803	Up	20.536	21.3	6	6	0.722257	0.778532	0.773905	1.1705	1.25531	1.29949
Biological Process	GO:0044260	5	cellular macromolecule metabolic process	1.15	0.471518	A0A345IFA7	Elongation factor Ts OS=Deinococcus wulumuqiensis OX=980427 GN=tsf PE=3 SV=1	tsf	3.0418	1.66928e-06	Up	28.589	58	16	16	0.490426	0.483488	0.510572	1.47012	1.56465	1.48074
Biological Process	GO:0044260	5	cellular macromolecule metabolic process	1.15	0.471518	A0A345IEN2	1,4-alpha-glucan branching enzyme GlgB OS=Deinococcus wulumuqiensis OX=980427 GN=glgB PE=3 SV=1	glgB	1.5809	9.89171e-06	Up	79.625	8.3	5	5	0.773192	0.768664	0.782915	1.21708	1.26142	1.19673
Biological Process	GO:0044260	5	cellular macromolecule metabolic process	1.15	0.471518	A0A345IE09	DNA-directed RNA polymerase subunit alpha OS=Deinococcus wulumuqiensis OX=980427 GN=rpoA PE=3 SV=1	rpoA	1.7985	2.55658e-06	Up	37.197	30.2	9	9	0.703311	0.734716	0.705985	1.27637	1.29933	1.2803
Biological Process	GO:0055114	3	oxidation-reduction process	1.21	0.445043	A0A345IKJ6	NAD(P)-dependent oxidoreductase OS=Deinococcus wulumuqiensis OX=980427 GN=DVJ83_13515 PE=4 SV=1	DVJ83_13515	1.773	0.00057276	Up	29.702	7	2	2	0.663349	0.751973	0.748437	1.25033	1.2058	1.38011
Biological Process	GO:0055114	3	oxidation-reduction process	1.21	0.445043	A0A345IJG0	Alpha-D-glucose phosphate-specific phosphoglucomutase OS=Deinococcus wulumuqiensis OX=980427 GN=DVJ83_12665 PE=3 SV=1	DVJ83_12665	1.7446	5.52976e-07	Up	57.72	30.7	14	13	0.728821	0.739232	0.718066	1.28257	1.26117	1.27015
Biological Process	GO:0055114	3	oxidation-reduction process	1.21	0.445043	A0A345IIL4	Acetate kinase OS=Deinococcus wulumuqiensis OX=980427 GN=ackA PE=3 SV=1	ackA	2.0059	1.63841e-05	Up	42.978	37	11	11	0.682778	0.641726	0.671587	1.29089	1.32403	1.38899
Biological Process	GO:0055114	3	oxidation-reduction process	1.21	0.445043	A0A345IIL0	Nitric oxide synthase oxygenase OS=Deinococcus wulumuqiensis OX=980427 GN=DVJ83_10815 PE=3 SV=1	DVJ83_10815	1.9649	0.0488434	Up	38.249	8.7	2	2	0.494719	0.771973		1.50338	1.1771	1.05282
Biological Process	GO:0055114	3	oxidation-reduction process	1.21	0.445043	A0A345IH14	Proline dehydrogenase OS=Deinococcus wulumuqiensis OX=980427 GN=DVJ83_07210 PE=4 SV=1	DVJ83_07210	4.1812	2.6547e-07	Up	35.133	38.1	13	13	0.376648	0.38266	0.39873	1.59833	1.59111	1.65252
Biological Process	GO:0055114	3	oxidation-reduction process	1.21	0.445043	A0A345IGQ1	NAD(P)/FAD-dependent oxidoreductase OS=Deinococcus wulumuqiensis OX=980427 GN=DVJ83_06485 PE=4 SV=1	DVJ83_06485	2.7025	2.62876e-07	Up	41.257	27.2	9	9	0.536223	0.55429	0.530018	1.4588	1.47349	1.44718
Biological Process	GO:0055114	3	oxidation-reduction process	1.21	0.445043	A0A345IGH5	tRNA-dihydrouridine(20/20a) synthase OS=Deinococcus wulumuqiensis OX=980427 GN=DVJ83_06045 PE=3 SV=1	DVJ83_06045	1.9749	0.00103939	Up	36.295	15.3	3	3	0.731509	0.645573	0.639809	1.36393	1.45621	1.16297
Biological Process	GO:0055114	3	oxidation-reduction process	1.21	0.445043	A0A345IG54	Shikimate dehydrogenase (NADP(+)) OS=Deinococcus wulumuqiensis OX=980427 GN=aroE PE=3 SV=1	aroE	2.5058	0.0110156	Up	31.771	8.2	2	2	0.640393	0.377934	0.69314	1.18314	1.53194	1.57345
Biological Process	GO:0055114	3	oxidation-reduction process	1.21	0.445043	A0A345IFP7	NADPH-dependent oxidoreductase OS=Deinococcus wulumuqiensis OX=980427 GN=DVJ83_04315 PE=3 SV=1	DVJ83_04315	2.3408	5.60229e-06	Up	28.612	19.7	5	5	0.582049	0.606164	0.607752	1.34247	1.4492	1.41236
Biological Process	GO:0055114	3	oxidation-reduction process	1.21	0.445043	A0A345IF98	Pyrroline-5-carboxylate reductase OS=Deinococcus wulumuqiensis OX=980427 GN=proC PE=3 SV=1	proC	3.8148	0.0142685	Up	27.549	22	4	4		0.318533	0.425271	1.39422	1.86321	0.998768
Biological Process	GO:0055114	3	oxidation-reduction process	1.21	0.445043	A0A345IF87	OsmC family peroxiredoxin OS=Deinococcus wulumuqiensis OX=980427 GN=DVJ83_03360 PE=4 SV=1	DVJ83_03360	5.7051	3.29317e-07	Up	15.66	27.4	3	3	0.285259	0.299165	0.310417	1.66588	1.72238	1.71689
Biological Process	GO:0055114	3	oxidation-reduction process	1.21	0.445043	A0A345IF86	Isocitrate dehydrogenase [NADP] OS=Deinococcus wulumuqiensis OX=980427 GN=DVJ83_03355 PE=4 SV=1	DVJ83_03355	1.9206	0.000567065	Up	46.021	17.1	5	5	0.758693	0.630046	0.665608	1.25348	1.40852	1.28366
Biological Process	GO:0055114	3	oxidation-reduction process	1.21	0.445043	A0A345IEN2	1,4-alpha-glucan branching enzyme GlgB OS=Deinococcus wulumuqiensis OX=980427 GN=glgB PE=3 SV=1	glgB	1.5809	9.89171e-06	Up	79.625	8.3	5	5	0.773192	0.768664	0.782915	1.21708	1.26142	1.19673
Biological Process	GO:0009987	2	cellular process	1.06	0.404644	A0A345IL75	Malate synthase OS=Deinococcus wulumuqiensis OX=980427 GN=DVJ83_14620 PE=3 SV=1	DVJ83_14620	2.6343	0.0165278	Up	58.455	12.9	5	5	0.641324		0.368481	1.31917	1.34076	1.33027
Biological Process	GO:0009987	2	cellular process	1.06	0.404644	A0A345IKG1	Biosynthetic arginine decarboxylase OS=Deinococcus wulumuqiensis OX=980427 GN=speA PE=3 SV=1	speA	2.5227	7.42155e-06	Up	73.892	23.7	13	13	0.542572	0.577751	0.582894	1.40637	1.39722	1.49319
Biological Process	GO:0009987	2	cellular process	1.06	0.404644	A0A345IK92	Divalent-cation tolerance protein CutA OS=Deinococcus wulumuqiensis OX=980427 GN=DVJ83_09185 PE=4 SV=1	DVJ83_09185	1.7386	0.00270513	Up	11.241	44.1	3	3	0.64986	0.733485	0.807532	1.32114	1.1343	1.35369
Biological Process	GO:0009987	2	cellular process	1.06	0.404644	A0A345IK64	Aldose 1-epimerase OS=Deinococcus wulumuqiensis OX=980427 GN=DVJ83_07590 PE=4 SV=1	DVJ83_07590	1.8556	0.000391252	Up	32.807	9.7	3	3	0.767888	0.69196	0.641286	1.27088	1.27155	1.35643
Biological Process	GO:0009987	2	cellular process	1.06	0.404644	A0A345IJG0	Alpha-D-glucose phosphate-specific phosphoglucomutase OS=Deinococcus wulumuqiensis OX=980427 GN=DVJ83_12665 PE=3 SV=1	DVJ83_12665	1.7446	5.52976e-07	Up	57.72	30.7	14	13	0.728821	0.739232	0.718066	1.28257	1.26117	1.27015
Biological Process	GO:0009987	2	cellular process	1.06	0.404644	A0A345IEF8	Trigger factor OS=Deinococcus wulumuqiensis OX=980427 GN=tig PE=3 SV=1	tig	3.1882	0.00779842	Up	50.658	13.7	6	6	0.642007	0.282402	0.508186	1.60153	1.47188	1.49399
Biological Process	GO:0009987	2	cellular process	1.06	0.404644	A0A345IE09	DNA-directed RNA polymerase subunit alpha OS=Deinococcus wulumuqiensis OX=980427 GN=rpoA PE=3 SV=1	rpoA	1.7985	2.55658e-06	Up	37.197	30.2	9	9	0.703311	0.734716	0.705985	1.27637	1.29933	1.2803
Biological Process	GO:0009987	2	cellular process	1.06	0.404644	A0A345IDW8	Cytidine deaminase OS=Deinococcus wulumuqiensis OX=980427 GN=cdd PE=3 SV=1	cdd	1.7018	0.00929822	Up	15.94	37.5	4	4	0.906339	0.693149	0.621239	1.33123	1.21887	1.22918
Biological Process	GO:0034645	6	cellular macromolecule biosynthetic process	1.39	0.263914	A0A345IJ74	Valine--tRNA ligase OS=Deinococcus wulumuqiensis OX=980427 GN=valS PE=3 SV=1	valS	2.4798	2.92567e-06	Up	102.77	13.2	10	10	0.553524	0.591644	0.579055	1.38669	1.43797	1.45112
Biological Process	GO:0034645	6	cellular macromolecule biosynthetic process	1.39	0.263914	A0A345III5	Arginine--tRNA ligase OS=Deinococcus wulumuqiensis OX=980427 GN=argS PE=3 SV=1	argS	1.8734	0.000653879	Up	66.48	6.1	6	6	0.779535	0.673787	0.634781	1.27156	1.36766	1.27268
Biological Process	GO:0034645	6	cellular macromolecule biosynthetic process	1.39	0.263914	A0A345IGU0	DNA topoisomerase (ATP-hydrolyzing) OS=Deinococcus wulumuqiensis OX=980427 GN=DVJ83_06755 PE=4 SV=1	DVJ83_06755	2.0862	7.23763e-06	Up	74.964	13.3	10	10	0.668502	0.657434	0.618203	1.35955	1.35942	1.33689
Biological Process	GO:0034645	6	cellular macromolecule biosynthetic process	1.39	0.263914	A0A345IGT5	DNA-directed RNA polymerase subunit beta' OS=Deinococcus wulumuqiensis OX=980427 GN=rpoC PE=3 SV=1	rpoC	2.1951	3.22323e-06	Up	171.3	17.8	20	20	0.629611	0.618448	0.629838	1.3593	1.42867	1.33413
Biological Process	GO:0034645	6	cellular macromolecule biosynthetic process	1.39	0.263914	A0A345IFA9	Ribosome-recycling factor OS=Deinococcus wulumuqiensis OX=980427 GN=frr PE=3 SV=1	frr	1.6377	0.000226803	Up	20.536	21.3	6	6	0.722257	0.778532	0.773905	1.1705	1.25531	1.29949
Biological Process	GO:0034645	6	cellular macromolecule biosynthetic process	1.39	0.263914	A0A345IFA7	Elongation factor Ts OS=Deinococcus wulumuqiensis OX=980427 GN=tsf PE=3 SV=1	tsf	3.0418	1.66928e-06	Up	28.589	58	16	16	0.490426	0.483488	0.510572	1.47012	1.56465	1.48074
Biological Process	GO:0034645	6	cellular macromolecule biosynthetic process	1.39	0.263914	A0A345IEN2	1,4-alpha-glucan branching enzyme GlgB OS=Deinococcus wulumuqiensis OX=980427 GN=glgB PE=3 SV=1	glgB	1.5809	9.89171e-06	Up	79.625	8.3	5	5	0.773192	0.768664	0.782915	1.21708	1.26142	1.19673
Biological Process	GO:0034645	6	cellular macromolecule biosynthetic process	1.39	0.263914	A0A345IE09	DNA-directed RNA polymerase subunit alpha OS=Deinococcus wulumuqiensis OX=980427 GN=rpoA PE=3 SV=1	rpoA	1.7985	2.55658e-06	Up	37.197	30.2	9	9	0.703311	0.734716	0.705985	1.27637	1.29933	1.2803
Biological Process	GO:0009063	8	cellular amino acid catabolic process	1.9	0.233952	A0A345IKG1	Biosynthetic arginine decarboxylase OS=Deinococcus wulumuqiensis OX=980427 GN=speA PE=3 SV=1	speA	2.5227	7.42155e-06	Up	73.892	23.7	13	13	0.542572	0.577751	0.582894	1.40637	1.39722	1.49319
Biological Process	GO:0009063	8	cellular amino acid catabolic process	1.9	0.233952	A0A345IIL4	Acetate kinase OS=Deinococcus wulumuqiensis OX=980427 GN=ackA PE=3 SV=1	ackA	2.0059	1.63841e-05	Up	42.978	37	11	11	0.682778	0.641726	0.671587	1.29089	1.32403	1.38899
Biological Process	GO:0009063	8	cellular amino acid catabolic process	1.9	0.233952	A0A345IH14	Proline dehydrogenase OS=Deinococcus wulumuqiensis OX=980427 GN=DVJ83_07210 PE=4 SV=1	DVJ83_07210	4.1812	2.6547e-07	Up	35.133	38.1	13	13	0.376648	0.38266	0.39873	1.59833	1.59111	1.65252
Biological Process	GO:0009063	8	cellular amino acid catabolic process	1.9	0.233952	A0A345IGF2	Ornithine--oxo-acid transaminase OS=Deinococcus wulumuqiensis OX=980427 GN=rocD PE=3 SV=1	rocD	1.9587	0.00523984	Up	47.85	10.7	3	3	0.764151	0.661565	0.602222	1.358	1.52551	1.08855
Biological Process	GO:1901606	9	alpha-amino acid catabolic process	1.9	0.233952	A0A345IKG1	Biosynthetic arginine decarboxylase OS=Deinococcus wulumuqiensis OX=980427 GN=speA PE=3 SV=1	speA	2.5227	7.42155e-06	Up	73.892	23.7	13	13	0.542572	0.577751	0.582894	1.40637	1.39722	1.49319
Biological Process	GO:1901606	9	alpha-amino acid catabolic process	1.9	0.233952	A0A345IIL4	Acetate kinase OS=Deinococcus wulumuqiensis OX=980427 GN=ackA PE=3 SV=1	ackA	2.0059	1.63841e-05	Up	42.978	37	11	11	0.682778	0.641726	0.671587	1.29089	1.32403	1.38899
Biological Process	GO:1901606	9	alpha-amino acid catabolic process	1.9	0.233952	A0A345IH14	Proline dehydrogenase OS=Deinococcus wulumuqiensis OX=980427 GN=DVJ83_07210 PE=4 SV=1	DVJ83_07210	4.1812	2.6547e-07	Up	35.133	38.1	13	13	0.376648	0.38266	0.39873	1.59833	1.59111	1.65252
Biological Process	GO:1901606	9	alpha-amino acid catabolic process	1.9	0.233952	A0A345IGF2	Ornithine--oxo-acid transaminase OS=Deinococcus wulumuqiensis OX=980427 GN=rocD PE=3 SV=1	rocD	1.9587	0.00523984	Up	47.85	10.7	3	3	0.764151	0.661565	0.602222	1.358	1.52551	1.08855
Biological Process	GO:1901565	5	organonitrogen compound catabolic process	1.62	0.22673	A0A345IKG1	Biosynthetic arginine decarboxylase OS=Deinococcus wulumuqiensis OX=980427 GN=speA PE=3 SV=1	speA	2.5227	7.42155e-06	Up	73.892	23.7	13	13	0.542572	0.577751	0.582894	1.40637	1.39722	1.49319
Biological Process	GO:1901565	5	organonitrogen compound catabolic process	1.62	0.22673	A0A345IIQ3	Thymidylate synthase OS=Deinococcus wulumuqiensis OX=980427 GN=thyA PE=3 SV=1	thyA	1.6389	0.00121825	Up	30.332	19.3	4	4	0.680353	0.821198	0.772109	1.23264	1.19368	1.30002
Biological Process	GO:1901565	5	organonitrogen compound catabolic process	1.62	0.22673	A0A345IIL4	Acetate kinase OS=Deinococcus wulumuqiensis OX=980427 GN=ackA PE=3 SV=1	ackA	2.0059	1.63841e-05	Up	42.978	37	11	11	0.682778	0.641726	0.671587	1.29089	1.32403	1.38899
Biological Process	GO:1901565	5	organonitrogen compound catabolic process	1.62	0.22673	A0A345IH14	Proline dehydrogenase OS=Deinococcus wulumuqiensis OX=980427 GN=DVJ83_07210 PE=4 SV=1	DVJ83_07210	4.1812	2.6547e-07	Up	35.133	38.1	13	13	0.376648	0.38266	0.39873	1.59833	1.59111	1.65252
Biological Process	GO:1901565	5	organonitrogen compound catabolic process	1.62	0.22673	A0A345IGF2	Ornithine--oxo-acid transaminase OS=Deinococcus wulumuqiensis OX=980427 GN=rocD PE=3 SV=1	rocD	1.9587	0.00523984	Up	47.85	10.7	3	3	0.764151	0.661565	0.602222	1.358	1.52551	1.08855
Biological Process	GO:1901565	5	organonitrogen compound catabolic process	1.62	0.22673	A0A345IDW8	Cytidine deaminase OS=Deinococcus wulumuqiensis OX=980427 GN=cdd PE=3 SV=1	cdd	1.7018	0.00929822	Up	15.94	37.5	4	4	0.906339	0.693149	0.621239	1.33123	1.21887	1.22918
Biological Process	GO:0005996	5	monosaccharide metabolic process	2.28	0.213004	A0A345IK64	Aldose 1-epimerase OS=Deinococcus wulumuqiensis OX=980427 GN=DVJ83_07590 PE=4 SV=1	DVJ83_07590	1.8556	0.000391252	Up	32.807	9.7	3	3	0.767888	0.69196	0.641286	1.27088	1.27155	1.35643
Biological Process	GO:0005996	5	monosaccharide metabolic process	2.28	0.213004	A0A345IJG0	Alpha-D-glucose phosphate-specific phosphoglucomutase OS=Deinococcus wulumuqiensis OX=980427 GN=DVJ83_12665 PE=3 SV=1	DVJ83_12665	1.7446	5.52976e-07	Up	57.72	30.7	14	13	0.728821	0.739232	0.718066	1.28257	1.26117	1.27015
Biological Process	GO:0006783	8	heme biosynthetic process	2.28	0.213004	A0A345II12	Porphobilinogen deaminase OS=Deinococcus wulumuqiensis OX=980427 GN=hemC PE=3 SV=1	hemC	1.5404	6.2718e-05	Up	33.763	39	12	12	0.794949	0.77253	0.794354	1.16811	1.26362	1.20644
Biological Process	GO:0006783	8	heme biosynthetic process	2.28	0.213004	A0A345IG77	Uroporphyrinogen decarboxylase OS=Deinococcus wulumuqiensis OX=980427 GN=hemE PE=3 SV=1	hemE	3.1087	0.0132511	Up	43.245	9.6	3	3	0.421551	0.461368		1.57877	0.970863	1.56745
Biological Process	GO:0006778	6	porphyrin-containing compound metabolic process	2.28	0.213004	A0A345II12	Porphobilinogen deaminase OS=Deinococcus wulumuqiensis OX=980427 GN=hemC PE=3 SV=1	hemC	1.5404	6.2718e-05	Up	33.763	39	12	12	0.794949	0.77253	0.794354	1.16811	1.26362	1.20644
Biological Process	GO:0006778	6	porphyrin-containing compound metabolic process	2.28	0.213004	A0A345IG77	Uroporphyrinogen decarboxylase OS=Deinococcus wulumuqiensis OX=980427 GN=hemE PE=3 SV=1	hemE	3.1087	0.0132511	Up	43.245	9.6	3	3	0.421551	0.461368		1.57877	0.970863	1.56745
Biological Process	GO:0042168	7	heme metabolic process	2.28	0.213004	A0A345II12	Porphobilinogen deaminase OS=Deinococcus wulumuqiensis OX=980427 GN=hemC PE=3 SV=1	hemC	1.5404	6.2718e-05	Up	33.763	39	12	12	0.794949	0.77253	0.794354	1.16811	1.26362	1.20644
Biological Process	GO:0034645	6	cellular macromolecule biosynthetic process	1.39	0.263914	A0A345IJG0	Alpha-D-glucose phosphate-specific phosphoglucomutase OS=Deinococcus wulumuqiensis OX=980427 GN=DVJ83_12665 PE=3 SV=1	DVJ83_12665	1.7446	5.52976e-07	Up	57.72	30.7	14	13	0.728821	0.739232	0.718066	1.28257	1.26117	1.27015
Biological Process	GO:0034645	6	cellular macromolecule biosynthetic process	1.39	0.263914	A0A345IJX5	Ribosome maturation factor RimP OS=Deinococcus wulumuqiensis OX=980427 GN=rimP PE=3 SV=1	rimP	1.9703	2.43364e-06	Up	17.739	41.8	8	8	0.656155	0.684061	0.679806	1.29723	1.33909	1.34366
Biological Process	GO:0009059	5	macromolecule biosynthetic process	1.39	0.263914	A0A345IE09	DNA-directed RNA polymerase subunit alpha OS=Deinococcus wulumuqiensis OX=980427 GN=rpoA PE=3 SV=1	rpoA	1.7985	2.55658e-06	Up	37.197	30.2	9	9	0.703311	0.734716	0.705985	1.27637	1.29933	1.2803
Biological Process	GO:0009059	5	macromolecule biosynthetic process	1.39	0.263914	A0A345IEN2	1,4-alpha-glucan branching enzyme GlgB OS=Deinococcus wulumuqiensis OX=980427 GN=glgB PE=3 SV=1	glgB	1.5809	9.89171e-06	Up	79.625	8.3	5	5	0.773192	0.768664	0.782915	1.21708	1.26142	1.19673
Biological Process	GO:0009987	2	cellular process	1.06	0.404644	A0A345IDW7	Adenylosuccinate lyase OS=Deinococcus wulumuqiensis OX=980427 GN=DVJ83_00455 PE=3 SV=1	DVJ83_00455	3.6955	3.33467e-05	Up	48.654	20.9	9	9	0.388176	0.47438	0.415256	1.65133	1.52432	1.54654
Biological Process	GO:0006081	4	cellular aldehyde metabolic process	1.71	0.387929	A0A345IL75	Malate synthase OS=Deinococcus wulumuqiensis OX=980427 GN=DVJ83_14620 PE=3 SV=1	DVJ83_14620	2.6343	0.0165278	Up	58.455	12.9	5	5	0.641324		0.368481	1.31917	1.34076	1.33027
Biological Process	GO:0006081	4	cellular aldehyde metabolic process	1.71	0.387929	A0A345IIL6	2-C-methyl-D-erythritol 4-phosphate cytidylyltransferase OS=Deinococcus wulumuqiensis OX=980427 GN=ispD PE=3 SV=1	ispD	1.6086	0.00231747	Up	23.176	23.9	4	4	0.667986	0.825388	0.806693	1.22797	1.19686	1.27511
Biological Process	GO:0006081	4	cellular aldehyde metabolic process	1.71	0.387929	A0A345IIH8	MBL fold metallo-hydrolase OS=Deinococcus wulumuqiensis OX=980427 GN=DVJ83_10605 PE=4 SV=1	DVJ83_10605	1.6532	0.000244422	Up	22.771	25.1	4	4	0.71127	0.794859	0.755328	1.18547	1.28389	1.26919
Biological Process	GO:0043650	8	dicarboxylic acid biosynthetic process	1.62	0.356226	A0A345IG54	Shikimate dehydrogenase (NADP(+)) OS=Deinococcus wulumuqiensis OX=980427 GN=aroE PE=3 SV=1	aroE	2.5058	0.0110156	Up	31.771	8.2	2	2	0.640393	0.377934	0.69314	1.18314	1.53194	1.57345
Biological Process	GO:0043650	8	dicarboxylic acid biosynthetic process	1.62	0.356226	A0A345IF28	3-phosphoshikimate 1-carboxyvinyltransferase OS=Deinococcus wulumuqiensis OX=980427 GN=aroA PE=3 SV=1	aroA	1.5863	0.000771169	Up	46.786	15.7	5	5	0.716746	0.844042	0.759136	1.1961	1.22256	1.26141
Biological Process	GO:0010035	4	response to inorganic substance	1.62	0.356226	A0A345ILF6	Cadmium-translocating P-type ATPase OS=Deinococcus wulumuqiensis OX=980427 GN=cadA PE=3 SV=1	cadA	1.8169	0.00856236	Up	83.004	5.9	3	3	0.571942	0.714716	0.843314	1.28767	1.16478	1.41757
Biological Process	GO:0010035	4	response to inorganic substance	1.62	0.356226	A0A345IK92	Divalent-cation tolerance protein CutA OS=Deinococcus wulumuqiensis OX=980427 GN=DVJ83_09185 PE=4 SV=1	DVJ83_09185	1.7386	0.00270513	Up	11.241	44.1	3	3	0.64986	0.733485	0.807532	1.32114	1.1343	1.35369
Biological Process	GO:0022900	5	electron transport chain	1.62	0.356226	A0A345IGQ1	NAD(P)/FAD-dependent oxidoreductase OS=Deinococcus wulumuqiensis OX=980427 GN=DVJ83_06485 PE=4 SV=1	DVJ83_06485	2.7025	2.62876e-07	Up	41.257	27.2	9	9	0.536223	0.55429	0.530018	1.4588	1.47349	1.44718
Biological Process	GO:0022900	5	electron transport chain	1.62	0.356226	A0A345IF86	Isocitrate dehydrogenase [NADP] OS=Deinococcus wulumuqiensis OX=980427 GN=DVJ83_03355 PE=4 SV=1	DVJ83_03355	1.9206	0.000567065	Up	46.021	17.1	5	5	0.758693	0.630046	0.665608	1.25348	1.40852	1.28366
Biological Process	GO:0016070	7	RNA metabolic process	1.38	0.327717	A0A345IJ74	Valine--tRNA ligase OS=Deinococcus wulumuqiensis OX=980427 GN=valS PE=3 SV=1	valS	2.4798	2.92567e-06	Up	102.77	13.2	10	10	0.553524	0.591644	0.579055	1.38669	1.43797	1.45112
Biological Process	GO:0016070	7	RNA metabolic process	1.38	0.327717	A0A345III5	Arginine--tRNA ligase OS=Deinococcus wulumuqiensis OX=980427 GN=argS PE=3 SV=1	argS	1.8734	0.000653879	Up	66.48	6.1	6	6	0.779535	0.673787	0.634781	1.27156	1.36766	1.27268
Biological Process	GO:0016070	7	RNA metabolic process	1.38	0.327717	A0A345IHR1	tRNA (guanosine(18)-2'-O)-methyltransferase OS=Deinococcus wulumuqiensis OX=980427 GN=trmH PE=3 SV=1	trmH	4.1024	0.000223847	Up	24.741	22.3	3	3	0.338179	0.362656	0.475073	1.74777	1.55279	1.52354
Biological Process	GO:0016070	7	RNA metabolic process	1.38	0.327717	A0A345IHG2	Ribosomal RNA large subunit methyltransferase H OS=Deinococcus wulumuqiensis OX=980427 GN=rlmH PE=3 SV=1	rlmH	1.9989	0.000263413	Up	16.144	15.8	2	2	0.736257	0.612694	0.65181	1.29152	1.32854	1.37918
Biological Process	GO:0032774	8	RNA biosynthetic process	4.27	0.0180495	A0A345IGU0	DNA topoisomerase (ATP-hydrolyzing) OS=Deinococcus wulumuqiensis OX=980427 GN=DVJ83_06755 PE=4 SV=1	DVJ83_06755	2.0862	7.23763e-06	Up	74.964	13.3	10	10	0.668502	0.657434	0.618203	1.35955	1.35942	1.33689
Biological Process	GO:0016070	7	RNA metabolic process	1.38	0.327717	A0A345IGU0	DNA topoisomerase (ATP-hydrolyzing) OS=Deinococcus wulumuqiensis OX=980427 GN=DVJ83_06755 PE=4 SV=1	DVJ83_06755	2.0862	7.23763e-06	Up	74.964	13.3	10	10	0.668502	0.657434	0.618203	1.35955	1.35942	1.33689
Biological Process	GO:0016070	7	RNA metabolic process	1.38	0.327717	A0A345IGH5	tRNA-dihydrouridine(20/20a) synthase OS=Deinococcus wulumuqiensis OX=980427 GN=DVJ83_06045 PE=3 SV=1	DVJ83_06045	1.9749	0.00103939	Up	36.295	15.3	3	3	0.731509	0.645573	0.639809	1.36393	1.45621	1.16297
Biological Process	GO:0016070	7	RNA metabolic process	1.38	0.327717	A0A345IE09	DNA-directed RNA polymerase subunit alpha OS=Deinococcus wulumuqiensis OX=980427 GN=rpoA PE=3 SV=1	rpoA	1.7985	2.55658e-06	Up	37.197	30.2	9	9	0.703311	0.734716	0.705985	1.27637	1.29933	1.2803
Biological Process	GO:0043414	6	macromolecule methylation	1.9	0.284857	A0A345IHR1	tRNA (guanosine(18)-2'-O)-methyltransferase OS=Deinococcus wulumuqiensis OX=980427 GN=trmH PE=3 SV=1	trmH	4.1024	0.000223847	Up	24.741	22.3	3	3	0.338179	0.362656	0.475073	1.74777	1.55279	1.52354
Biological Process	GO:0043414	6	macromolecule methylation	1.9	0.284857	A0A345IHG2	Ribosomal RNA large subunit methyltransferase H OS=Deinococcus wulumuqiensis OX=980427 GN=rlmH PE=3 SV=1	rlmH	1.9989	0.000263413	Up	16.144	15.8	2	2	0.736257	0.612694	0.65181	1.29152	1.32854	1.37918
Biological Process	GO:0001510	9	RNA methylation	1.9	0.284857	A0A345IHR1	tRNA (guanosine(18)-2'-O)-methyltransferase OS=Deinococcus wulumuqiensis OX=980427 GN=trmH PE=3 SV=1	trmH	4.1024	0.000223847	Up	24.741	22.3	3	3	0.338179	0.362656	0.475073	1.74777	1.55279	1.52354
Biological Process	GO:0001510	9	RNA methylation	1.9	0.284857	A0A345IHG2	Ribosomal RNA large subunit methyltransferase H OS=Deinococcus wulumuqiensis OX=980427 GN=rlmH PE=3 SV=1	rlmH	1.9989	0.000263413	Up	16.144	15.8	2	2	0.736257	0.612694	0.65181	1.29152	1.32854	1.37918
Biological Process	GO:0009059	5	macromolecule biosynthetic process	1.39	0.263914	A0A345IJX5	Ribosome maturation factor RimP OS=Deinococcus wulumuqiensis OX=980427 GN=rimP PE=3 SV=1	rimP	1.9703	2.43364e-06	Up	17.739	41.8	8	8	0.656155	0.684061	0.679806	1.29723	1.33909	1.34366
Biological Process	GO:0009059	5	macromolecule biosynthetic process	1.39	0.263914	A0A345IJG0	Alpha-D-glucose phosphate-specific phosphoglucomutase OS=Deinococcus wulumuqiensis OX=980427 GN=DVJ83_12665 PE=3 SV=1	DVJ83_12665	1.7446	5.52976e-07	Up	57.72	30.7	14	13	0.728821	0.739232	0.718066	1.28257	1.26117	1.27015
Biological Process	GO:0009059	5	macromolecule biosynthetic process	1.39	0.263914	A0A345IJ74	Valine--tRNA ligase OS=Deinococcus wulumuqiensis OX=980427 GN=valS PE=3 SV=1	valS	2.4798	2.92567e-06	Up	102.77	13.2	10	10	0.553524	0.591644	0.579055	1.38669	1.43797	1.45112
Biological Process	GO:0009059	5	macromolecule biosynthetic process	1.39	0.263914	A0A345III5	Arginine--tRNA ligase OS=Deinococcus wulumuqiensis OX=980427 GN=argS PE=3 SV=1	argS	1.8734	0.000653879	Up	66.48	6.1	6	6	0.779535	0.673787	0.634781	1.27156	1.36766	1.27268
Biological Process	GO:0009059	5	macromolecule biosynthetic process	1.39	0.263914	A0A345IGU0	DNA topoisomerase (ATP-hydrolyzing) OS=Deinococcus wulumuqiensis OX=980427 GN=DVJ83_06755 PE=4 SV=1	DVJ83_06755	2.0862	7.23763e-06	Up	74.964	13.3	10	10	0.668502	0.657434	0.618203	1.35955	1.35942	1.33689
Biological Process	GO:0009059	5	macromolecule biosynthetic process	1.39	0.263914	A0A345IGT5	DNA-directed RNA polymerase subunit beta' OS=Deinococcus wulumuqiensis OX=980427 GN=rpoC PE=3 SV=1	rpoC	2.1951	3.22323e-06	Up	171.3	17.8	20	20	0.629611	0.618448	0.629838	1.3593	1.42867	1.33413
Biological Process	GO:0009059	5	macromolecule biosynthetic process	1.39	0.263914	A0A345IFA9	Ribosome-recycling factor OS=Deinococcus wulumuqiensis OX=980427 GN=frr PE=3 SV=1	frr	1.6377	0.000226803	Up	20.536	21.3	6	6	0.722257	0.778532	0.773905	1.1705	1.25531	1.29949
Biological Process	GO:0009059	5	macromolecule biosynthetic process	1.39	0.263914	A0A345IFA7	Elongation factor Ts OS=Deinococcus wulumuqiensis OX=980427 GN=tsf PE=3 SV=1	tsf	3.0418	1.66928e-06	Up	28.589	58	16	16	0.490426	0.483488	0.510572	1.47012	1.56465	1.48074
Biological Process	GO:0016070	7	RNA metabolic process	1.38	0.327717	A0A345IGT5	DNA-directed RNA polymerase subunit beta' OS=Deinococcus wulumuqiensis OX=980427 GN=rpoC PE=3 SV=1	rpoC	2.1951	3.22323e-06	Up	171.3	17.8	20	20	0.629611	0.618448	0.629838	1.3593	1.42867	1.33413
Biological Process	GO:0032774	8	RNA biosynthetic process	4.27	0.0180495	A0A345IGT5	DNA-directed RNA polymerase subunit beta' OS=Deinococcus wulumuqiensis OX=980427 GN=rpoC PE=3 SV=1	rpoC	2.1951	3.22323e-06	Up	171.3	17.8	20	20	0.629611	0.618448	0.629838	1.3593	1.42867	1.33413
Biological Process	GO:0044260	5	cellular macromolecule metabolic process	1.15	0.471518	A0A345IJX5	Ribosome maturation factor RimP OS=Deinococcus wulumuqiensis OX=980427 GN=rimP PE=3 SV=1	rimP	1.9703	2.43364e-06	Up	17.739	41.8	8	8	0.656155	0.684061	0.679806	1.29723	1.33909	1.34366
Biological Process	GO:0006351	10	transcription, DNA-templated	4.27	0.0180495	A0A345IGU0	DNA topoisomerase (ATP-hydrolyzing) OS=Deinococcus wulumuqiensis OX=980427 GN=DVJ83_06755 PE=4 SV=1	DVJ83_06755	2.0862	7.23763e-06	Up	74.964	13.3	10	10	0.668502	0.657434	0.618203	1.35955	1.35942	1.33689
Biological Process	GO:0097659	9	nucleic acid-templated transcription	4.27	0.0180495	A0A345IE09	DNA-directed RNA polymerase subunit alpha OS=Deinococcus wulumuqiensis OX=980427 GN=rpoA PE=3 SV=1	rpoA	1.7985	2.55658e-06	Up	37.197	30.2	9	9	0.703311	0.734716	0.705985	1.27637	1.29933	1.2803
Biological Process	GO:0097659	9	nucleic acid-templated transcription	4.27	0.0180495	A0A345IGT5	DNA-directed RNA polymerase subunit beta' OS=Deinococcus wulumuqiensis OX=980427 GN=rpoC PE=3 SV=1	rpoC	2.1951	3.22323e-06	Up	171.3	17.8	20	20	0.629611	0.618448	0.629838	1.3593	1.42867	1.33413
Biological Process	GO:0044260	5	cellular macromolecule metabolic process	1.15	0.471518	A0A345IJG0	Alpha-D-glucose phosphate-specific phosphoglucomutase OS=Deinococcus wulumuqiensis OX=980427 GN=DVJ83_12665 PE=3 SV=1	DVJ83_12665	1.7446	5.52976e-07	Up	57.72	30.7	14	13	0.728821	0.739232	0.718066	1.28257	1.26117	1.27015
Biological Process	GO:0006351	10	transcription, DNA-templated	4.27	0.0180495	A0A345IE09	DNA-directed RNA polymerase subunit alpha OS=Deinococcus wulumuqiensis OX=980427 GN=rpoA PE=3 SV=1	rpoA	1.7985	2.55658e-06	Up	37.197	30.2	9	9	0.703311	0.734716	0.705985	1.27637	1.29933	1.2803
Biological Process	GO:0097659	9	nucleic acid-templated transcription	4.27	0.0180495	A0A345IGU0	DNA topoisomerase (ATP-hydrolyzing) OS=Deinococcus wulumuqiensis OX=980427 GN=DVJ83_06755 PE=4 SV=1	DVJ83_06755	2.0862	7.23763e-06	Up	74.964	13.3	10	10	0.668502	0.657434	0.618203	1.35955	1.35942	1.33689
Biological Process	GO:0006351	10	transcription, DNA-templated	4.27	0.0180495	A0A345IGT5	DNA-directed RNA polymerase subunit beta' OS=Deinococcus wulumuqiensis OX=980427 GN=rpoC PE=3 SV=1	rpoC	2.1951	3.22323e-06	Up	171.3	17.8	20	20	0.629611	0.618448	0.629838	1.3593	1.42867	1.33413
Cellular Component	GO:0005622	2	intracellular	1.2	0.0363655	A0A345IK92	Divalent-cation tolerance protein CutA OS=Deinococcus wulumuqiensis OX=980427 GN=DVJ83_09185 PE=4 SV=1	DVJ83_09185	1.7386	0.00270513	Up	11.241	44.1	3	3	0.64986	0.733485	0.807532	1.32114	1.1343	1.35369
Cellular Component	GO:0005622	2	intracellular	1.2	0.0363655	A0A345IJX5	Ribosome maturation factor RimP OS=Deinococcus wulumuqiensis OX=980427 GN=rimP PE=3 SV=1	rimP	1.9703	2.43364e-06	Up	17.739	41.8	8	8	0.656155	0.684061	0.679806	1.29723	1.33909	1.34366
Cellular Component	GO:0005622	2	intracellular	1.2	0.0363655	A0A345IJG0	Alpha-D-glucose phosphate-specific phosphoglucomutase OS=Deinococcus wulumuqiensis OX=980427 GN=DVJ83_12665 PE=3 SV=1	DVJ83_12665	1.7446	5.52976e-07	Up	57.72	30.7	14	13	0.728821	0.739232	0.718066	1.28257	1.26117	1.27015
Cellular Component	GO:0005622	2	intracellular	1.2	0.0363655	A0A345IJ74	Valine--tRNA ligase OS=Deinococcus wulumuqiensis OX=980427 GN=valS PE=3 SV=1	valS	2.4798	2.92567e-06	Up	102.77	13.2	10	10	0.553524	0.591644	0.579055	1.38669	1.43797	1.45112
Cellular Component	GO:0005622	2	intracellular	1.2	0.0363655	A0A345IJ23	Phosphoribosylformylglycinamidine synthase subunit PurL OS=Deinococcus wulumuqiensis OX=980427 GN=purL PE=3 SV=1	purL	1.8216	0.00255489	Up	78.418	8.5	4	4	0.701104	0.627794	0.797571	1.43612	1.24981	1.1876
Cellular Component	GO:0005622	2	intracellular	1.2	0.0363655	A0A345IIS6	N5-carboxyaminoimidazole ribonucleotide synthase OS=Deinococcus wulumuqiensis OX=980427 GN=purK PE=3 SV=1	purK	1.5735	0.000756928	Up	39.596	11.9	4	4	0.836758	0.761608	0.733055	1.25633	1.15227	1.25998
Cellular Component	GO:0005622	2	intracellular	1.2	0.0363655	A0A345IIL4	Acetate kinase OS=Deinococcus wulumuqiensis OX=980427 GN=ackA PE=3 SV=1	ackA	2.0059	1.63841e-05	Up	42.978	37	11	11	0.682778	0.641726	0.671587	1.29089	1.32403	1.38899
Cellular Component	GO:0005622	2	intracellular	1.2	0.0363655	A0A345III5	Arginine--tRNA ligase OS=Deinococcus wulumuqiensis OX=980427 GN=argS PE=3 SV=1	argS	1.8734	0.000653879	Up	66.48	6.1	6	6	0.779535	0.673787	0.634781	1.27156	1.36766	1.27268
Cellular Component	GO:0005622	2	intracellular	1.2	0.0363655	A0A345IIH8	MBL fold metallo-hydrolase OS=Deinococcus wulumuqiensis OX=980427 GN=DVJ83_10605 PE=4 SV=1	DVJ83_10605	1.6532	0.000244422	Up	22.771	25.1	4	4	0.71127	0.794859	0.755328	1.18547	1.28389	1.26919
Cellular Component	GO:1990234	4	transferase complex	1.91	0.281576	A0A345IGT4	DNA-directed RNA polymerase subunit beta OS=Deinococcus wulumuqiensis OX=980427 GN=rpoB PE=3 SV=1	rpoB	2.7776	5.91364e-07	Up	131.08	17.3	19	19	0.532449	0.515224	0.540626	1.48884	1.43776	1.4851
Cellular Component	GO:0005622	2	intracellular	1.2	0.0363655	A0A345IHG2	Ribosomal RNA large subunit methyltransferase H OS=Deinococcus wulumuqiensis OX=980427 GN=rlmH PE=3 SV=1	rlmH	1.9989	0.000263413	Up	16.144	15.8	2	2	0.736257	0.612694	0.65181	1.29152	1.32854	1.37918
Cellular Component	GO:0005622	2	intracellular	1.2	0.0363655	A0A345IHF2	Cell division protein FtsZ OS=Deinococcus wulumuqiensis OX=980427 GN=ftsZ PE=3 SV=1	ftsZ	2.2557	0.00737692	Up	38.934	10	2	2	0.617115		0.52352	1.34415	1.08442	1.43079
Cellular Component	GO:0005622	2	intracellular	1.2	0.0363655	A0A345IH91	Glycoside hydrolase family 13 protein OS=Deinococcus wulumuqiensis OX=980427 GN=DVJ83_07705 PE=4 SV=1	DVJ83_07705	2.0667	5.80655e-05	Up	75.486	11.8	6	5	0.60711	0.695171	0.654193	1.36851	1.31812	1.35689
Cellular Component	GO:0005622	2	intracellular	1.2	0.0363655	A0A345IGU0	DNA topoisomerase (ATP-hydrolyzing) OS=Deinococcus wulumuqiensis OX=980427 GN=DVJ83_06755 PE=4 SV=1	DVJ83_06755	2.0862	7.23763e-06	Up	74.964	13.3	10	10	0.668502	0.657434	0.618203	1.35955	1.35942	1.33689
Cellular Component	GO:0005622	2	intracellular	1.2	0.0363655	A0A345IGT5	DNA-directed RNA polymerase subunit beta' OS=Deinococcus wulumuqiensis OX=980427 GN=rpoC PE=3 SV=1	rpoC	2.1951	3.22323e-06	Up	171.3	17.8	20	20	0.629611	0.618448	0.629838	1.3593	1.42867	1.33413
Cellular Component	GO:0005622	2	intracellular	1.2	0.0363655	A0A345IGT4	DNA-directed RNA polymerase subunit beta OS=Deinococcus wulumuqiensis OX=980427 GN=rpoB PE=3 SV=1	rpoB	2.7776	5.91364e-07	Up	131.08	17.3	19	19	0.532449	0.515224	0.540626	1.48884	1.43776	1.4851
Cellular Component	GO:0005622	2	intracellular	1.2	0.0363655	A0A345IGH5	tRNA-dihydrouridine(20/20a) synthase OS=Deinococcus wulumuqiensis OX=980427 GN=DVJ83_06045 PE=3 SV=1	DVJ83_06045	1.9749	0.00103939	Up	36.295	15.3	3	3	0.731509	0.645573	0.639809	1.36393	1.45621	1.16297
Cellular Component	GO:0005622	2	intracellular	1.2	0.0363655	A0A345IG77	Uroporphyrinogen decarboxylase OS=Deinococcus wulumuqiensis OX=980427 GN=hemE PE=3 SV=1	hemE	3.1087	0.0132511	Up	43.245	9.6	3	3	0.421551	0.461368		1.57877	0.970863	1.56745
Cellular Component	GO:0005622	2	intracellular	1.2	0.0363655	A0A345IG54	Shikimate dehydrogenase (NADP(+)) OS=Deinococcus wulumuqiensis OX=980427 GN=aroE PE=3 SV=1	aroE	2.5058	0.0110156	Up	31.771	8.2	2	2	0.640393	0.377934	0.69314	1.18314	1.53194	1.57345
Cellular Component	GO:0005622	2	intracellular	1.2	0.0363655	A0A345IL75	Malate synthase OS=Deinococcus wulumuqiensis OX=980427 GN=DVJ83_14620 PE=3 SV=1	DVJ83_14620	2.6343	0.0165278	Up	58.455	12.9	5	5	0.641324		0.368481	1.31917	1.34076	1.33027
Cellular Component	GO:0005622	2	intracellular	1.2	0.0363655	A0A345II12	Porphobilinogen deaminase OS=Deinococcus wulumuqiensis OX=980427 GN=hemC PE=3 SV=1	hemC	1.5404	6.2718e-05	Up	33.763	39	12	12	0.794949	0.77253	0.794354	1.16811	1.26362	1.20644
Cellular Component	GO:0005829	4	cytosol	1.21	0.200548	A0A345IDQ5	Thymidine phosphorylase OS=Deinococcus wulumuqiensis OX=980427 GN=DVJ83_00010 PE=3 SV=1	DVJ83_00010	2.4285	4.47875e-05	Up	46.859	25.5	9	9	0.585861	0.628953	0.535231	1.41946	1.41601	1.41448
Cellular Component	GO:0005829	4	cytosol	1.21	0.200548	A0A345IE09	DNA-directed RNA polymerase subunit alpha OS=Deinococcus wulumuqiensis OX=980427 GN=rpoA PE=3 SV=1	rpoA	1.7985	2.55658e-06	Up	37.197	30.2	9	9	0.703311	0.734716	0.705985	1.27637	1.29933	1.2803
Cellular Component	GO:0005829	4	cytosol	1.21	0.200548	A0A345IJX5	Ribosome maturation factor RimP OS=Deinococcus wulumuqiensis OX=980427 GN=rimP PE=3 SV=1	rimP	1.9703	2.43364e-06	Up	17.739	41.8	8	8	0.656155	0.684061	0.679806	1.29723	1.33909	1.34366
Cellular Component	GO:0005829	4	cytosol	1.21	0.200548	A0A345IJG0	Alpha-D-glucose phosphate-specific phosphoglucomutase OS=Deinococcus wulumuqiensis OX=980427 GN=DVJ83_12665 PE=3 SV=1	DVJ83_12665	1.7446	5.52976e-07	Up	57.72	30.7	14	13	0.728821	0.739232	0.718066	1.28257	1.26117	1.27015
Cellular Component	GO:0005829	4	cytosol	1.21	0.200548	A0A345IJ74	Valine--tRNA ligase OS=Deinococcus wulumuqiensis OX=980427 GN=valS PE=3 SV=1	valS	2.4798	2.92567e-06	Up	102.77	13.2	10	10	0.553524	0.591644	0.579055	1.38669	1.43797	1.45112
Cellular Component	GO:0005829	4	cytosol	1.21	0.200548	A0A345IIS6	N5-carboxyaminoimidazole ribonucleotide synthase OS=Deinococcus wulumuqiensis OX=980427 GN=purK PE=3 SV=1	purK	1.5735	0.000756928	Up	39.596	11.9	4	4	0.836758	0.761608	0.733055	1.25633	1.15227	1.25998
Cellular Component	GO:0005829	4	cytosol	1.21	0.200548	A0A345IIL4	Acetate kinase OS=Deinococcus wulumuqiensis OX=980427 GN=ackA PE=3 SV=1	ackA	2.0059	1.63841e-05	Up	42.978	37	11	11	0.682778	0.641726	0.671587	1.29089	1.32403	1.38899
Cellular Component	GO:0005829	4	cytosol	1.21	0.200548	A0A345IIH8	MBL fold metallo-hydrolase OS=Deinococcus wulumuqiensis OX=980427 GN=DVJ83_10605 PE=4 SV=1	DVJ83_10605	1.6532	0.000244422	Up	22.771	25.1	4	4	0.71127	0.794859	0.755328	1.18547	1.28389	1.26919
Cellular Component	GO:0005829	4	cytosol	1.21	0.200548	A0A345IGU0	DNA topoisomerase (ATP-hydrolyzing) OS=Deinococcus wulumuqiensis OX=980427 GN=DVJ83_06755 PE=4 SV=1	DVJ83_06755	2.0862	7.23763e-06	Up	74.964	13.3	10	10	0.668502	0.657434	0.618203	1.35955	1.35942	1.33689
Cellular Component	GO:0005829	4	cytosol	1.21	0.200548	A0A345IGT5	DNA-directed RNA polymerase subunit beta' OS=Deinococcus wulumuqiensis OX=980427 GN=rpoC PE=3 SV=1	rpoC	2.1951	3.22323e-06	Up	171.3	17.8	20	20	0.629611	0.618448	0.629838	1.3593	1.42867	1.33413
Cellular Component	GO:0005829	4	cytosol	1.21	0.200548	A0A345IGT4	DNA-directed RNA polymerase subunit beta OS=Deinococcus wulumuqiensis OX=980427 GN=rpoB PE=3 SV=1	rpoB	2.7776	5.91364e-07	Up	131.08	17.3	19	19	0.532449	0.515224	0.540626	1.48884	1.43776	1.4851
Cellular Component	GO:0005829	4	cytosol	1.21	0.200548	A0A345IGH5	tRNA-dihydrouridine(20/20a) synthase OS=Deinococcus wulumuqiensis OX=980427 GN=DVJ83_06045 PE=3 SV=1	DVJ83_06045	1.9749	0.00103939	Up	36.295	15.3	3	3	0.731509	0.645573	0.639809	1.36393	1.45621	1.16297
Cellular Component	GO:0005829	4	cytosol	1.21	0.200548	A0A345IG77	Uroporphyrinogen decarboxylase OS=Deinococcus wulumuqiensis OX=980427 GN=hemE PE=3 SV=1	hemE	3.1087	0.0132511	Up	43.245	9.6	3	3	0.421551	0.461368		1.57877	0.970863	1.56745
Cellular Component	GO:0005829	4	cytosol	1.21	0.200548	A0A345IG54	Shikimate dehydrogenase (NADP(+)) OS=Deinococcus wulumuqiensis OX=980427 GN=aroE PE=3 SV=1	aroE	2.5058	0.0110156	Up	31.771	8.2	2	2	0.640393	0.377934	0.69314	1.18314	1.53194	1.57345
Cellular Component	GO:0005829	4	cytosol	1.21	0.200548	A0A345IFP7	NADPH-dependent oxidoreductase OS=Deinococcus wulumuqiensis OX=980427 GN=DVJ83_04315 PE=3 SV=1	DVJ83_04315	2.3408	5.60229e-06	Up	28.612	19.7	5	5	0.582049	0.606164	0.607752	1.34247	1.4492	1.41236
Cellular Component	GO:0005829	4	cytosol	1.21	0.200548	A0A345IFA9	Ribosome-recycling factor OS=Deinococcus wulumuqiensis OX=980427 GN=frr PE=3 SV=1	frr	1.6377	0.000226803	Up	20.536	21.3	6	6	0.722257	0.778532	0.773905	1.1705	1.25531	1.29949
Cellular Component	GO:0005829	4	cytosol	1.21	0.200548	A0A345IFA7	Elongation factor Ts OS=Deinococcus wulumuqiensis OX=980427 GN=tsf PE=3 SV=1	tsf	3.0418	1.66928e-06	Up	28.589	58	16	16	0.490426	0.483488	0.510572	1.47012	1.56465	1.48074
Cellular Component	GO:0005829	4	cytosol	1.21	0.200548	A0A345IF98	Pyrroline-5-carboxylate reductase OS=Deinococcus wulumuqiensis OX=980427 GN=proC PE=3 SV=1	proC	3.8148	0.0142685	Up	27.549	22	4	4		0.318533	0.425271	1.39422	1.86321	0.998768
Cellular Component	GO:0005829	4	cytosol	1.21	0.200548	A0A345IF87	OsmC family peroxiredoxin OS=Deinococcus wulumuqiensis OX=980427 GN=DVJ83_03360 PE=4 SV=1	DVJ83_03360	5.7051	3.29317e-07	Up	15.66	27.4	3	3	0.285259	0.299165	0.310417	1.66588	1.72238	1.71689
Cellular Component	GO:0005829	4	cytosol	1.21	0.200548	A0A345IF86	Isocitrate dehydrogenase [NADP] OS=Deinococcus wulumuqiensis OX=980427 GN=DVJ83_03355 PE=4 SV=1	DVJ83_03355	1.9206	0.000567065	Up	46.021	17.1	5	5	0.758693	0.630046	0.665608	1.25348	1.40852	1.28366
Cellular Component	GO:0005829	4	cytosol	1.21	0.200548	A0A345IEF8	Trigger factor OS=Deinococcus wulumuqiensis OX=980427 GN=tig PE=3 SV=1	tig	3.1882	0.00779842	Up	50.658	13.7	6	6	0.642007	0.282402	0.508186	1.60153	1.47188	1.49399
Cellular Component	GO:0005622	2	intracellular	1.2	0.0363655	A0A345IFP7	NADPH-dependent oxidoreductase OS=Deinococcus wulumuqiensis OX=980427 GN=DVJ83_04315 PE=3 SV=1	DVJ83_04315	2.3408	5.60229e-06	Up	28.612	19.7	5	5	0.582049	0.606164	0.607752	1.34247	1.4492	1.41236
Cellular Component	GO:0005829	4	cytosol	1.21	0.200548	A0A345IDW8	Cytidine deaminase OS=Deinococcus wulumuqiensis OX=980427 GN=cdd PE=3 SV=1	cdd	1.7018	0.00929822	Up	15.94	37.5	4	4	0.906339	0.693149	0.621239	1.33123	1.21887	1.22918
Cellular Component	GO:0005622	2	intracellular	1.2	0.0363655	A0A345IFE0	DNA repair protein RecN OS=Deinococcus wulumuqiensis OX=980427 GN=recN PE=3 SV=1	recN	2.0894	0.0366053	Up	60.016	10.6	4	4	0.709682	0.499752		1.40996	0.976023	1.40459
Cellular Component	GO:1990234	4	transferase complex	1.91	0.281576	A0A345IGT5	DNA-directed RNA polymerase subunit beta' OS=Deinococcus wulumuqiensis OX=980427 GN=rpoC PE=3 SV=1	rpoC	2.1951	3.22323e-06	Up	171.3	17.8	20	20	0.629611	0.618448	0.629838	1.3593	1.42867	1.33413
Cellular Component	GO:0005737	3	cytoplasm	1.22	0.0286412	A0A345IGT4	DNA-directed RNA polymerase subunit beta OS=Deinococcus wulumuqiensis OX=980427 GN=rpoB PE=3 SV=1	rpoB	2.7776	5.91364e-07	Up	131.08	17.3	19	19	0.532449	0.515224	0.540626	1.48884	1.43776	1.4851
Cellular Component	GO:0005737	3	cytoplasm	1.22	0.0286412	A0A345IGH5	tRNA-dihydrouridine(20/20a) synthase OS=Deinococcus wulumuqiensis OX=980427 GN=DVJ83_06045 PE=3 SV=1	DVJ83_06045	1.9749	0.00103939	Up	36.295	15.3	3	3	0.731509	0.645573	0.639809	1.36393	1.45621	1.16297
Cellular Component	GO:0005737	3	cytoplasm	1.22	0.0286412	A0A345IG77	Uroporphyrinogen decarboxylase OS=Deinococcus wulumuqiensis OX=980427 GN=hemE PE=3 SV=1	hemE	3.1087	0.0132511	Up	43.245	9.6	3	3	0.421551	0.461368		1.57877	0.970863	1.56745
Cellular Component	GO:0005737	3	cytoplasm	1.22	0.0286412	A0A345IG54	Shikimate dehydrogenase (NADP(+)) OS=Deinococcus wulumuqiensis OX=980427 GN=aroE PE=3 SV=1	aroE	2.5058	0.0110156	Up	31.771	8.2	2	2	0.640393	0.377934	0.69314	1.18314	1.53194	1.57345
Cellular Component	GO:0005737	3	cytoplasm	1.22	0.0286412	A0A345IFP7	NADPH-dependent oxidoreductase OS=Deinococcus wulumuqiensis OX=980427 GN=DVJ83_04315 PE=3 SV=1	DVJ83_04315	2.3408	5.60229e-06	Up	28.612	19.7	5	5	0.582049	0.606164	0.607752	1.34247	1.4492	1.41236
Cellular Component	GO:0005737	3	cytoplasm	1.22	0.0286412	A0A345IFA9	Ribosome-recycling factor OS=Deinococcus wulumuqiensis OX=980427 GN=frr PE=3 SV=1	frr	1.6377	0.000226803	Up	20.536	21.3	6	6	0.722257	0.778532	0.773905	1.1705	1.25531	1.29949
Cellular Component	GO:0005737	3	cytoplasm	1.22	0.0286412	A0A345IFA7	Elongation factor Ts OS=Deinococcus wulumuqiensis OX=980427 GN=tsf PE=3 SV=1	tsf	3.0418	1.66928e-06	Up	28.589	58	16	16	0.490426	0.483488	0.510572	1.47012	1.56465	1.48074
Cellular Component	GO:0005737	3	cytoplasm	1.22	0.0286412	A0A345IF98	Pyrroline-5-carboxylate reductase OS=Deinococcus wulumuqiensis OX=980427 GN=proC PE=3 SV=1	proC	3.8148	0.0142685	Up	27.549	22	4	4		0.318533	0.425271	1.39422	1.86321	0.998768
Cellular Component	GO:0005737	3	cytoplasm	1.22	0.0286412	A0A345IF87	OsmC family peroxiredoxin OS=Deinococcus wulumuqiensis OX=980427 GN=DVJ83_03360 PE=4 SV=1	DVJ83_03360	5.7051	3.29317e-07	Up	15.66	27.4	3	3	0.285259	0.299165	0.310417	1.66588	1.72238	1.71689
Cellular Component	GO:0005737	3	cytoplasm	1.22	0.0286412	A0A345IF86	Isocitrate dehydrogenase [NADP] OS=Deinococcus wulumuqiensis OX=980427 GN=DVJ83_03355 PE=4 SV=1	DVJ83_03355	1.9206	0.000567065	Up	46.021	17.1	5	5	0.758693	0.630046	0.665608	1.25348	1.40852	1.28366
Cellular Component	GO:0005737	3	cytoplasm	1.22	0.0286412	A0A345IEF8	Trigger factor OS=Deinococcus wulumuqiensis OX=980427 GN=tig PE=3 SV=1	tig	3.1882	0.00779842	Up	50.658	13.7	6	6	0.642007	0.282402	0.508186	1.60153	1.47188	1.49399
Cellular Component	GO:0005737	3	cytoplasm	1.22	0.0286412	A0A345IE09	DNA-directed RNA polymerase subunit alpha OS=Deinococcus wulumuqiensis OX=980427 GN=rpoA PE=3 SV=1	rpoA	1.7985	2.55658e-06	Up	37.197	30.2	9	9	0.703311	0.734716	0.705985	1.27637	1.29933	1.2803
Cellular Component	GO:0005737	3	cytoplasm	1.22	0.0286412	A0A345IDW8	Cytidine deaminase OS=Deinococcus wulumuqiensis OX=980427 GN=cdd PE=3 SV=1	cdd	1.7018	0.00929822	Up	15.94	37.5	4	4	0.906339	0.693149	0.621239	1.33123	1.21887	1.22918
Cellular Component	GO:0005737	3	cytoplasm	1.22	0.0286412	A0A345IDQ5	Thymidine phosphorylase OS=Deinococcus wulumuqiensis OX=980427 GN=DVJ83_00010 PE=3 SV=1	DVJ83_00010	2.4285	4.47875e-05	Up	46.859	25.5	9	9	0.585861	0.628953	0.535231	1.41946	1.41601	1.41448
Cellular Component	GO:0030880	6	RNA polymerase complex	6.69	0.0218261	A0A345IGT5	DNA-directed RNA polymerase subunit beta' OS=Deinococcus wulumuqiensis OX=980427 GN=rpoC PE=3 SV=1	rpoC	2.1951	3.22323e-06	Up	171.3	17.8	20	20	0.629611	0.618448	0.629838	1.3593	1.42867	1.33413
Cellular Component	GO:0030880	6	RNA polymerase complex	6.69	0.0218261	A0A345IGT4	DNA-directed RNA polymerase subunit beta OS=Deinococcus wulumuqiensis OX=980427 GN=rpoB PE=3 SV=1	rpoB	2.7776	5.91364e-07	Up	131.08	17.3	19	19	0.532449	0.515224	0.540626	1.48884	1.43776	1.4851
Cellular Component	GO:0009295	3	nucleoid	6.69	0.0218261	A0A345IGU0	DNA topoisomerase (ATP-hydrolyzing) OS=Deinococcus wulumuqiensis OX=980427 GN=DVJ83_06755 PE=4 SV=1	DVJ83_06755	2.0862	7.23763e-06	Up	74.964	13.3	10	10	0.668502	0.657434	0.618203	1.35955	1.35942	1.33689
Cellular Component	GO:0009295	3	nucleoid	6.69	0.0218261	A0A345IFE0	DNA repair protein RecN OS=Deinococcus wulumuqiensis OX=980427 GN=recN PE=3 SV=1	recN	2.0894	0.0366053	Up	60.016	10.6	4	4	0.709682	0.499752		1.40996	0.976023	1.40459
Cellular Component	GO:0000428	7	DNA-directed RNA polymerase complex	6.69	0.0218261	A0A345IGT5	DNA-directed RNA polymerase subunit beta' OS=Deinococcus wulumuqiensis OX=980427 GN=rpoC PE=3 SV=1	rpoC	2.1951	3.22323e-06	Up	171.3	17.8	20	20	0.629611	0.618448	0.629838	1.3593	1.42867	1.33413
Cellular Component	GO:0005737	3	cytoplasm	1.22	0.0286412	A0A345IGT5	DNA-directed RNA polymerase subunit beta' OS=Deinococcus wulumuqiensis OX=980427 GN=rpoC PE=3 SV=1	rpoC	2.1951	3.22323e-06	Up	171.3	17.8	20	20	0.629611	0.618448	0.629838	1.3593	1.42867	1.33413
Cellular Component	GO:0005622	2	intracellular	1.2	0.0363655	A0A345IFA9	Ribosome-recycling factor OS=Deinococcus wulumuqiensis OX=980427 GN=frr PE=3 SV=1	frr	1.6377	0.000226803	Up	20.536	21.3	6	6	0.722257	0.778532	0.773905	1.1705	1.25531	1.29949
Cellular Component	GO:0005737	3	cytoplasm	1.22	0.0286412	A0A345IGU0	DNA topoisomerase (ATP-hydrolyzing) OS=Deinococcus wulumuqiensis OX=980427 GN=DVJ83_06755 PE=4 SV=1	DVJ83_06755	2.0862	7.23763e-06	Up	74.964	13.3	10	10	0.668502	0.657434	0.618203	1.35955	1.35942	1.33689
Cellular Component	GO:0005737	3	cytoplasm	1.22	0.0286412	A0A345IHF2	Cell division protein FtsZ OS=Deinococcus wulumuqiensis OX=980427 GN=ftsZ PE=3 SV=1	ftsZ	2.2557	0.00737692	Up	38.934	10	2	2	0.617115		0.52352	1.34415	1.08442	1.43079
Cellular Component	GO:0005622	2	intracellular	1.2	0.0363655	A0A345IF98	Pyrroline-5-carboxylate reductase OS=Deinococcus wulumuqiensis OX=980427 GN=proC PE=3 SV=1	proC	3.8148	0.0142685	Up	27.549	22	4	4		0.318533	0.425271	1.39422	1.86321	0.998768
Cellular Component	GO:0005622	2	intracellular	1.2	0.0363655	A0A345IF87	OsmC family peroxiredoxin OS=Deinococcus wulumuqiensis OX=980427 GN=DVJ83_03360 PE=4 SV=1	DVJ83_03360	5.7051	3.29317e-07	Up	15.66	27.4	3	3	0.285259	0.299165	0.310417	1.66588	1.72238	1.71689
Cellular Component	GO:0005622	2	intracellular	1.2	0.0363655	A0A345IF86	Isocitrate dehydrogenase [NADP] OS=Deinococcus wulumuqiensis OX=980427 GN=DVJ83_03355 PE=4 SV=1	DVJ83_03355	1.9206	0.000567065	Up	46.021	17.1	5	5	0.758693	0.630046	0.665608	1.25348	1.40852	1.28366
Cellular Component	GO:0005622	2	intracellular	1.2	0.0363655	A0A345IEF8	Trigger factor OS=Deinococcus wulumuqiensis OX=980427 GN=tig PE=3 SV=1	tig	3.1882	0.00779842	Up	50.658	13.7	6	6	0.642007	0.282402	0.508186	1.60153	1.47188	1.49399
Cellular Component	GO:0005622	2	intracellular	1.2	0.0363655	A0A345IE09	DNA-directed RNA polymerase subunit alpha OS=Deinococcus wulumuqiensis OX=980427 GN=rpoA PE=3 SV=1	rpoA	1.7985	2.55658e-06	Up	37.197	30.2	9	9	0.703311	0.734716	0.705985	1.27637	1.29933	1.2803
Cellular Component	GO:0005622	2	intracellular	1.2	0.0363655	A0A345IDW8	Cytidine deaminase OS=Deinococcus wulumuqiensis OX=980427 GN=cdd PE=3 SV=1	cdd	1.7018	0.00929822	Up	15.94	37.5	4	4	0.906339	0.693149	0.621239	1.33123	1.21887	1.22918
Cellular Component	GO:0005622	2	intracellular	1.2	0.0363655	A0A345IDQ5	Thymidine phosphorylase OS=Deinococcus wulumuqiensis OX=980427 GN=DVJ83_00010 PE=3 SV=1	DVJ83_00010	2.4285	4.47875e-05	Up	46.859	25.5	9	9	0.585861	0.628953	0.535231	1.41946	1.41601	1.41448
Cellular Component	GO:0005737	3	cytoplasm	1.22	0.0286412	A0A345IL75	Malate synthase OS=Deinococcus wulumuqiensis OX=980427 GN=DVJ83_14620 PE=3 SV=1	DVJ83_14620	2.6343	0.0165278	Up	58.455	12.9	5	5	0.641324		0.368481	1.31917	1.34076	1.33027
Cellular Component	GO:0005737	3	cytoplasm	1.22	0.0286412	A0A345IK92	Divalent-cation tolerance protein CutA OS=Deinococcus wulumuqiensis OX=980427 GN=DVJ83_09185 PE=4 SV=1	DVJ83_09185	1.7386	0.00270513	Up	11.241	44.1	3	3	0.64986	0.733485	0.807532	1.32114	1.1343	1.35369
Cellular Component	GO:0005737	3	cytoplasm	1.22	0.0286412	A0A345IJX5	Ribosome maturation factor RimP OS=Deinococcus wulumuqiensis OX=980427 GN=rimP PE=3 SV=1	rimP	1.9703	2.43364e-06	Up	17.739	41.8	8	8	0.656155	0.684061	0.679806	1.29723	1.33909	1.34366
Cellular Component	GO:0005737	3	cytoplasm	1.22	0.0286412	A0A345IJG0	Alpha-D-glucose phosphate-specific phosphoglucomutase OS=Deinococcus wulumuqiensis OX=980427 GN=DVJ83_12665 PE=3 SV=1	DVJ83_12665	1.7446	5.52976e-07	Up	57.72	30.7	14	13	0.728821	0.739232	0.718066	1.28257	1.26117	1.27015
Cellular Component	GO:0005737	3	cytoplasm	1.22	0.0286412	A0A345IJ74	Valine--tRNA ligase OS=Deinococcus wulumuqiensis OX=980427 GN=valS PE=3 SV=1	valS	2.4798	2.92567e-06	Up	102.77	13.2	10	10	0.553524	0.591644	0.579055	1.38669	1.43797	1.45112
Cellular Component	GO:0005737	3	cytoplasm	1.22	0.0286412	A0A345IJ23	Phosphoribosylformylglycinamidine synthase subunit PurL OS=Deinococcus wulumuqiensis OX=980427 GN=purL PE=3 SV=1	purL	1.8216	0.00255489	Up	78.418	8.5	4	4	0.701104	0.627794	0.797571	1.43612	1.24981	1.1876
Cellular Component	GO:0005737	3	cytoplasm	1.22	0.0286412	A0A345IIS6	N5-carboxyaminoimidazole ribonucleotide synthase OS=Deinococcus wulumuqiensis OX=980427 GN=purK PE=3 SV=1	purK	1.5735	0.000756928	Up	39.596	11.9	4	4	0.836758	0.761608	0.733055	1.25633	1.15227	1.25998
Cellular Component	GO:0005737	3	cytoplasm	1.22	0.0286412	A0A345IIL4	Acetate kinase OS=Deinococcus wulumuqiensis OX=980427 GN=ackA PE=3 SV=1	ackA	2.0059	1.63841e-05	Up	42.978	37	11	11	0.682778	0.641726	0.671587	1.29089	1.32403	1.38899
Cellular Component	GO:0005737	3	cytoplasm	1.22	0.0286412	A0A345III5	Arginine--tRNA ligase OS=Deinococcus wulumuqiensis OX=980427 GN=argS PE=3 SV=1	argS	1.8734	0.000653879	Up	66.48	6.1	6	6	0.779535	0.673787	0.634781	1.27156	1.36766	1.27268
Cellular Component	GO:0005737	3	cytoplasm	1.22	0.0286412	A0A345IIH8	MBL fold metallo-hydrolase OS=Deinococcus wulumuqiensis OX=980427 GN=DVJ83_10605 PE=4 SV=1	DVJ83_10605	1.6532	0.000244422	Up	22.771	25.1	4	4	0.71127	0.794859	0.755328	1.18547	1.28389	1.26919
Cellular Component	GO:0005737	3	cytoplasm	1.22	0.0286412	A0A345II12	Porphobilinogen deaminase OS=Deinococcus wulumuqiensis OX=980427 GN=hemC PE=3 SV=1	hemC	1.5404	6.2718e-05	Up	33.763	39	12	12	0.794949	0.77253	0.794354	1.16811	1.26362	1.20644
Cellular Component	GO:0005737	3	cytoplasm	1.22	0.0286412	A0A345IHG2	Ribosomal RNA large subunit methyltransferase H OS=Deinococcus wulumuqiensis OX=980427 GN=rlmH PE=3 SV=1	rlmH	1.9989	0.000263413	Up	16.144	15.8	2	2	0.736257	0.612694	0.65181	1.29152	1.32854	1.37918
Cellular Component	GO:0005737	3	cytoplasm	1.22	0.0286412	A0A345IH91	Glycoside hydrolase family 13 protein OS=Deinococcus wulumuqiensis OX=980427 GN=DVJ83_07705 PE=4 SV=1	DVJ83_07705	2.0667	5.80655e-05	Up	75.486	11.8	6	5	0.60711	0.695171	0.654193	1.36851	1.31812	1.35689
Cellular Component	GO:0005622	2	intracellular	1.2	0.0363655	A0A345IFA7	Elongation factor Ts OS=Deinococcus wulumuqiensis OX=980427 GN=tsf PE=3 SV=1	tsf	3.0418	1.66928e-06	Up	28.589	58	16	16	0.490426	0.483488	0.510572	1.47012	1.56465	1.48074
Cellular Component	GO:0000428	7	DNA-directed RNA polymerase complex	6.69	0.0218261	A0A345IGT4	DNA-directed RNA polymerase subunit beta OS=Deinococcus wulumuqiensis OX=980427 GN=rpoB PE=3 SV=1	rpoB	2.7776	5.91364e-07	Up	131.08	17.3	19	19	0.532449	0.515224	0.540626	1.48884	1.43776	1.4851
Molecular Function	GO:0003824	2	catalytic activity	1.09	0.206163	A0A345IEN2	1,4-alpha-glucan branching enzyme GlgB OS=Deinococcus wulumuqiensis OX=980427 GN=glgB PE=3 SV=1	glgB	1.5809	9.89171e-06	Up	79.625	8.3	5	5	0.773192	0.768664	0.782915	1.21708	1.26142	1.19673
Molecular Function	GO:0003824	2	catalytic activity	1.09	0.206163	A0A345IL75	Malate synthase OS=Deinococcus wulumuqiensis OX=980427 GN=DVJ83_14620 PE=3 SV=1	DVJ83_14620	2.6343	0.0165278	Up	58.455	12.9	5	5	0.641324		0.368481	1.31917	1.34076	1.33027
Molecular Function	GO:0003824	2	catalytic activity	1.09	0.206163	A0A345ILF6	Cadmium-translocating P-type ATPase OS=Deinococcus wulumuqiensis OX=980427 GN=cadA PE=3 SV=1	cadA	1.8169	0.00856236	Up	83.004	5.9	3	3	0.571942	0.714716	0.843314	1.28767	1.16478	1.41757
Molecular Function	GO:0043021	4	ribonucleoprotein complex binding	2.23	0.220617	A0A345IFA9	Ribosome-recycling factor OS=Deinococcus wulumuqiensis OX=980427 GN=frr PE=3 SV=1	frr	1.6377	0.000226803	Up	20.536	21.3	6	6	0.722257	0.778532	0.773905	1.1705	1.25531	1.29949
Molecular Function	GO:0043021	4	ribonucleoprotein complex binding	2.23	0.220617	A0A345IHG2	Ribosomal RNA large subunit methyltransferase H OS=Deinococcus wulumuqiensis OX=980427 GN=rlmH PE=3 SV=1	rlmH	1.9989	0.000263413	Up	16.144	15.8	2	2	0.736257	0.612694	0.65181	1.29152	1.32854	1.37918
Molecular Function	GO:0046914	6	transition metal ion binding	1.59	0.230869	A0A345IDW8	Cytidine deaminase OS=Deinococcus wulumuqiensis OX=980427 GN=cdd PE=3 SV=1	cdd	1.7018	0.00929822	Up	15.94	37.5	4	4	0.906339	0.693149	0.621239	1.33123	1.21887	1.22918
Molecular Function	GO:0046914	6	transition metal ion binding	1.59	0.230869	A0A345IE09	DNA-directed RNA polymerase subunit alpha OS=Deinococcus wulumuqiensis OX=980427 GN=rpoA PE=3 SV=1	rpoA	1.7985	2.55658e-06	Up	37.197	30.2	9	9	0.703311	0.734716	0.705985	1.27637	1.29933	1.2803
Molecular Function	GO:0046914	6	transition metal ion binding	1.59	0.230869	A0A345IFA7	Elongation factor Ts OS=Deinococcus wulumuqiensis OX=980427 GN=tsf PE=3 SV=1	tsf	3.0418	1.66928e-06	Up	28.589	58	16	16	0.490426	0.483488	0.510572	1.47012	1.56465	1.48074
Molecular Function	GO:0046914	6	transition metal ion binding	1.59	0.230869	A0A345IIL4	Acetate kinase OS=Deinococcus wulumuqiensis OX=980427 GN=ackA PE=3 SV=1	ackA	2.0059	1.63841e-05	Up	42.978	37	11	11	0.682778	0.641726	0.671587	1.29089	1.32403	1.38899
Molecular Function	GO:0046914	6	transition metal ion binding	1.59	0.230869	A0A345IIL6	2-C-methyl-D-erythritol 4-phosphate cytidylyltransferase OS=Deinococcus wulumuqiensis OX=980427 GN=ispD PE=3 SV=1	ispD	1.6086	0.00231747	Up	23.176	23.9	4	4	0.667986	0.825388	0.806693	1.22797	1.19686	1.27511
Molecular Function	GO:0046914	6	transition metal ion binding	1.59	0.230869	A0A345IK92	Divalent-cation tolerance protein CutA OS=Deinococcus wulumuqiensis OX=980427 GN=DVJ83_09185 PE=4 SV=1	DVJ83_09185	1.7386	0.00270513	Up	11.241	44.1	3	3	0.64986	0.733485	0.807532	1.32114	1.1343	1.35369
Molecular Function	GO:0046872	5	metal ion binding	1.39	0.260344	A0A345IDW8	Cytidine deaminase OS=Deinococcus wulumuqiensis OX=980427 GN=cdd PE=3 SV=1	cdd	1.7018	0.00929822	Up	15.94	37.5	4	4	0.906339	0.693149	0.621239	1.33123	1.21887	1.22918
Molecular Function	GO:0046872	5	metal ion binding	1.39	0.260344	A0A345IE09	DNA-directed RNA polymerase subunit alpha OS=Deinococcus wulumuqiensis OX=980427 GN=rpoA PE=3 SV=1	rpoA	1.7985	2.55658e-06	Up	37.197	30.2	9	9	0.703311	0.734716	0.705985	1.27637	1.29933	1.2803
Molecular Function	GO:0046872	5	metal ion binding	1.39	0.260344	A0A345IFA7	Elongation factor Ts OS=Deinococcus wulumuqiensis OX=980427 GN=tsf PE=3 SV=1	tsf	3.0418	1.66928e-06	Up	28.589	58	16	16	0.490426	0.483488	0.510572	1.47012	1.56465	1.48074
Molecular Function	GO:0046872	5	metal ion binding	1.39	0.260344	A0A345IGU0	DNA topoisomerase (ATP-hydrolyzing) OS=Deinococcus wulumuqiensis OX=980427 GN=DVJ83_06755 PE=4 SV=1	DVJ83_06755	2.0862	7.23763e-06	Up	74.964	13.3	10	10	0.668502	0.657434	0.618203	1.35955	1.35942	1.33689
Molecular Function	GO:0046872	5	metal ion binding	1.39	0.260344	A0A345IHF2	Cell division protein FtsZ OS=Deinococcus wulumuqiensis OX=980427 GN=ftsZ PE=3 SV=1	ftsZ	2.2557	0.00737692	Up	38.934	10	2	2	0.617115		0.52352	1.34415	1.08442	1.43079
Molecular Function	GO:0046872	5	metal ion binding	1.39	0.260344	A0A345IIL4	Acetate kinase OS=Deinococcus wulumuqiensis OX=980427 GN=ackA PE=3 SV=1	ackA	2.0059	1.63841e-05	Up	42.978	37	11	11	0.682778	0.641726	0.671587	1.29089	1.32403	1.38899
Molecular Function	GO:0046872	5	metal ion binding	1.39	0.260344	A0A345IIL6	2-C-methyl-D-erythritol 4-phosphate cytidylyltransferase OS=Deinococcus wulumuqiensis OX=980427 GN=ispD PE=3 SV=1	ispD	1.6086	0.00231747	Up	23.176	23.9	4	4	0.667986	0.825388	0.806693	1.22797	1.19686	1.27511
Molecular Function	GO:0003824	2	catalytic activity	1.09	0.206163	A0A345IKJ6	NAD(P)-dependent oxidoreductase OS=Deinococcus wulumuqiensis OX=980427 GN=DVJ83_13515 PE=4 SV=1	DVJ83_13515	1.773	0.00057276	Up	29.702	7	2	2	0.663349	0.751973	0.748437	1.25033	1.2058	1.38011
Molecular Function	GO:0046872	5	metal ion binding	1.39	0.260344	A0A345IJ23	Phosphoribosylformylglycinamidine synthase subunit PurL OS=Deinococcus wulumuqiensis OX=980427 GN=purL PE=3 SV=1	purL	1.8216	0.00255489	Up	78.418	8.5	4	4	0.701104	0.627794	0.797571	1.43612	1.24981	1.1876
Molecular Function	GO:0003824	2	catalytic activity	1.09	0.206163	A0A345IKG1	Biosynthetic arginine decarboxylase OS=Deinococcus wulumuqiensis OX=980427 GN=speA PE=3 SV=1	speA	2.5227	7.42155e-06	Up	73.892	23.7	13	13	0.542572	0.577751	0.582894	1.40637	1.39722	1.49319
Molecular Function	GO:0003824	2	catalytic activity	1.09	0.206163	A0A345IK48	Acylphosphatase OS=Deinococcus wulumuqiensis OX=980427 GN=DVJ83_06605 PE=3 SV=1	DVJ83_06605	1.7902	0.0481619	Up	9.7669	33.3	2	2	0.622886	0.733848		1.11685	0.997187	1.52923
Molecular Function	GO:0003824	2	catalytic activity	1.09	0.206163	A0A345IGU0	DNA topoisomerase (ATP-hydrolyzing) OS=Deinococcus wulumuqiensis OX=980427 GN=DVJ83_06755 PE=4 SV=1	DVJ83_06755	2.0862	7.23763e-06	Up	74.964	13.3	10	10	0.668502	0.657434	0.618203	1.35955	1.35942	1.33689
Molecular Function	GO:0003824	2	catalytic activity	1.09	0.206163	A0A345IH14	Proline dehydrogenase OS=Deinococcus wulumuqiensis OX=980427 GN=DVJ83_07210 PE=4 SV=1	DVJ83_07210	4.1812	2.6547e-07	Up	35.133	38.1	13	13	0.376648	0.38266	0.39873	1.59833	1.59111	1.65252
Molecular Function	GO:0003824	2	catalytic activity	1.09	0.206163	A0A345IH91	Glycoside hydrolase family 13 protein OS=Deinococcus wulumuqiensis OX=980427 GN=DVJ83_07705 PE=4 SV=1	DVJ83_07705	2.0667	5.80655e-05	Up	75.486	11.8	6	5	0.60711	0.695171	0.654193	1.36851	1.31812	1.35689
Molecular Function	GO:0003824	2	catalytic activity	1.09	0.206163	A0A345IHF2	Cell division protein FtsZ OS=Deinococcus wulumuqiensis OX=980427 GN=ftsZ PE=3 SV=1	ftsZ	2.2557	0.00737692	Up	38.934	10	2	2	0.617115		0.52352	1.34415	1.08442	1.43079
Molecular Function	GO:0003824	2	catalytic activity	1.09	0.206163	A0A345IHG2	Ribosomal RNA large subunit methyltransferase H OS=Deinococcus wulumuqiensis OX=980427 GN=rlmH PE=3 SV=1	rlmH	1.9989	0.000263413	Up	16.144	15.8	2	2	0.736257	0.612694	0.65181	1.29152	1.32854	1.37918
Molecular Function	GO:0003824	2	catalytic activity	1.09	0.206163	A0A345IHR1	tRNA (guanosine(18)-2'-O)-methyltransferase OS=Deinococcus wulumuqiensis OX=980427 GN=trmH PE=3 SV=1	trmH	4.1024	0.000223847	Up	24.741	22.3	3	3	0.338179	0.362656	0.475073	1.74777	1.55279	1.52354
Molecular Function	GO:0003824	2	catalytic activity	1.09	0.206163	A0A345II12	Porphobilinogen deaminase OS=Deinococcus wulumuqiensis OX=980427 GN=hemC PE=3 SV=1	hemC	1.5404	6.2718e-05	Up	33.763	39	12	12	0.794949	0.77253	0.794354	1.16811	1.26362	1.20644
Molecular Function	GO:0003824	2	catalytic activity	1.09	0.206163	A0A345IIH8	MBL fold metallo-hydrolase OS=Deinococcus wulumuqiensis OX=980427 GN=DVJ83_10605 PE=4 SV=1	DVJ83_10605	1.6532	0.000244422	Up	22.771	25.1	4	4	0.71127	0.794859	0.755328	1.18547	1.28389	1.26919
Molecular Function	GO:0003824	2	catalytic activity	1.09	0.206163	A0A345III5	Arginine--tRNA ligase OS=Deinococcus wulumuqiensis OX=980427 GN=argS PE=3 SV=1	argS	1.8734	0.000653879	Up	66.48	6.1	6	6	0.779535	0.673787	0.634781	1.27156	1.36766	1.27268
Molecular Function	GO:0003824	2	catalytic activity	1.09	0.206163	A0A345IIL0	Nitric oxide synthase oxygenase OS=Deinococcus wulumuqiensis OX=980427 GN=DVJ83_10815 PE=3 SV=1	DVJ83_10815	1.9649	0.0488434	Up	38.249	8.7	2	2	0.494719	0.771973		1.50338	1.1771	1.05282
Molecular Function	GO:0003824	2	catalytic activity	1.09	0.206163	A0A345IIL4	Acetate kinase OS=Deinococcus wulumuqiensis OX=980427 GN=ackA PE=3 SV=1	ackA	2.0059	1.63841e-05	Up	42.978	37	11	11	0.682778	0.641726	0.671587	1.29089	1.32403	1.38899
Molecular Function	GO:0003824	2	catalytic activity	1.09	0.206163	A0A345IIL6	2-C-methyl-D-erythritol 4-phosphate cytidylyltransferase OS=Deinococcus wulumuqiensis OX=980427 GN=ispD PE=3 SV=1	ispD	1.6086	0.00231747	Up	23.176	23.9	4	4	0.667986	0.825388	0.806693	1.22797	1.19686	1.27511
Molecular Function	GO:0003824	2	catalytic activity	1.09	0.206163	A0A345IIQ3	Thymidylate synthase OS=Deinococcus wulumuqiensis OX=980427 GN=thyA PE=3 SV=1	thyA	1.6389	0.00121825	Up	30.332	19.3	4	4	0.680353	0.821198	0.772109	1.23264	1.19368	1.30002
Molecular Function	GO:0003824	2	catalytic activity	1.09	0.206163	A0A345IIS6	N5-carboxyaminoimidazole ribonucleotide synthase OS=Deinococcus wulumuqiensis OX=980427 GN=purK PE=3 SV=1	purK	1.5735	0.000756928	Up	39.596	11.9	4	4	0.836758	0.761608	0.733055	1.25633	1.15227	1.25998
Molecular Function	GO:0003824	2	catalytic activity	1.09	0.206163	A0A345IJ23	Phosphoribosylformylglycinamidine synthase subunit PurL OS=Deinococcus wulumuqiensis OX=980427 GN=purL PE=3 SV=1	purL	1.8216	0.00255489	Up	78.418	8.5	4	4	0.701104	0.627794	0.797571	1.43612	1.24981	1.1876
Molecular Function	GO:0003824	2	catalytic activity	1.09	0.206163	A0A345IJ74	Valine--tRNA ligase OS=Deinococcus wulumuqiensis OX=980427 GN=valS PE=3 SV=1	valS	2.4798	2.92567e-06	Up	102.77	13.2	10	10	0.553524	0.591644	0.579055	1.38669	1.43797	1.45112
Molecular Function	GO:0003824	2	catalytic activity	1.09	0.206163	A0A345IJG0	Alpha-D-glucose phosphate-specific phosphoglucomutase OS=Deinococcus wulumuqiensis OX=980427 GN=DVJ83_12665 PE=3 SV=1	DVJ83_12665	1.7446	5.52976e-07	Up	57.72	30.7	14	13	0.728821	0.739232	0.718066	1.28257	1.26117	1.27015
Molecular Function	GO:0003824	2	catalytic activity	1.09	0.206163	A0A345IK64	Aldose 1-epimerase OS=Deinococcus wulumuqiensis OX=980427 GN=DVJ83_07590 PE=4 SV=1	DVJ83_07590	1.8556	0.000391252	Up	32.807	9.7	3	3	0.767888	0.69196	0.641286	1.27088	1.27155	1.35643
Molecular Function	GO:0003824	2	catalytic activity	1.09	0.206163	A0A345IGT5	DNA-directed RNA polymerase subunit beta' OS=Deinococcus wulumuqiensis OX=980427 GN=rpoC PE=3 SV=1	rpoC	2.1951	3.22323e-06	Up	171.3	17.8	20	20	0.629611	0.618448	0.629838	1.3593	1.42867	1.33413
Molecular Function	GO:0046872	5	metal ion binding	1.39	0.260344	A0A345IJ74	Valine--tRNA ligase OS=Deinococcus wulumuqiensis OX=980427 GN=valS PE=3 SV=1	valS	2.4798	2.92567e-06	Up	102.77	13.2	10	10	0.553524	0.591644	0.579055	1.38669	1.43797	1.45112
Molecular Function	GO:0140098	3	catalytic activity, acting on RNA	1.5	0.277254	A0A345IE09	DNA-directed RNA polymerase subunit alpha OS=Deinococcus wulumuqiensis OX=980427 GN=rpoA PE=3 SV=1	rpoA	1.7985	2.55658e-06	Up	37.197	30.2	9	9	0.703311	0.734716	0.705985	1.27637	1.29933	1.2803
Molecular Function	GO:0000287	6	magnesium ion binding	1.39	0.371684	A0A345IHF2	Cell division protein FtsZ OS=Deinococcus wulumuqiensis OX=980427 GN=ftsZ PE=3 SV=1	ftsZ	2.2557	0.00737692	Up	38.934	10	2	2	0.617115		0.52352	1.34415	1.08442	1.43079
Molecular Function	GO:0000287	6	magnesium ion binding	1.39	0.371684	A0A345IIL6	2-C-methyl-D-erythritol 4-phosphate cytidylyltransferase OS=Deinococcus wulumuqiensis OX=980427 GN=ispD PE=3 SV=1	ispD	1.6086	0.00231747	Up	23.176	23.9	4	4	0.667986	0.825388	0.806693	1.22797	1.19686	1.27511
Molecular Function	GO:0000287	6	magnesium ion binding	1.39	0.371684	A0A345IJ23	Phosphoribosylformylglycinamidine synthase subunit PurL OS=Deinococcus wulumuqiensis OX=980427 GN=purL PE=3 SV=1	purL	1.8216	0.00255489	Up	78.418	8.5	4	4	0.701104	0.627794	0.797571	1.43612	1.24981	1.1876
Molecular Function	GO:0000287	6	magnesium ion binding	1.39	0.371684	A0A345IJ74	Valine--tRNA ligase OS=Deinococcus wulumuqiensis OX=980427 GN=valS PE=3 SV=1	valS	2.4798	2.92567e-06	Up	102.77	13.2	10	10	0.553524	0.591644	0.579055	1.38669	1.43797	1.45112
Molecular Function	GO:0043169	4	cation binding	1.26	0.389625	A0A345IDW8	Cytidine deaminase OS=Deinococcus wulumuqiensis OX=980427 GN=cdd PE=3 SV=1	cdd	1.7018	0.00929822	Up	15.94	37.5	4	4	0.906339	0.693149	0.621239	1.33123	1.21887	1.22918
Molecular Function	GO:0043169	4	cation binding	1.26	0.389625	A0A345IE09	DNA-directed RNA polymerase subunit alpha OS=Deinococcus wulumuqiensis OX=980427 GN=rpoA PE=3 SV=1	rpoA	1.7985	2.55658e-06	Up	37.197	30.2	9	9	0.703311	0.734716	0.705985	1.27637	1.29933	1.2803
Molecular Function	GO:0043169	4	cation binding	1.26	0.389625	A0A345IFA7	Elongation factor Ts OS=Deinococcus wulumuqiensis OX=980427 GN=tsf PE=3 SV=1	tsf	3.0418	1.66928e-06	Up	28.589	58	16	16	0.490426	0.483488	0.510572	1.47012	1.56465	1.48074
Molecular Function	GO:0043169	4	cation binding	1.26	0.389625	A0A345IGU0	DNA topoisomerase (ATP-hydrolyzing) OS=Deinococcus wulumuqiensis OX=980427 GN=DVJ83_06755 PE=4 SV=1	DVJ83_06755	2.0862	7.23763e-06	Up	74.964	13.3	10	10	0.668502	0.657434	0.618203	1.35955	1.35942	1.33689
Molecular Function	GO:0043169	4	cation binding	1.26	0.389625	A0A345IHF2	Cell division protein FtsZ OS=Deinococcus wulumuqiensis OX=980427 GN=ftsZ PE=3 SV=1	ftsZ	2.2557	0.00737692	Up	38.934	10	2	2	0.617115		0.52352	1.34415	1.08442	1.43079
Molecular Function	GO:0043169	4	cation binding	1.26	0.389625	A0A345IIL4	Acetate kinase OS=Deinococcus wulumuqiensis OX=980427 GN=ackA PE=3 SV=1	ackA	2.0059	1.63841e-05	Up	42.978	37	11	11	0.682778	0.641726	0.671587	1.29089	1.32403	1.38899
Molecular Function	GO:0043169	4	cation binding	1.26	0.389625	A0A345IIL6	2-C-methyl-D-erythritol 4-phosphate cytidylyltransferase OS=Deinococcus wulumuqiensis OX=980427 GN=ispD PE=3 SV=1	ispD	1.6086	0.00231747	Up	23.176	23.9	4	4	0.667986	0.825388	0.806693	1.22797	1.19686	1.27511
Molecular Function	GO:0043169	4	cation binding	1.26	0.389625	A0A345IJ23	Phosphoribosylformylglycinamidine synthase subunit PurL OS=Deinococcus wulumuqiensis OX=980427 GN=purL PE=3 SV=1	purL	1.8216	0.00255489	Up	78.418	8.5	4	4	0.701104	0.627794	0.797571	1.43612	1.24981	1.1876
Molecular Function	GO:0043169	4	cation binding	1.26	0.389625	A0A345IJ74	Valine--tRNA ligase OS=Deinococcus wulumuqiensis OX=980427 GN=valS PE=3 SV=1	valS	2.4798	2.92567e-06	Up	102.77	13.2	10	10	0.553524	0.591644	0.579055	1.38669	1.43797	1.45112
Molecular Function	GO:0043169	4	cation binding	1.26	0.389625	A0A345IK92	Divalent-cation tolerance protein CutA OS=Deinococcus wulumuqiensis OX=980427 GN=DVJ83_09185 PE=4 SV=1	DVJ83_09185	1.7386	0.00270513	Up	11.241	44.1	3	3	0.64986	0.733485	0.807532	1.32114	1.1343	1.35369
Molecular Function	GO:0016831	5	carboxy-lyase activity	1.67	0.392248	A0A345IG77	Uroporphyrinogen decarboxylase OS=Deinococcus wulumuqiensis OX=980427 GN=hemE PE=3 SV=1	hemE	3.1087	0.0132511	Up	43.245	9.6	3	3	0.421551	0.461368		1.57877	0.970863	1.56745
Molecular Function	GO:0016831	5	carboxy-lyase activity	1.67	0.392248	A0A345IIS6	N5-carboxyaminoimidazole ribonucleotide synthase OS=Deinococcus wulumuqiensis OX=980427 GN=purK PE=3 SV=1	purK	1.5735	0.000756928	Up	39.596	11.9	4	4	0.836758	0.761608	0.733055	1.25633	1.15227	1.25998
Molecular Function	GO:0016831	5	carboxy-lyase activity	1.67	0.392248	A0A345IKG1	Biosynthetic arginine decarboxylase OS=Deinococcus wulumuqiensis OX=980427 GN=speA PE=3 SV=1	speA	2.5227	7.42155e-06	Up	73.892	23.7	13	13	0.542572	0.577751	0.582894	1.40637	1.39722	1.49319
Molecular Function	GO:0000287	6	magnesium ion binding	1.39	0.371684	A0A345IGU0	DNA topoisomerase (ATP-hydrolyzing) OS=Deinococcus wulumuqiensis OX=980427 GN=DVJ83_06755 PE=4 SV=1	DVJ83_06755	2.0862	7.23763e-06	Up	74.964	13.3	10	10	0.668502	0.657434	0.618203	1.35955	1.35942	1.33689
Molecular Function	GO:0046872	5	metal ion binding	1.39	0.260344	A0A345IK92	Divalent-cation tolerance protein CutA OS=Deinococcus wulumuqiensis OX=980427 GN=DVJ83_09185 PE=4 SV=1	DVJ83_09185	1.7386	0.00270513	Up	11.241	44.1	3	3	0.64986	0.733485	0.807532	1.32114	1.1343	1.35369
Molecular Function	GO:0044877	3	protein-containing complex binding	1.86	0.294328	A0A345IHG2	Ribosomal RNA large subunit methyltransferase H OS=Deinococcus wulumuqiensis OX=980427 GN=rlmH PE=3 SV=1	rlmH	1.9989	0.000263413	Up	16.144	15.8	2	2	0.736257	0.612694	0.65181	1.29152	1.32854	1.37918
Molecular Function	GO:0008135	6	translation factor activity, RNA binding	1.86	0.294328	A0A345IFA9	Ribosome-recycling factor OS=Deinococcus wulumuqiensis OX=980427 GN=frr PE=3 SV=1	frr	1.6377	0.000226803	Up	20.536	21.3	6	6	0.722257	0.778532	0.773905	1.1705	1.25531	1.29949
Molecular Function	GO:0140098	3	catalytic activity, acting on RNA	1.5	0.277254	A0A345IGH5	tRNA-dihydrouridine(20/20a) synthase OS=Deinococcus wulumuqiensis OX=980427 GN=DVJ83_06045 PE=3 SV=1	DVJ83_06045	1.9749	0.00103939	Up	36.295	15.3	3	3	0.731509	0.645573	0.639809	1.36393	1.45621	1.16297
Molecular Function	GO:0140098	3	catalytic activity, acting on RNA	1.5	0.277254	A0A345IGT5	DNA-directed RNA polymerase subunit beta' OS=Deinococcus wulumuqiensis OX=980427 GN=rpoC PE=3 SV=1	rpoC	2.1951	3.22323e-06	Up	171.3	17.8	20	20	0.629611	0.618448	0.629838	1.3593	1.42867	1.33413
Molecular Function	GO:0140098	3	catalytic activity, acting on RNA	1.5	0.277254	A0A345IHG2	Ribosomal RNA large subunit methyltransferase H OS=Deinococcus wulumuqiensis OX=980427 GN=rlmH PE=3 SV=1	rlmH	1.9989	0.000263413	Up	16.144	15.8	2	2	0.736257	0.612694	0.65181	1.29152	1.32854	1.37918
Molecular Function	GO:0140098	3	catalytic activity, acting on RNA	1.5	0.277254	A0A345IHR1	tRNA (guanosine(18)-2'-O)-methyltransferase OS=Deinococcus wulumuqiensis OX=980427 GN=trmH PE=3 SV=1	trmH	4.1024	0.000223847	Up	24.741	22.3	3	3	0.338179	0.362656	0.475073	1.74777	1.55279	1.52354
Molecular Function	GO:0140098	3	catalytic activity, acting on RNA	1.5	0.277254	A0A345III5	Arginine--tRNA ligase OS=Deinococcus wulumuqiensis OX=980427 GN=argS PE=3 SV=1	argS	1.8734	0.000653879	Up	66.48	6.1	6	6	0.779535	0.673787	0.634781	1.27156	1.36766	1.27268
Molecular Function	GO:0140098	3	catalytic activity, acting on RNA	1.5	0.277254	A0A345IJ74	Valine--tRNA ligase OS=Deinococcus wulumuqiensis OX=980427 GN=valS PE=3 SV=1	valS	2.4798	2.92567e-06	Up	102.77	13.2	10	10	0.553524	0.591644	0.579055	1.38669	1.43797	1.45112
Molecular Function	GO:0016830	4	carbon-carbon lyase activity	1.59	0.287372	A0A345IG31	Deoxyribose-phosphate aldolase OS=Deinococcus wulumuqiensis OX=980427 GN=deoC PE=3 SV=1	deoC	2.4689	0.000324461	Up	22.881	43.6	8	8	0.492812	0.599625	0.637231	1.38338	1.43211	1.45484
Molecular Function	GO:0016830	4	carbon-carbon lyase activity	1.59	0.287372	A0A345IG77	Uroporphyrinogen decarboxylase OS=Deinococcus wulumuqiensis OX=980427 GN=hemE PE=3 SV=1	hemE	3.1087	0.0132511	Up	43.245	9.6	3	3	0.421551	0.461368		1.57877	0.970863	1.56745
Molecular Function	GO:0016830	4	carbon-carbon lyase activity	1.59	0.287372	A0A345IIS6	N5-carboxyaminoimidazole ribonucleotide synthase OS=Deinococcus wulumuqiensis OX=980427 GN=purK PE=3 SV=1	purK	1.5735	0.000756928	Up	39.596	11.9	4	4	0.836758	0.761608	0.733055	1.25633	1.15227	1.25998
Molecular Function	GO:0016830	4	carbon-carbon lyase activity	1.59	0.287372	A0A345IKG1	Biosynthetic arginine decarboxylase OS=Deinococcus wulumuqiensis OX=980427 GN=speA PE=3 SV=1	speA	2.5227	7.42155e-06	Up	73.892	23.7	13	13	0.542572	0.577751	0.582894	1.40637	1.39722	1.49319
Molecular Function	GO:0046983	4	protein dimerization activity	1.86	0.294328	A0A345IH14	Proline dehydrogenase OS=Deinococcus wulumuqiensis OX=980427 GN=DVJ83_07210 PE=4 SV=1	DVJ83_07210	4.1812	2.6547e-07	Up	35.133	38.1	13	13	0.376648	0.38266	0.39873	1.59833	1.59111	1.65252
Molecular Function	GO:0046983	4	protein dimerization activity	1.86	0.294328	A0A345IHG2	Ribosomal RNA large subunit methyltransferase H OS=Deinococcus wulumuqiensis OX=980427 GN=rlmH PE=3 SV=1	rlmH	1.9989	0.000263413	Up	16.144	15.8	2	2	0.736257	0.612694	0.65181	1.29152	1.32854	1.37918
Molecular Function	GO:0008173	6	RNA methyltransferase activity	1.86	0.294328	A0A345IHG2	Ribosomal RNA large subunit methyltransferase H OS=Deinococcus wulumuqiensis OX=980427 GN=rlmH PE=3 SV=1	rlmH	1.9989	0.000263413	Up	16.144	15.8	2	2	0.736257	0.612694	0.65181	1.29152	1.32854	1.37918
Molecular Function	GO:0008173	6	RNA methyltransferase activity	1.86	0.294328	A0A345IHR1	tRNA (guanosine(18)-2'-O)-methyltransferase OS=Deinococcus wulumuqiensis OX=980427 GN=trmH PE=3 SV=1	trmH	4.1024	0.000223847	Up	24.741	22.3	3	3	0.338179	0.362656	0.475073	1.74777	1.55279	1.52354
Molecular Function	GO:0042803	5	protein homodimerization activity	1.86	0.294328	A0A345IH14	Proline dehydrogenase OS=Deinococcus wulumuqiensis OX=980427 GN=DVJ83_07210 PE=4 SV=1	DVJ83_07210	4.1812	2.6547e-07	Up	35.133	38.1	13	13	0.376648	0.38266	0.39873	1.59833	1.59111	1.65252
Molecular Function	GO:0042803	5	protein homodimerization activity	1.86	0.294328	A0A345IHG2	Ribosomal RNA large subunit methyltransferase H OS=Deinococcus wulumuqiensis OX=980427 GN=rlmH PE=3 SV=1	rlmH	1.9989	0.000263413	Up	16.144	15.8	2	2	0.736257	0.612694	0.65181	1.29152	1.32854	1.37918
Molecular Function	GO:0008135	6	translation factor activity, RNA binding	1.86	0.294328	A0A345IFA7	Elongation factor Ts OS=Deinococcus wulumuqiensis OX=980427 GN=tsf PE=3 SV=1	tsf	3.0418	1.66928e-06	Up	28.589	58	16	16	0.490426	0.483488	0.510572	1.47012	1.56465	1.48074
Molecular Function	GO:0044877	3	protein-containing complex binding	1.86	0.294328	A0A345IFA9	Ribosome-recycling factor OS=Deinococcus wulumuqiensis OX=980427 GN=frr PE=3 SV=1	frr	1.6377	0.000226803	Up	20.536	21.3	6	6	0.722257	0.778532	0.773905	1.1705	1.25531	1.29949
Molecular Function	GO:0003824	2	catalytic activity	1.09	0.206163	A0A345IF28	3-phosphoshikimate 1-carboxyvinyltransferase OS=Deinococcus wulumuqiensis OX=980427 GN=aroA PE=3 SV=1	aroA	1.5863	0.000771169	Up	46.786	15.7	5	5	0.716746	0.844042	0.759136	1.1961	1.22256	1.26141
Molecular Function	GO:0003824	2	catalytic activity	1.09	0.206163	A0A345IGQ1	NAD(P)/FAD-dependent oxidoreductase OS=Deinococcus wulumuqiensis OX=980427 GN=DVJ83_06485 PE=4 SV=1	DVJ83_06485	2.7025	2.62876e-07	Up	41.257	27.2	9	9	0.536223	0.55429	0.530018	1.4588	1.47349	1.44718
Molecular Function	GO:0003824	2	catalytic activity	1.09	0.206163	A0A345IGF2	Ornithine--oxo-acid transaminase OS=Deinococcus wulumuqiensis OX=980427 GN=rocD PE=3 SV=1	rocD	1.9587	0.00523984	Up	47.85	10.7	3	3	0.764151	0.661565	0.602222	1.358	1.52551	1.08855
Molecular Function	GO:0032553	6	ribonucleotide binding	1.62	0.160054	A0A345IIL6	2-C-methyl-D-erythritol 4-phosphate cytidylyltransferase OS=Deinococcus wulumuqiensis OX=980427 GN=ispD PE=3 SV=1	ispD	1.6086	0.00231747	Up	23.176	23.9	4	4	0.667986	0.825388	0.806693	1.22797	1.19686	1.27511
Molecular Function	GO:0032553	6	ribonucleotide binding	1.62	0.160054	A0A345IHF2	Cell division protein FtsZ OS=Deinococcus wulumuqiensis OX=980427 GN=ftsZ PE=3 SV=1	ftsZ	2.2557	0.00737692	Up	38.934	10	2	2	0.617115		0.52352	1.34415	1.08442	1.43079
Molecular Function	GO:0032553	6	ribonucleotide binding	1.62	0.160054	A0A345IGU0	DNA topoisomerase (ATP-hydrolyzing) OS=Deinococcus wulumuqiensis OX=980427 GN=DVJ83_06755 PE=4 SV=1	DVJ83_06755	2.0862	7.23763e-06	Up	74.964	13.3	10	10	0.668502	0.657434	0.618203	1.35955	1.35942	1.33689
Molecular Function	GO:0032553	6	ribonucleotide binding	1.62	0.160054	A0A345IGH5	tRNA-dihydrouridine(20/20a) synthase OS=Deinococcus wulumuqiensis OX=980427 GN=DVJ83_06045 PE=3 SV=1	DVJ83_06045	1.9749	0.00103939	Up	36.295	15.3	3	3	0.731509	0.645573	0.639809	1.36393	1.45621	1.16297
Molecular Function	GO:0032553	6	ribonucleotide binding	1.62	0.160054	A0A345IFP7	NADPH-dependent oxidoreductase OS=Deinococcus wulumuqiensis OX=980427 GN=DVJ83_04315 PE=3 SV=1	DVJ83_04315	2.3408	5.60229e-06	Up	28.612	19.7	5	5	0.582049	0.606164	0.607752	1.34247	1.4492	1.41236
Molecular Function	GO:0097367	3	carbohydrate derivative binding	1.62	0.160054	A0A345IJ23	Phosphoribosylformylglycinamidine synthase subunit PurL OS=Deinococcus wulumuqiensis OX=980427 GN=purL PE=3 SV=1	purL	1.8216	0.00255489	Up	78.418	8.5	4	4	0.701104	0.627794	0.797571	1.43612	1.24981	1.1876
Molecular Function	GO:0097367	3	carbohydrate derivative binding	1.62	0.160054	A0A345IIS6	N5-carboxyaminoimidazole ribonucleotide synthase OS=Deinococcus wulumuqiensis OX=980427 GN=purK PE=3 SV=1	purK	1.5735	0.000756928	Up	39.596	11.9	4	4	0.836758	0.761608	0.733055	1.25633	1.15227	1.25998
Molecular Function	GO:0097367	3	carbohydrate derivative binding	1.62	0.160054	A0A345IIL6	2-C-methyl-D-erythritol 4-phosphate cytidylyltransferase OS=Deinococcus wulumuqiensis OX=980427 GN=ispD PE=3 SV=1	ispD	1.6086	0.00231747	Up	23.176	23.9	4	4	0.667986	0.825388	0.806693	1.22797	1.19686	1.27511
Molecular Function	GO:0097367	3	carbohydrate derivative binding	1.62	0.160054	A0A345IHF2	Cell division protein FtsZ OS=Deinococcus wulumuqiensis OX=980427 GN=ftsZ PE=3 SV=1	ftsZ	2.2557	0.00737692	Up	38.934	10	2	2	0.617115		0.52352	1.34415	1.08442	1.43079
Molecular Function	GO:0097367	3	carbohydrate derivative binding	1.62	0.160054	A0A345IGU0	DNA topoisomerase (ATP-hydrolyzing) OS=Deinococcus wulumuqiensis OX=980427 GN=DVJ83_06755 PE=4 SV=1	DVJ83_06755	2.0862	7.23763e-06	Up	74.964	13.3	10	10	0.668502	0.657434	0.618203	1.35955	1.35942	1.33689
Molecular Function	GO:0097367	3	carbohydrate derivative binding	1.62	0.160054	A0A345IGH5	tRNA-dihydrouridine(20/20a) synthase OS=Deinococcus wulumuqiensis OX=980427 GN=DVJ83_06045 PE=3 SV=1	DVJ83_06045	1.9749	0.00103939	Up	36.295	15.3	3	3	0.731509	0.645573	0.639809	1.36393	1.45621	1.16297
Molecular Function	GO:0097367	3	carbohydrate derivative binding	1.62	0.160054	A0A345IFP7	NADPH-dependent oxidoreductase OS=Deinococcus wulumuqiensis OX=980427 GN=DVJ83_04315 PE=3 SV=1	DVJ83_04315	2.3408	5.60229e-06	Up	28.612	19.7	5	5	0.582049	0.606164	0.607752	1.34247	1.4492	1.41236
Molecular Function	GO:0003824	2	catalytic activity	1.09	0.206163	A0A345IF86	Isocitrate dehydrogenase [NADP] OS=Deinococcus wulumuqiensis OX=980427 GN=DVJ83_03355 PE=4 SV=1	DVJ83_03355	1.9206	0.000567065	Up	46.021	17.1	5	5	0.758693	0.630046	0.665608	1.25348	1.40852	1.28366
Molecular Function	GO:0010181	7	FMN binding	2.78	0.149114	A0A345IFP7	NADPH-dependent oxidoreductase OS=Deinococcus wulumuqiensis OX=980427 GN=DVJ83_04315 PE=3 SV=1	DVJ83_04315	2.3408	5.60229e-06	Up	28.612	19.7	5	5	0.582049	0.606164	0.607752	1.34247	1.4492	1.41236
Molecular Function	GO:0000166	5	nucleotide binding	1.52	0.147291	A0A345IJ23	Phosphoribosylformylglycinamidine synthase subunit PurL OS=Deinococcus wulumuqiensis OX=980427 GN=purL PE=3 SV=1	purL	1.8216	0.00255489	Up	78.418	8.5	4	4	0.701104	0.627794	0.797571	1.43612	1.24981	1.1876
Molecular Function	GO:0000166	5	nucleotide binding	1.52	0.147291	A0A345IIS6	N5-carboxyaminoimidazole ribonucleotide synthase OS=Deinococcus wulumuqiensis OX=980427 GN=purK PE=3 SV=1	purK	1.5735	0.000756928	Up	39.596	11.9	4	4	0.836758	0.761608	0.733055	1.25633	1.15227	1.25998
Molecular Function	GO:0000166	5	nucleotide binding	1.52	0.147291	A0A345IIL6	2-C-methyl-D-erythritol 4-phosphate cytidylyltransferase OS=Deinococcus wulumuqiensis OX=980427 GN=ispD PE=3 SV=1	ispD	1.6086	0.00231747	Up	23.176	23.9	4	4	0.667986	0.825388	0.806693	1.22797	1.19686	1.27511
Molecular Function	GO:0032553	6	ribonucleotide binding	1.62	0.160054	A0A345IIS6	N5-carboxyaminoimidazole ribonucleotide synthase OS=Deinococcus wulumuqiensis OX=980427 GN=purK PE=3 SV=1	purK	1.5735	0.000756928	Up	39.596	11.9	4	4	0.836758	0.761608	0.733055	1.25633	1.15227	1.25998
Molecular Function	GO:0000166	5	nucleotide binding	1.52	0.147291	A0A345IHF2	Cell division protein FtsZ OS=Deinococcus wulumuqiensis OX=980427 GN=ftsZ PE=3 SV=1	ftsZ	2.2557	0.00737692	Up	38.934	10	2	2	0.617115		0.52352	1.34415	1.08442	1.43079
Molecular Function	GO:0032553	6	ribonucleotide binding	1.62	0.160054	A0A345IJ23	Phosphoribosylformylglycinamidine synthase subunit PurL OS=Deinococcus wulumuqiensis OX=980427 GN=purL PE=3 SV=1	purL	1.8216	0.00255489	Up	78.418	8.5	4	4	0.701104	0.627794	0.797571	1.43612	1.24981	1.1876
Molecular Function	GO:0016740	3	transferase activity	1.39	0.16648	A0A345IE09	DNA-directed RNA polymerase subunit alpha OS=Deinococcus wulumuqiensis OX=980427 GN=rpoA PE=3 SV=1	rpoA	1.7985	2.55658e-06	Up	37.197	30.2	9	9	0.703311	0.734716	0.705985	1.27637	1.29933	1.2803
Molecular Function	GO:0003824	2	catalytic activity	1.09	0.206163	A0A345IEH1	Glycerol kinase OS=Deinococcus wulumuqiensis OX=980427 GN=glpK PE=3 SV=1	glpK	1.839	2.11261e-05	Up	54.921	13.2	8	8	0.695975	0.727318	0.690095	1.3452	1.25186	1.28955
Molecular Function	GO:0003824	2	catalytic activity	1.09	0.206163	A0A345IE09	DNA-directed RNA polymerase subunit alpha OS=Deinococcus wulumuqiensis OX=980427 GN=rpoA PE=3 SV=1	rpoA	1.7985	2.55658e-06	Up	37.197	30.2	9	9	0.703311	0.734716	0.705985	1.27637	1.29933	1.2803
Molecular Function	GO:0003824	2	catalytic activity	1.09	0.206163	A0A345IDW8	Cytidine deaminase OS=Deinococcus wulumuqiensis OX=980427 GN=cdd PE=3 SV=1	cdd	1.7018	0.00929822	Up	15.94	37.5	4	4	0.906339	0.693149	0.621239	1.33123	1.21887	1.22918
Molecular Function	GO:0003824	2	catalytic activity	1.09	0.206163	A0A345IDW7	Adenylosuccinate lyase OS=Deinococcus wulumuqiensis OX=980427 GN=DVJ83_00455 PE=3 SV=1	DVJ83_00455	3.6955	3.33467e-05	Up	48.654	20.9	9	9	0.388176	0.47438	0.415256	1.65133	1.52432	1.54654
Molecular Function	GO:0003824	2	catalytic activity	1.09	0.206163	A0A345IDQ5	Thymidine phosphorylase OS=Deinococcus wulumuqiensis OX=980427 GN=DVJ83_00010 PE=3 SV=1	DVJ83_00010	2.4285	4.47875e-05	Up	46.859	25.5	9	9	0.585861	0.628953	0.535231	1.41946	1.41601	1.41448
Molecular Function	GO:0016740	3	transferase activity	1.39	0.16648	A0A345IL75	Malate synthase OS=Deinococcus wulumuqiensis OX=980427 GN=DVJ83_14620 PE=3 SV=1	DVJ83_14620	2.6343	0.0165278	Up	58.455	12.9	5	5	0.641324		0.368481	1.31917	1.34076	1.33027
Molecular Function	GO:0016740	3	transferase activity	1.39	0.16648	A0A345IIQ3	Thymidylate synthase OS=Deinococcus wulumuqiensis OX=980427 GN=thyA PE=3 SV=1	thyA	1.6389	0.00121825	Up	30.332	19.3	4	4	0.680353	0.821198	0.772109	1.23264	1.19368	1.30002
Molecular Function	GO:0016740	3	transferase activity	1.39	0.16648	A0A345IIL6	2-C-methyl-D-erythritol 4-phosphate cytidylyltransferase OS=Deinococcus wulumuqiensis OX=980427 GN=ispD PE=3 SV=1	ispD	1.6086	0.00231747	Up	23.176	23.9	4	4	0.667986	0.825388	0.806693	1.22797	1.19686	1.27511
Molecular Function	GO:0016740	3	transferase activity	1.39	0.16648	A0A345IIL4	Acetate kinase OS=Deinococcus wulumuqiensis OX=980427 GN=ackA PE=3 SV=1	ackA	2.0059	1.63841e-05	Up	42.978	37	11	11	0.682778	0.641726	0.671587	1.29089	1.32403	1.38899
Molecular Function	GO:0016740	3	transferase activity	1.39	0.16648	A0A345II12	Porphobilinogen deaminase OS=Deinococcus wulumuqiensis OX=980427 GN=hemC PE=3 SV=1	hemC	1.5404	6.2718e-05	Up	33.763	39	12	12	0.794949	0.77253	0.794354	1.16811	1.26362	1.20644
Molecular Function	GO:0016740	3	transferase activity	1.39	0.16648	A0A345IHR1	tRNA (guanosine(18)-2'-O)-methyltransferase OS=Deinococcus wulumuqiensis OX=980427 GN=trmH PE=3 SV=1	trmH	4.1024	0.000223847	Up	24.741	22.3	3	3	0.338179	0.362656	0.475073	1.74777	1.55279	1.52354
Molecular Function	GO:0016740	3	transferase activity	1.39	0.16648	A0A345IHG2	Ribosomal RNA large subunit methyltransferase H OS=Deinococcus wulumuqiensis OX=980427 GN=rlmH PE=3 SV=1	rlmH	1.9989	0.000263413	Up	16.144	15.8	2	2	0.736257	0.612694	0.65181	1.29152	1.32854	1.37918
Molecular Function	GO:0016740	3	transferase activity	1.39	0.16648	A0A345IGT5	DNA-directed RNA polymerase subunit beta' OS=Deinococcus wulumuqiensis OX=980427 GN=rpoC PE=3 SV=1	rpoC	2.1951	3.22323e-06	Up	171.3	17.8	20	20	0.629611	0.618448	0.629838	1.3593	1.42867	1.33413
Molecular Function	GO:0016740	3	transferase activity	1.39	0.16648	A0A345IGF2	Ornithine--oxo-acid transaminase OS=Deinococcus wulumuqiensis OX=980427 GN=rocD PE=3 SV=1	rocD	1.9587	0.00523984	Up	47.85	10.7	3	3	0.764151	0.661565	0.602222	1.358	1.52551	1.08855
Molecular Function	GO:0016740	3	transferase activity	1.39	0.16648	A0A345IF28	3-phosphoshikimate 1-carboxyvinyltransferase OS=Deinococcus wulumuqiensis OX=980427 GN=aroA PE=3 SV=1	aroA	1.5863	0.000771169	Up	46.786	15.7	5	5	0.716746	0.844042	0.759136	1.1961	1.22256	1.26141
Molecular Function	GO:0016740	3	transferase activity	1.39	0.16648	A0A345IEN2	1,4-alpha-glucan branching enzyme GlgB OS=Deinococcus wulumuqiensis OX=980427 GN=glgB PE=3 SV=1	glgB	1.5809	9.89171e-06	Up	79.625	8.3	5	5	0.773192	0.768664	0.782915	1.21708	1.26142	1.19673
Molecular Function	GO:0016740	3	transferase activity	1.39	0.16648	A0A345IEH1	Glycerol kinase OS=Deinococcus wulumuqiensis OX=980427 GN=glpK PE=3 SV=1	glpK	1.839	2.11261e-05	Up	54.921	13.2	8	8	0.695975	0.727318	0.690095	1.3452	1.25186	1.28955
Molecular Function	GO:0016740	3	transferase activity	1.39	0.16648	A0A345IDQ5	Thymidine phosphorylase OS=Deinococcus wulumuqiensis OX=980427 GN=DVJ83_00010 PE=3 SV=1	DVJ83_00010	2.4285	4.47875e-05	Up	46.859	25.5	9	9	0.585861	0.628953	0.535231	1.41946	1.41601	1.41448
Molecular Function	GO:0003824	2	catalytic activity	1.09	0.206163	A0A345IGH5	tRNA-dihydrouridine(20/20a) synthase OS=Deinococcus wulumuqiensis OX=980427 GN=DVJ83_06045 PE=3 SV=1	DVJ83_06045	1.9749	0.00103939	Up	36.295	15.3	3	3	0.731509	0.645573	0.639809	1.36393	1.45621	1.16297
Molecular Function	GO:0000166	5	nucleotide binding	1.52	0.147291	A0A345IH14	Proline dehydrogenase OS=Deinococcus wulumuqiensis OX=980427 GN=DVJ83_07210 PE=4 SV=1	DVJ83_07210	4.1812	2.6547e-07	Up	35.133	38.1	13	13	0.376648	0.38266	0.39873	1.59833	1.59111	1.65252
Molecular Function	GO:0000166	5	nucleotide binding	1.52	0.147291	A0A345IGH5	tRNA-dihydrouridine(20/20a) synthase OS=Deinococcus wulumuqiensis OX=980427 GN=DVJ83_06045 PE=3 SV=1	DVJ83_06045	1.9749	0.00103939	Up	36.295	15.3	3	3	0.731509	0.645573	0.639809	1.36393	1.45621	1.16297
Molecular Function	GO:0016779	5	nucleotidyltransferase activity	3.34	0.0418597	A0A345IE09	DNA-directed RNA polymerase subunit alpha OS=Deinococcus wulumuqiensis OX=980427 GN=rpoA PE=3 SV=1	rpoA	1.7985	2.55658e-06	Up	37.197	30.2	9	9	0.703311	0.734716	0.705985	1.27637	1.29933	1.2803
Molecular Function	GO:0003899	8	DNA-directed 5'-3' RNA polymerase activity	5.57	0.0317096	A0A345IGT5	DNA-directed RNA polymerase subunit beta' OS=Deinococcus wulumuqiensis OX=980427 GN=rpoC PE=3 SV=1	rpoC	2.1951	3.22323e-06	Up	171.3	17.8	20	20	0.629611	0.618448	0.629838	1.3593	1.42867	1.33413
Molecular Function	GO:0003899	8	DNA-directed 5'-3' RNA polymerase activity	5.57	0.0317096	A0A345IE09	DNA-directed RNA polymerase subunit alpha OS=Deinococcus wulumuqiensis OX=980427 GN=rpoA PE=3 SV=1	rpoA	1.7985	2.55658e-06	Up	37.197	30.2	9	9	0.703311	0.734716	0.705985	1.27637	1.29933	1.2803
Molecular Function	GO:0097747	6	RNA polymerase activity	5.57	0.0317096	A0A345IGT5	DNA-directed RNA polymerase subunit beta' OS=Deinococcus wulumuqiensis OX=980427 GN=rpoC PE=3 SV=1	rpoC	2.1951	3.22323e-06	Up	171.3	17.8	20	20	0.629611	0.618448	0.629838	1.3593	1.42867	1.33413
Molecular Function	GO:0097747	6	RNA polymerase activity	5.57	0.0317096	A0A345IE09	DNA-directed RNA polymerase subunit alpha OS=Deinococcus wulumuqiensis OX=980427 GN=rpoA PE=3 SV=1	rpoA	1.7985	2.55658e-06	Up	37.197	30.2	9	9	0.703311	0.734716	0.705985	1.27637	1.29933	1.2803
Molecular Function	GO:0001882	4	nucleoside binding	5.57	0.0317096	A0A345IIL6	2-C-methyl-D-erythritol 4-phosphate cytidylyltransferase OS=Deinococcus wulumuqiensis OX=980427 GN=ispD PE=3 SV=1	ispD	1.6086	0.00231747	Up	23.176	23.9	4	4	0.667986	0.825388	0.806693	1.22797	1.19686	1.27511
Molecular Function	GO:0001882	4	nucleoside binding	5.57	0.0317096	A0A345IHF2	Cell division protein FtsZ OS=Deinococcus wulumuqiensis OX=980427 GN=ftsZ PE=3 SV=1	ftsZ	2.2557	0.00737692	Up	38.934	10	2	2	0.617115		0.52352	1.34415	1.08442	1.43079
Molecular Function	GO:0032549	5	ribonucleoside binding	5.57	0.0317096	A0A345IIL6	2-C-methyl-D-erythritol 4-phosphate cytidylyltransferase OS=Deinococcus wulumuqiensis OX=980427 GN=ispD PE=3 SV=1	ispD	1.6086	0.00231747	Up	23.176	23.9	4	4	0.667986	0.825388	0.806693	1.22797	1.19686	1.27511
Molecular Function	GO:0032549	5	ribonucleoside binding	5.57	0.0317096	A0A345IHF2	Cell division protein FtsZ OS=Deinococcus wulumuqiensis OX=980427 GN=ftsZ PE=3 SV=1	ftsZ	2.2557	0.00737692	Up	38.934	10	2	2	0.617115		0.52352	1.34415	1.08442	1.43079
Molecular Function	GO:0034062	7	5'-3' RNA polymerase activity	5.57	0.0317096	A0A345IGT5	DNA-directed RNA polymerase subunit beta' OS=Deinococcus wulumuqiensis OX=980427 GN=rpoC PE=3 SV=1	rpoC	2.1951	3.22323e-06	Up	171.3	17.8	20	20	0.629611	0.618448	0.629838	1.3593	1.42867	1.33413
Molecular Function	GO:0034062	7	5'-3' RNA polymerase activity	5.57	0.0317096	A0A345IE09	DNA-directed RNA polymerase subunit alpha OS=Deinococcus wulumuqiensis OX=980427 GN=rpoA PE=3 SV=1	rpoA	1.7985	2.55658e-06	Up	37.197	30.2	9	9	0.703311	0.734716	0.705985	1.27637	1.29933	1.2803
Molecular Function	GO:0003824	2	catalytic activity	1.09	0.206163	A0A345IF87	OsmC family peroxiredoxin OS=Deinococcus wulumuqiensis OX=980427 GN=DVJ83_03360 PE=4 SV=1	DVJ83_03360	5.7051	3.29317e-07	Up	15.66	27.4	3	3	0.285259	0.299165	0.310417	1.66588	1.72238	1.71689
Molecular Function	GO:0003824	2	catalytic activity	1.09	0.206163	A0A345IF98	Pyrroline-5-carboxylate reductase OS=Deinococcus wulumuqiensis OX=980427 GN=proC PE=3 SV=1	proC	3.8148	0.0142685	Up	27.549	22	4	4		0.318533	0.425271	1.39422	1.86321	0.998768
Molecular Function	GO:0003824	2	catalytic activity	1.09	0.206163	A0A345IFP7	NADPH-dependent oxidoreductase OS=Deinococcus wulumuqiensis OX=980427 GN=DVJ83_04315 PE=3 SV=1	DVJ83_04315	2.3408	5.60229e-06	Up	28.612	19.7	5	5	0.582049	0.606164	0.607752	1.34247	1.4492	1.41236
Molecular Function	GO:0003824	2	catalytic activity	1.09	0.206163	A0A345IG31	Deoxyribose-phosphate aldolase OS=Deinococcus wulumuqiensis OX=980427 GN=deoC PE=3 SV=1	deoC	2.4689	0.000324461	Up	22.881	43.6	8	8	0.492812	0.599625	0.637231	1.38338	1.43211	1.45484
Molecular Function	GO:0003824	2	catalytic activity	1.09	0.206163	A0A345IG54	Shikimate dehydrogenase (NADP(+)) OS=Deinococcus wulumuqiensis OX=980427 GN=aroE PE=3 SV=1	aroE	2.5058	0.0110156	Up	31.771	8.2	2	2	0.640393	0.377934	0.69314	1.18314	1.53194	1.57345
Molecular Function	GO:0003824	2	catalytic activity	1.09	0.206163	A0A345IG77	Uroporphyrinogen decarboxylase OS=Deinococcus wulumuqiensis OX=980427 GN=hemE PE=3 SV=1	hemE	3.1087	0.0132511	Up	43.245	9.6	3	3	0.421551	0.461368		1.57877	0.970863	1.56745
Molecular Function	GO:0016779	5	nucleotidyltransferase activity	3.34	0.0418597	A0A345IGT5	DNA-directed RNA polymerase subunit beta' OS=Deinococcus wulumuqiensis OX=980427 GN=rpoC PE=3 SV=1	rpoC	2.1951	3.22323e-06	Up	171.3	17.8	20	20	0.629611	0.618448	0.629838	1.3593	1.42867	1.33413
Molecular Function	GO:0000166	5	nucleotide binding	1.52	0.147291	A0A345IGU0	DNA topoisomerase (ATP-hydrolyzing) OS=Deinococcus wulumuqiensis OX=980427 GN=DVJ83_06755 PE=4 SV=1	DVJ83_06755	2.0862	7.23763e-06	Up	74.964	13.3	10	10	0.668502	0.657434	0.618203	1.35955	1.35942	1.33689
Molecular Function	GO:0016779	5	nucleotidyltransferase activity	3.34	0.0418597	A0A345IIL6	2-C-methyl-D-erythritol 4-phosphate cytidylyltransferase OS=Deinococcus wulumuqiensis OX=980427 GN=ispD PE=3 SV=1	ispD	1.6086	0.00231747	Up	23.176	23.9	4	4	0.667986	0.825388	0.806693	1.22797	1.19686	1.27511
Molecular Function	GO:0008270	7	zinc ion binding	2.32	0.0444732	A0A345IE09	DNA-directed RNA polymerase subunit alpha OS=Deinococcus wulumuqiensis OX=980427 GN=rpoA PE=3 SV=1	rpoA	1.7985	2.55658e-06	Up	37.197	30.2	9	9	0.703311	0.734716	0.705985	1.27637	1.29933	1.2803
Molecular Function	GO:0000166	5	nucleotide binding	1.52	0.147291	A0A345IG54	Shikimate dehydrogenase (NADP(+)) OS=Deinococcus wulumuqiensis OX=980427 GN=aroE PE=3 SV=1	aroE	2.5058	0.0110156	Up	31.771	8.2	2	2	0.640393	0.377934	0.69314	1.18314	1.53194	1.57345
Molecular Function	GO:0000166	5	nucleotide binding	1.52	0.147291	A0A345IFP7	NADPH-dependent oxidoreductase OS=Deinococcus wulumuqiensis OX=980427 GN=DVJ83_04315 PE=3 SV=1	DVJ83_04315	2.3408	5.60229e-06	Up	28.612	19.7	5	5	0.582049	0.606164	0.607752	1.34247	1.4492	1.41236
Molecular Function	GO:1901265	4	nucleoside phosphate binding	1.52	0.147291	A0A345IJ23	Phosphoribosylformylglycinamidine synthase subunit PurL OS=Deinococcus wulumuqiensis OX=980427 GN=purL PE=3 SV=1	purL	1.8216	0.00255489	Up	78.418	8.5	4	4	0.701104	0.627794	0.797571	1.43612	1.24981	1.1876
Molecular Function	GO:1901265	4	nucleoside phosphate binding	1.52	0.147291	A0A345IIS6	N5-carboxyaminoimidazole ribonucleotide synthase OS=Deinococcus wulumuqiensis OX=980427 GN=purK PE=3 SV=1	purK	1.5735	0.000756928	Up	39.596	11.9	4	4	0.836758	0.761608	0.733055	1.25633	1.15227	1.25998
Molecular Function	GO:1901265	4	nucleoside phosphate binding	1.52	0.147291	A0A345IIL6	2-C-methyl-D-erythritol 4-phosphate cytidylyltransferase OS=Deinococcus wulumuqiensis OX=980427 GN=ispD PE=3 SV=1	ispD	1.6086	0.00231747	Up	23.176	23.9	4	4	0.667986	0.825388	0.806693	1.22797	1.19686	1.27511
Molecular Function	GO:1901265	4	nucleoside phosphate binding	1.52	0.147291	A0A345IHF2	Cell division protein FtsZ OS=Deinococcus wulumuqiensis OX=980427 GN=ftsZ PE=3 SV=1	ftsZ	2.2557	0.00737692	Up	38.934	10	2	2	0.617115		0.52352	1.34415	1.08442	1.43079
Molecular Function	GO:1901265	4	nucleoside phosphate binding	1.52	0.147291	A0A345IH14	Proline dehydrogenase OS=Deinococcus wulumuqiensis OX=980427 GN=DVJ83_07210 PE=4 SV=1	DVJ83_07210	4.1812	2.6547e-07	Up	35.133	38.1	13	13	0.376648	0.38266	0.39873	1.59833	1.59111	1.65252
Molecular Function	GO:1901265	4	nucleoside phosphate binding	1.52	0.147291	A0A345IGU0	DNA topoisomerase (ATP-hydrolyzing) OS=Deinococcus wulumuqiensis OX=980427 GN=DVJ83_06755 PE=4 SV=1	DVJ83_06755	2.0862	7.23763e-06	Up	74.964	13.3	10	10	0.668502	0.657434	0.618203	1.35955	1.35942	1.33689
Molecular Function	GO:1901265	4	nucleoside phosphate binding	1.52	0.147291	A0A345IGH5	tRNA-dihydrouridine(20/20a) synthase OS=Deinococcus wulumuqiensis OX=980427 GN=DVJ83_06045 PE=3 SV=1	DVJ83_06045	1.9749	0.00103939	Up	36.295	15.3	3	3	0.731509	0.645573	0.639809	1.36393	1.45621	1.16297
Molecular Function	GO:1901265	4	nucleoside phosphate binding	1.52	0.147291	A0A345IG54	Shikimate dehydrogenase (NADP(+)) OS=Deinococcus wulumuqiensis OX=980427 GN=aroE PE=3 SV=1	aroE	2.5058	0.0110156	Up	31.771	8.2	2	2	0.640393	0.377934	0.69314	1.18314	1.53194	1.57345
Molecular Function	GO:1901265	4	nucleoside phosphate binding	1.52	0.147291	A0A345IFP7	NADPH-dependent oxidoreductase OS=Deinococcus wulumuqiensis OX=980427 GN=DVJ83_04315 PE=3 SV=1	DVJ83_04315	2.3408	5.60229e-06	Up	28.612	19.7	5	5	0.582049	0.606164	0.607752	1.34247	1.4492	1.41236
Molecular Function	GO:0008168	5	methyltransferase activity	2.39	0.112115	A0A345IIQ3	Thymidylate synthase OS=Deinococcus wulumuqiensis OX=980427 GN=thyA PE=3 SV=1	thyA	1.6389	0.00121825	Up	30.332	19.3	4	4	0.680353	0.821198	0.772109	1.23264	1.19368	1.30002
Molecular Function	GO:0008168	5	methyltransferase activity	2.39	0.112115	A0A345IHR1	tRNA (guanosine(18)-2'-O)-methyltransferase OS=Deinococcus wulumuqiensis OX=980427 GN=trmH PE=3 SV=1	trmH	4.1024	0.000223847	Up	24.741	22.3	3	3	0.338179	0.362656	0.475073	1.74777	1.55279	1.52354
Molecular Function	GO:0008168	5	methyltransferase activity	2.39	0.112115	A0A345IHG2	Ribosomal RNA large subunit methyltransferase H OS=Deinococcus wulumuqiensis OX=980427 GN=rlmH PE=3 SV=1	rlmH	1.9989	0.000263413	Up	16.144	15.8	2	2	0.736257	0.612694	0.65181	1.29152	1.32854	1.37918
Molecular Function	GO:0008270	7	zinc ion binding	2.32	0.0444732	A0A345IIL6	2-C-methyl-D-erythritol 4-phosphate cytidylyltransferase OS=Deinococcus wulumuqiensis OX=980427 GN=ispD PE=3 SV=1	ispD	1.6086	0.00231747	Up	23.176	23.9	4	4	0.667986	0.825388	0.806693	1.22797	1.19686	1.27511
Molecular Function	GO:0008270	7	zinc ion binding	2.32	0.0444732	A0A345IIL4	Acetate kinase OS=Deinococcus wulumuqiensis OX=980427 GN=ackA PE=3 SV=1	ackA	2.0059	1.63841e-05	Up	42.978	37	11	11	0.682778	0.641726	0.671587	1.29089	1.32403	1.38899
Molecular Function	GO:0008270	7	zinc ion binding	2.32	0.0444732	A0A345IFA7	Elongation factor Ts OS=Deinococcus wulumuqiensis OX=980427 GN=tsf PE=3 SV=1	tsf	3.0418	1.66928e-06	Up	28.589	58	16	16	0.490426	0.483488	0.510572	1.47012	1.56465	1.48074
Molecular Function	GO:0008270	7	zinc ion binding	2.32	0.0444732	A0A345IDW8	Cytidine deaminase OS=Deinococcus wulumuqiensis OX=980427 GN=cdd PE=3 SV=1	cdd	1.7018	0.00929822	Up	15.94	37.5	4	4	0.906339	0.693149	0.621239	1.33123	1.21887	1.22918
Molecular Function	GO:0010181	7	FMN binding	2.78	0.149114	A0A345IGH5	tRNA-dihydrouridine(20/20a) synthase OS=Deinococcus wulumuqiensis OX=980427 GN=DVJ83_06045 PE=3 SV=1	DVJ83_06045	1.9749	0.00103939	Up	36.295	15.3	3	3	0.731509	0.645573	0.639809	1.36393	1.45621	1.16297

## Sheet: Down
GO Terms Level 1	GO Terms Description	GO Terms Level	GO Terms ID	Mapping	Background	All Mapping	All Background	Fold Enrichment	Fisher's exact test p value	-log10(p value)	Related proteins
Cellular Component	outer membrane-bounded periplasmic space	5	GO:0030288	3	5	17	234	8.26	0.00293892	2.53	A0A345IF59 A0A345IJC1 A0A345IKQ8
	cell envelope	4	GO:0030313	3	5	17	234	8.26	0.00293892	2.53	A0A345IF59 A0A345IJC1 A0A345IKQ8
	envelope	3	GO:0031975	3	6	17	234	6.88	0.00561056	2.25	A0A345IF59 A0A345IJC1 A0A345IKQ8
	periplasmic space	3	GO:0042597	3	7	17	234	5.9	0.00937194	2.03	A0A345IF59 A0A345IJC1 A0A345IKQ8
Molecular Function	disulfide oxidoreductase activity	5	GO:0015036	2	3	19	256	8.98	0.0150156	1.82	A0A345IH67 A0A345II30
	cofactor binding	3	GO:0048037	6	33	19	256	2.45	0.0228644	1.64	A0A345IEC2 A0A345IEG4 A0A345IFK5 A0A345II30 A0A345IJC1 A0A345IKW6
	tetrapyrrole binding	4	GO:0046906	2	5	19	256	5.39	0.0457043	1.34	A0A345IEC2 A0A345IKW6
	heme binding	5	GO:0020037	2	5	19	256	5.39	0.0457043	1.34	A0A345IEC2 A0A345IKW6
	zinc ion binding	7	GO:0008270	3	12	19	256	3.37	0.0498468	1.3	A0A345IGF1 A0A345II30 A0A345IIJ1
Biological Process	carboxylic acid catabolic process	7	GO:0046395	4	17	22	273	2.92	0.0375249	1.43	A0A345IEF4 A0A345II30 A0A345IKR6 A0A345IKW6

## Sheet: Down GO2Protein
GO Terms Level 1	GO Terms ID	GO Terms Level	GO Terms Description	Fold Enrichment	Fisher's exact test p value	Protein accession	Protein description	Gene name	dps/R12 Ratio	dps/R12 P value	Regulated Type	MW [kDa]	Coverage [%]	Peptides	Unique peptides	R12_1	R12_2	R12_3	dps_1	dps_2	dps_3
Biological Process	GO:0009063	8	cellular amino acid catabolic process	3.1	0.062134	A0A345IKR6	Imidazolonepropionase OS=Deinococcus wulumuqiensis OX=980427 GN=hutI PE=3 SV=1	hutI	0.6013	0.0132348	Down	41.847	9	3	3	1.02087	1.37828	1.34776	0.654354	0.772218	0.82651
Biological Process	GO:0051186	4	cofactor metabolic process	1.91	0.103214	A0A345IJL2	Aminodeoxyfutalosine synthase OS=Deinococcus wulumuqiensis OX=980427 GN=mqnE PE=3 SV=1	mqnE	0.1484	1.30547e-05	Down	43.177	8.4	3	3	1.58542	1.84238	1.79692	0.24985	0.287612	0.237824
Biological Process	GO:0051186	4	cofactor metabolic process	1.91	0.103214	A0A345IKW6	Tryptophan 2,3-dioxygenase OS=Deinococcus wulumuqiensis OX=980427 GN=kynA PE=3 SV=1	kynA	0.2731	0.000404159	Down	32.414	20	5	5	1.42048	1.52879	1.76348	0.35923	0.510152	0.417866
Biological Process	GO:0006732	5	coenzyme metabolic process	2.07	0.113777	A0A345IFM2	Pyridoxal 5'-phosphate synthase subunit PdxS OS=Deinococcus wulumuqiensis OX=980427 GN=pdxS PE=3 SV=1	pdxS	0.623	0.000958862	Down	31.82	19.9	5	5	1.25914	1.1964	1.24135	0.821355	0.690922	0.790826
Biological Process	GO:0006732	5	coenzyme metabolic process	2.07	0.113777	A0A345II30	Dihydrolipoyl dehydrogenase OS=Deinococcus wulumuqiensis OX=980427 GN=lpdA PE=3 SV=1	lpdA	0.4674	4.25471e-05	Down	49.111	19.5	8	8	1.35512	1.35218	1.38155	0.638496	0.679089	0.593564
Biological Process	GO:0006732	5	coenzyme metabolic process	2.07	0.113777	A0A345IJL2	Aminodeoxyfutalosine synthase OS=Deinococcus wulumuqiensis OX=980427 GN=mqnE PE=3 SV=1	mqnE	0.1484	1.30547e-05	Down	43.177	8.4	3	3	1.58542	1.84238	1.79692	0.24985	0.287612	0.237824
Biological Process	GO:0006732	5	coenzyme metabolic process	2.07	0.113777	A0A345IKW6	Tryptophan 2,3-dioxygenase OS=Deinococcus wulumuqiensis OX=980427 GN=kynA PE=3 SV=1	kynA	0.2731	0.000404159	Down	32.414	20	5	5	1.42048	1.52879	1.76348	0.35923	0.510152	0.417866
Biological Process	GO:0042221	3	response to chemical	2.07	0.113777	A0A345IEC2	Catalase OS=Deinococcus wulumuqiensis OX=980427 GN=DVJ83_01425 PE=3 SV=1	DVJ83_01425	0.2061	4.14912e-07	Down	60.353	40.3	20	20	1.7213	1.63518	1.6183	0.331048	0.343065	0.351105
Biological Process	GO:0042221	3	response to chemical	2.07	0.113777	A0A345IEG4	Acyl carrier protein OS=Deinococcus wulumuqiensis OX=980427 GN=acpP PE=3 SV=1	acpP	0.3616	1.30157e-06	Down	11.63	26	2	2	1.40981	1.50976	1.48713	0.524391	0.531436	0.537469
Biological Process	GO:0042221	3	response to chemical	2.07	0.113777	A0A345IH01	Isocitrate lyase OS=Deinococcus wulumuqiensis OX=980427 GN=DVJ83_07135 PE=4 SV=1	DVJ83_07135	0.5773	0.00105005	Down	46.95	9.8	3	3	1.30385	1.11937	1.38064	0.730737	0.750628	0.714776
Biological Process	GO:0042221	3	response to chemical	2.07	0.113777	A0A345IJC1	Thiamine ABC transporter substrate-binding protein OS=Deinococcus wulumuqiensis OX=980427 GN=DVJ83_12440 PE=4 SV=1	DVJ83_12440	0.3344	4.80492e-05	Down	37.66	15.3	5	5	1.44327	1.60025	1.45276	0.46763	0.487041	0.549045
Biological Process	GO:0044282	4	small molecule catabolic process	1.99	0.128173	A0A345IEF4	Acetyl-CoA C-acetyltransferase OS=Deinococcus wulumuqiensis OX=980427 GN=DVJ83_01625 PE=3 SV=1	DVJ83_01625	0.5463	0.000512034	Down	41.176	17.8	6	6	1.24	1.28484	1.35537	0.666673	0.669317	0.783789
Biological Process	GO:0044282	4	small molecule catabolic process	1.99	0.128173	A0A345II30	Dihydrolipoyl dehydrogenase OS=Deinococcus wulumuqiensis OX=980427 GN=lpdA PE=3 SV=1	lpdA	0.4674	4.25471e-05	Down	49.111	19.5	8	8	1.35512	1.35218	1.38155	0.638496	0.679089	0.593564
Biological Process	GO:0044282	4	small molecule catabolic process	1.99	0.128173	A0A345IKR6	Imidazolonepropionase OS=Deinococcus wulumuqiensis OX=980427 GN=hutI PE=3 SV=1	hutI	0.6013	0.0132348	Down	41.847	9	3	3	1.02087	1.37828	1.34776	0.654354	0.772218	0.82651
Biological Process	GO:0044282	4	small molecule catabolic process	1.99	0.128173	A0A345IKW6	Tryptophan 2,3-dioxygenase OS=Deinococcus wulumuqiensis OX=980427 GN=kynA PE=3 SV=1	kynA	0.2731	0.000404159	Down	32.414	20	5	5	1.42048	1.52879	1.76348	0.35923	0.510152	0.417866
Biological Process	GO:1901659	6	glycosyl compound biosynthetic process	3.1	0.129101	A0A345IGF1	Cysteine--tRNA ligase OS=Deinococcus wulumuqiensis OX=980427 GN=cysS PE=3 SV=1	cysS	0.6256	0.000763951	Down	54.962	9.6	4	4	1.13785	1.33519	1.21788	0.76121	0.747677	0.800196
Biological Process	GO:1901659	6	glycosyl compound biosynthetic process	3.1	0.129101	A0A345IIJ1	Queuine tRNA-ribosyltransferase OS=Deinococcus wulumuqiensis OX=980427 GN=tgt PE=3 SV=1	tgt	0.622	0.000460591	Down	43.554	6.7	2	2	1.25009	1.1717	1.27743	0.712052	0.785775	0.802957
Biological Process	GO:0051704	2	multi-organism process	2.19	0.147006	A0A345IH01	Isocitrate lyase OS=Deinococcus wulumuqiensis OX=980427 GN=DVJ83_07135 PE=4 SV=1	DVJ83_07135	0.5773	0.00105005	Down	46.95	9.8	3	3	1.30385	1.11937	1.38064	0.730737	0.750628	0.714776
Biological Process	GO:0051704	2	multi-organism process	2.19	0.147006	A0A345IKQ7	Phosphate transport system permease protein OS=Deinococcus wulumuqiensis OX=980427 GN=pstC PE=3 SV=1	pstC	0.6488	0.0167878	Down	36.878	4.4	2	2	1.15736	1.22475	1.25682	0.854934	0.880802	0.625334
Biological Process	GO:0051704	2	multi-organism process	2.19	0.147006	A0A345IL63	Phosphate transport system permease protein PstA OS=Deinococcus wulumuqiensis OX=980427 GN=DVJ83_13895 PE=3 SV=1	DVJ83_13895	0.5088	5.08358e-05	Down	29.913	17.8	6	6	1.31317	1.29255	1.37102	0.718481	0.652975	0.6518
Biological Process	GO:0044272	5	sulfur compound biosynthetic process	2.76	0.158022	A0A345IGF1	Cysteine--tRNA ligase OS=Deinococcus wulumuqiensis OX=980427 GN=cysS PE=3 SV=1	cysS	0.6256	0.000763951	Down	54.962	9.6	4	4	1.13785	1.33519	1.21788	0.76121	0.747677	0.800196
Biological Process	GO:0044272	5	sulfur compound biosynthetic process	2.76	0.158022	A0A345II30	Dihydrolipoyl dehydrogenase OS=Deinococcus wulumuqiensis OX=980427 GN=lpdA PE=3 SV=1	lpdA	0.4674	4.25471e-05	Down	49.111	19.5	8	8	1.35512	1.35218	1.38155	0.638496	0.679089	0.593564
Biological Process	GO:0006081	4	cellular aldehyde metabolic process	2.48	0.188092	A0A345IFM2	Pyridoxal 5'-phosphate synthase subunit PdxS OS=Deinococcus wulumuqiensis OX=980427 GN=pdxS PE=3 SV=1	pdxS	0.623	0.000958862	Down	31.82	19.9	5	5	1.25914	1.1964	1.24135	0.821355	0.690922	0.790826
Biological Process	GO:0006081	4	cellular aldehyde metabolic process	2.48	0.188092	A0A345IH01	Isocitrate lyase OS=Deinococcus wulumuqiensis OX=980427 GN=DVJ83_07135 PE=4 SV=1	DVJ83_07135	0.5773	0.00105005	Down	46.95	9.8	3	3	1.30385	1.11937	1.38064	0.730737	0.750628	0.714776
Biological Process	GO:0046496	10	nicotinamide nucleotide metabolic process	2.48	0.188092	A0A345II30	Dihydrolipoyl dehydrogenase OS=Deinococcus wulumuqiensis OX=980427 GN=lpdA PE=3 SV=1	lpdA	0.4674	4.25471e-05	Down	49.111	19.5	8	8	1.35512	1.35218	1.38155	0.638496	0.679089	0.593564
Biological Process	GO:0046496	10	nicotinamide nucleotide metabolic process	2.48	0.188092	A0A345IKW6	Tryptophan 2,3-dioxygenase OS=Deinococcus wulumuqiensis OX=980427 GN=kynA PE=3 SV=1	kynA	0.2731	0.000404159	Down	32.414	20	5	5	1.42048	1.52879	1.76348	0.35923	0.510152	0.417866
Biological Process	GO:0006733	6	oxidoreduction coenzyme metabolic process	2.48	0.188092	A0A345II30	Dihydrolipoyl dehydrogenase OS=Deinococcus wulumuqiensis OX=980427 GN=lpdA PE=3 SV=1	lpdA	0.4674	4.25471e-05	Down	49.111	19.5	8	8	1.35512	1.35218	1.38155	0.638496	0.679089	0.593564
Biological Process	GO:0006733	6	oxidoreduction coenzyme metabolic process	2.48	0.188092	A0A345IKW6	Tryptophan 2,3-dioxygenase OS=Deinococcus wulumuqiensis OX=980427 GN=kynA PE=3 SV=1	kynA	0.2731	0.000404159	Down	32.414	20	5	5	1.42048	1.52879	1.76348	0.35923	0.510152	0.417866
Biological Process	GO:0051186	4	cofactor metabolic process	1.91	0.103214	A0A345II30	Dihydrolipoyl dehydrogenase OS=Deinococcus wulumuqiensis OX=980427 GN=lpdA PE=3 SV=1	lpdA	0.4674	4.25471e-05	Down	49.111	19.5	8	8	1.35512	1.35218	1.38155	0.638496	0.679089	0.593564
Biological Process	GO:0051186	4	cofactor metabolic process	1.91	0.103214	A0A345IGF1	Cysteine--tRNA ligase OS=Deinococcus wulumuqiensis OX=980427 GN=cysS PE=3 SV=1	cysS	0.6256	0.000763951	Down	54.962	9.6	4	4	1.13785	1.33519	1.21788	0.76121	0.747677	0.800196
Biological Process	GO:0051186	4	cofactor metabolic process	1.91	0.103214	A0A345IFM2	Pyridoxal 5'-phosphate synthase subunit PdxS OS=Deinococcus wulumuqiensis OX=980427 GN=pdxS PE=3 SV=1	pdxS	0.623	0.000958862	Down	31.82	19.9	5	5	1.25914	1.1964	1.24135	0.821355	0.690922	0.790826
Biological Process	GO:0051186	4	cofactor metabolic process	1.91	0.103214	A0A345IEC2	Catalase OS=Deinococcus wulumuqiensis OX=980427 GN=DVJ83_01425 PE=3 SV=1	DVJ83_01425	0.2061	4.14912e-07	Down	60.353	40.3	20	20	1.7213	1.63518	1.6183	0.331048	0.343065	0.351105
Biological Process	GO:1901606	9	alpha-amino acid catabolic process	3.1	0.062134	A0A345II30	Dihydrolipoyl dehydrogenase OS=Deinococcus wulumuqiensis OX=980427 GN=lpdA PE=3 SV=1	lpdA	0.4674	4.25471e-05	Down	49.111	19.5	8	8	1.35512	1.35218	1.38155	0.638496	0.679089	0.593564
Biological Process	GO:1901606	9	alpha-amino acid catabolic process	3.1	0.062134	A0A345IKR6	Imidazolonepropionase OS=Deinococcus wulumuqiensis OX=980427 GN=hutI PE=3 SV=1	hutI	0.6013	0.0132348	Down	41.847	9	3	3	1.02087	1.37828	1.34776	0.654354	0.772218	0.82651
Biological Process	GO:1901606	9	alpha-amino acid catabolic process	3.1	0.062134	A0A345IKW6	Tryptophan 2,3-dioxygenase OS=Deinococcus wulumuqiensis OX=980427 GN=kynA PE=3 SV=1	kynA	0.2731	0.000404159	Down	32.414	20	5	5	1.42048	1.52879	1.76348	0.35923	0.510152	0.417866
Biological Process	GO:0044403	3	symbiotic process	3.1	0.062134	A0A345IH01	Isocitrate lyase OS=Deinococcus wulumuqiensis OX=980427 GN=DVJ83_07135 PE=4 SV=1	DVJ83_07135	0.5773	0.00105005	Down	46.95	9.8	3	3	1.30385	1.11937	1.38064	0.730737	0.750628	0.714776
Biological Process	GO:0044403	3	symbiotic process	3.1	0.062134	A0A345IKQ7	Phosphate transport system permease protein OS=Deinococcus wulumuqiensis OX=980427 GN=pstC PE=3 SV=1	pstC	0.6488	0.0167878	Down	36.878	4.4	2	2	1.15736	1.22475	1.25682	0.854934	0.880802	0.625334
Biological Process	GO:0044403	3	symbiotic process	3.1	0.062134	A0A345IL63	Phosphate transport system permease protein PstA OS=Deinococcus wulumuqiensis OX=980427 GN=DVJ83_13895 PE=3 SV=1	DVJ83_13895	0.5088	5.08358e-05	Down	29.913	17.8	6	6	1.31317	1.29255	1.37102	0.718481	0.652975	0.6518
Biological Process	GO:0009108	6	coenzyme biosynthetic process	2.48	0.0647118	A0A345IFM2	Pyridoxal 5'-phosphate synthase subunit PdxS OS=Deinococcus wulumuqiensis OX=980427 GN=pdxS PE=3 SV=1	pdxS	0.623	0.000958862	Down	31.82	19.9	5	5	1.25914	1.1964	1.24135	0.821355	0.690922	0.790826
Biological Process	GO:0009108	6	coenzyme biosynthetic process	2.48	0.0647118	A0A345II30	Dihydrolipoyl dehydrogenase OS=Deinococcus wulumuqiensis OX=980427 GN=lpdA PE=3 SV=1	lpdA	0.4674	4.25471e-05	Down	49.111	19.5	8	8	1.35512	1.35218	1.38155	0.638496	0.679089	0.593564
Biological Process	GO:0009108	6	coenzyme biosynthetic process	2.48	0.0647118	A0A345IJL2	Aminodeoxyfutalosine synthase OS=Deinococcus wulumuqiensis OX=980427 GN=mqnE PE=3 SV=1	mqnE	0.1484	1.30547e-05	Down	43.177	8.4	3	3	1.58542	1.84238	1.79692	0.24985	0.287612	0.237824
Biological Process	GO:0009108	6	coenzyme biosynthetic process	2.48	0.0647118	A0A345IKW6	Tryptophan 2,3-dioxygenase OS=Deinococcus wulumuqiensis OX=980427 GN=kynA PE=3 SV=1	kynA	0.2731	0.000404159	Down	32.414	20	5	5	1.42048	1.52879	1.76348	0.35923	0.510152	0.417866
Biological Process	GO:0034032	9	purine nucleoside bisphosphate metabolic process	4.14	0.0763619	A0A345II30	Dihydrolipoyl dehydrogenase OS=Deinococcus wulumuqiensis OX=980427 GN=lpdA PE=3 SV=1	lpdA	0.4674	4.25471e-05	Down	49.111	19.5	8	8	1.35512	1.35218	1.38155	0.638496	0.679089	0.593564
Biological Process	GO:0034032	9	purine nucleoside bisphosphate metabolic process	4.14	0.0763619	A0A345IKW6	Tryptophan 2,3-dioxygenase OS=Deinococcus wulumuqiensis OX=980427 GN=kynA PE=3 SV=1	kynA	0.2731	0.000404159	Down	32.414	20	5	5	1.42048	1.52879	1.76348	0.35923	0.510152	0.417866
Biological Process	GO:0033875	9	ribonucleoside bisphosphate metabolic process	4.14	0.0763619	A0A345II30	Dihydrolipoyl dehydrogenase OS=Deinococcus wulumuqiensis OX=980427 GN=lpdA PE=3 SV=1	lpdA	0.4674	4.25471e-05	Down	49.111	19.5	8	8	1.35512	1.35218	1.38155	0.638496	0.679089	0.593564
Biological Process	GO:0006979	4	response to oxidative stress	2.48	0.188092	A0A345IEC2	Catalase OS=Deinococcus wulumuqiensis OX=980427 GN=DVJ83_01425 PE=3 SV=1	DVJ83_01425	0.2061	4.14912e-07	Down	60.353	40.3	20	20	1.7213	1.63518	1.6183	0.331048	0.343065	0.351105
Biological Process	GO:0033875	9	ribonucleoside bisphosphate metabolic process	4.14	0.0763619	A0A345IKW6	Tryptophan 2,3-dioxygenase OS=Deinococcus wulumuqiensis OX=980427 GN=kynA PE=3 SV=1	kynA	0.2731	0.000404159	Down	32.414	20	5	5	1.42048	1.52879	1.76348	0.35923	0.510152	0.417866
Biological Process	GO:0033865	8	nucleoside bisphosphate metabolic process	4.14	0.0763619	A0A345IKW6	Tryptophan 2,3-dioxygenase OS=Deinococcus wulumuqiensis OX=980427 GN=kynA PE=3 SV=1	kynA	0.2731	0.000404159	Down	32.414	20	5	5	1.42048	1.52879	1.76348	0.35923	0.510152	0.417866
Biological Process	GO:0046677	4	response to antibiotic	4.14	0.0763619	A0A345IEC2	Catalase OS=Deinococcus wulumuqiensis OX=980427 GN=DVJ83_01425 PE=3 SV=1	DVJ83_01425	0.2061	4.14912e-07	Down	60.353	40.3	20	20	1.7213	1.63518	1.6183	0.331048	0.343065	0.351105
Biological Process	GO:0046677	4	response to antibiotic	4.14	0.0763619	A0A345IH01	Isocitrate lyase OS=Deinococcus wulumuqiensis OX=980427 GN=DVJ83_07135 PE=4 SV=1	DVJ83_07135	0.5773	0.00105005	Down	46.95	9.8	3	3	1.30385	1.11937	1.38064	0.730737	0.750628	0.714776
Biological Process	GO:0044419	2	interspecies interaction between organisms	2.86	0.0765551	A0A345IH01	Isocitrate lyase OS=Deinococcus wulumuqiensis OX=980427 GN=DVJ83_07135 PE=4 SV=1	DVJ83_07135	0.5773	0.00105005	Down	46.95	9.8	3	3	1.30385	1.11937	1.38064	0.730737	0.750628	0.714776
Biological Process	GO:0044419	2	interspecies interaction between organisms	2.86	0.0765551	A0A345IKQ7	Phosphate transport system permease protein OS=Deinococcus wulumuqiensis OX=980427 GN=pstC PE=3 SV=1	pstC	0.6488	0.0167878	Down	36.878	4.4	2	2	1.15736	1.22475	1.25682	0.854934	0.880802	0.625334
Biological Process	GO:0044419	2	interspecies interaction between organisms	2.86	0.0765551	A0A345IL63	Phosphate transport system permease protein PstA OS=Deinococcus wulumuqiensis OX=980427 GN=DVJ83_13895 PE=3 SV=1	DVJ83_13895	0.5088	5.08358e-05	Down	29.913	17.8	6	6	1.31317	1.29255	1.37102	0.718481	0.652975	0.6518
Biological Process	GO:0006790	4	sulfur compound metabolic process	2.66	0.0923527	A0A345IGF1	Cysteine--tRNA ligase OS=Deinococcus wulumuqiensis OX=980427 GN=cysS PE=3 SV=1	cysS	0.6256	0.000763951	Down	54.962	9.6	4	4	1.13785	1.33519	1.21788	0.76121	0.747677	0.800196
Biological Process	GO:0006790	4	sulfur compound metabolic process	2.66	0.0923527	A0A345II30	Dihydrolipoyl dehydrogenase OS=Deinococcus wulumuqiensis OX=980427 GN=lpdA PE=3 SV=1	lpdA	0.4674	4.25471e-05	Down	49.111	19.5	8	8	1.35512	1.35218	1.38155	0.638496	0.679089	0.593564
Biological Process	GO:0006790	4	sulfur compound metabolic process	2.66	0.0923527	A0A345IKW6	Tryptophan 2,3-dioxygenase OS=Deinococcus wulumuqiensis OX=980427 GN=kynA PE=3 SV=1	kynA	0.2731	0.000404159	Down	32.414	20	5	5	1.42048	1.52879	1.76348	0.35923	0.510152	0.417866
Biological Process	GO:0071705	5	nitrogen compound transport	3.55	0.10173	A0A345IEQ1	Multifunctional fusion protein OS=Deinococcus wulumuqiensis OX=980427 GN=secD PE=3 SV=1	secD	0.5407	0.000201572	Down	81.832	6.8	4	4	1.29899	1.38597	1.20929	0.706943	0.730544	0.668263
Biological Process	GO:0071705	5	nitrogen compound transport	3.55	0.10173	A0A345IJC1	Thiamine ABC transporter substrate-binding protein OS=Deinococcus wulumuqiensis OX=980427 GN=DVJ83_12440 PE=4 SV=1	DVJ83_12440	0.3344	4.80492e-05	Down	37.66	15.3	5	5	1.44327	1.60025	1.45276	0.46763	0.487041	0.549045
Biological Process	GO:1901700	4	response to oxygen-containing compound	3.55	0.10173	A0A345IEC2	Catalase OS=Deinococcus wulumuqiensis OX=980427 GN=DVJ83_01425 PE=3 SV=1	DVJ83_01425	0.2061	4.14912e-07	Down	60.353	40.3	20	20	1.7213	1.63518	1.6183	0.331048	0.343065	0.351105
Biological Process	GO:1901700	4	response to oxygen-containing compound	3.55	0.10173	A0A345IH01	Isocitrate lyase OS=Deinococcus wulumuqiensis OX=980427 GN=DVJ83_07135 PE=4 SV=1	DVJ83_07135	0.5773	0.00105005	Down	46.95	9.8	3	3	1.30385	1.11937	1.38064	0.730737	0.750628	0.714776
Biological Process	GO:0033865	8	nucleoside bisphosphate metabolic process	4.14	0.0763619	A0A345II30	Dihydrolipoyl dehydrogenase OS=Deinococcus wulumuqiensis OX=980427 GN=lpdA PE=3 SV=1	lpdA	0.4674	4.25471e-05	Down	49.111	19.5	8	8	1.35512	1.35218	1.38155	0.638496	0.679089	0.593564
Biological Process	GO:0006979	4	response to oxidative stress	2.48	0.188092	A0A345II30	Dihydrolipoyl dehydrogenase OS=Deinococcus wulumuqiensis OX=980427 GN=lpdA PE=3 SV=1	lpdA	0.4674	4.25471e-05	Down	49.111	19.5	8	8	1.35512	1.35218	1.38155	0.638496	0.679089	0.593564
Biological Process	GO:0071702	5	organic substance transport	2.48	0.188092	A0A345IEQ1	Multifunctional fusion protein OS=Deinococcus wulumuqiensis OX=980427 GN=secD PE=3 SV=1	secD	0.5407	0.000201572	Down	81.832	6.8	4	4	1.29899	1.38597	1.20929	0.706943	0.730544	0.668263
Biological Process	GO:0071702	5	organic substance transport	2.48	0.188092	A0A345IJC1	Thiamine ABC transporter substrate-binding protein OS=Deinococcus wulumuqiensis OX=980427 GN=DVJ83_12440 PE=4 SV=1	DVJ83_12440	0.3344	4.80492e-05	Down	37.66	15.3	5	5	1.44327	1.60025	1.45276	0.46763	0.487041	0.549045
Biological Process	GO:0009056	3	catabolic process	1.41	0.368887	A0A345IKW6	Tryptophan 2,3-dioxygenase OS=Deinococcus wulumuqiensis OX=980427 GN=kynA PE=3 SV=1	kynA	0.2731	0.000404159	Down	32.414	20	5	5	1.42048	1.52879	1.76348	0.35923	0.510152	0.417866
Biological Process	GO:0050896	2	response to stimulus	1.38	0.401223	A0A345IEC2	Catalase OS=Deinococcus wulumuqiensis OX=980427 GN=DVJ83_01425 PE=3 SV=1	DVJ83_01425	0.2061	4.14912e-07	Down	60.353	40.3	20	20	1.7213	1.63518	1.6183	0.331048	0.343065	0.351105
Biological Process	GO:0050896	2	response to stimulus	1.38	0.401223	A0A345IEG4	Acyl carrier protein OS=Deinococcus wulumuqiensis OX=980427 GN=acpP PE=3 SV=1	acpP	0.3616	1.30157e-06	Down	11.63	26	2	2	1.40981	1.50976	1.48713	0.524391	0.531436	0.537469
Biological Process	GO:0050896	2	response to stimulus	1.38	0.401223	A0A345IH01	Isocitrate lyase OS=Deinococcus wulumuqiensis OX=980427 GN=DVJ83_07135 PE=4 SV=1	DVJ83_07135	0.5773	0.00105005	Down	46.95	9.8	3	3	1.30385	1.11937	1.38064	0.730737	0.750628	0.714776
Biological Process	GO:0050896	2	response to stimulus	1.38	0.401223	A0A345II30	Dihydrolipoyl dehydrogenase OS=Deinococcus wulumuqiensis OX=980427 GN=lpdA PE=3 SV=1	lpdA	0.4674	4.25471e-05	Down	49.111	19.5	8	8	1.35512	1.35218	1.38155	0.638496	0.679089	0.593564
Biological Process	GO:0050896	2	response to stimulus	1.38	0.401223	A0A345IJC1	Thiamine ABC transporter substrate-binding protein OS=Deinococcus wulumuqiensis OX=980427 GN=DVJ83_12440 PE=4 SV=1	DVJ83_12440	0.3344	4.80492e-05	Down	37.66	15.3	5	5	1.44327	1.60025	1.45276	0.46763	0.487041	0.549045
Biological Process	GO:0050896	2	response to stimulus	1.38	0.401223	A0A345IKQ8	Phosphate-binding protein OS=Deinococcus wulumuqiensis OX=980427 GN=pstS PE=3 SV=1	pstS	0.4961	3.38709e-06	Down	35.774	46.3	14	14	1.29443	1.354	1.36199	0.674742	0.664275	0.650558
Biological Process	GO:0051179	2	localization	1.62	0.411695	A0A345IEQ1	Multifunctional fusion protein OS=Deinococcus wulumuqiensis OX=980427 GN=secD PE=3 SV=1	secD	0.5407	0.000201572	Down	81.832	6.8	4	4	1.29899	1.38597	1.20929	0.706943	0.730544	0.668263
Biological Process	GO:0051179	2	localization	1.62	0.411695	A0A345IJC1	Thiamine ABC transporter substrate-binding protein OS=Deinococcus wulumuqiensis OX=980427 GN=DVJ83_12440 PE=4 SV=1	DVJ83_12440	0.3344	4.80492e-05	Down	37.66	15.3	5	5	1.44327	1.60025	1.45276	0.46763	0.487041	0.549045
Biological Process	GO:0051179	2	localization	1.62	0.411695	A0A345IKQ8	Phosphate-binding protein OS=Deinococcus wulumuqiensis OX=980427 GN=pstS PE=3 SV=1	pstS	0.4961	3.38709e-06	Down	35.774	46.3	14	14	1.29443	1.354	1.36199	0.674742	0.664275	0.650558
Biological Process	GO:0006163	9	purine nucleotide metabolic process	1.62	0.411695	A0A345II30	Dihydrolipoyl dehydrogenase OS=Deinococcus wulumuqiensis OX=980427 GN=lpdA PE=3 SV=1	lpdA	0.4674	4.25471e-05	Down	49.111	19.5	8	8	1.35512	1.35218	1.38155	0.638496	0.679089	0.593564
Biological Process	GO:0006163	9	purine nucleotide metabolic process	1.62	0.411695	A0A345IID6	Nucleoside diphosphate kinase OS=Deinococcus wulumuqiensis OX=980427 GN=ndk PE=3 SV=1	ndk	0.3692	0.000381868	Down	15.055	44.2	5	5	1.42107	1.4435	1.5175	0.505873	0.475528	0.636533
Biological Process	GO:0006163	9	purine nucleotide metabolic process	1.62	0.411695	A0A345IKW6	Tryptophan 2,3-dioxygenase OS=Deinococcus wulumuqiensis OX=980427 GN=kynA PE=3 SV=1	kynA	0.2731	0.000404159	Down	32.414	20	5	5	1.42048	1.52879	1.76348	0.35923	0.510152	0.417866
Biological Process	GO:0009056	3	catabolic process	1.41	0.368887	A0A345IKR6	Imidazolonepropionase OS=Deinococcus wulumuqiensis OX=980427 GN=hutI PE=3 SV=1	hutI	0.6013	0.0132348	Down	41.847	9	3	3	1.02087	1.37828	1.34776	0.654354	0.772218	0.82651
Biological Process	GO:0040007	2	growth	1.32	0.435844	A0A345IE30	Fe-S cluster assembly protein SufB OS=Deinococcus wulumuqiensis OX=980427 GN=sufB PE=4 SV=1	sufB	0.3262	6.34842e-05	Down	52.247	20.9	8	8	1.50211	1.65301	1.36921	0.463021	0.491727	0.520927
Biological Process	GO:0040007	2	growth	1.32	0.435844	A0A345IFM2	Pyridoxal 5'-phosphate synthase subunit PdxS OS=Deinococcus wulumuqiensis OX=980427 GN=pdxS PE=3 SV=1	pdxS	0.623	0.000958862	Down	31.82	19.9	5	5	1.25914	1.1964	1.24135	0.821355	0.690922	0.790826
Biological Process	GO:0040007	2	growth	1.32	0.435844	A0A345IGF1	Cysteine--tRNA ligase OS=Deinococcus wulumuqiensis OX=980427 GN=cysS PE=3 SV=1	cysS	0.6256	0.000763951	Down	54.962	9.6	4	4	1.13785	1.33519	1.21788	0.76121	0.747677	0.800196
Biological Process	GO:0040007	2	growth	1.32	0.435844	A0A345IJG3	Elongation factor G OS=Deinococcus wulumuqiensis OX=980427 GN=fusA PE=3 SV=1	fusA	0.4343	0.00127048	Down	76.681	27.2	12	12	1.17785	1.36337	1.64209	0.6225	0.564746	0.629443
Biological Process	GO:0040007	2	growth	1.32	0.435844	A0A345IKQ7	Phosphate transport system permease protein OS=Deinococcus wulumuqiensis OX=980427 GN=pstC PE=3 SV=1	pstC	0.6488	0.0167878	Down	36.878	4.4	2	2	1.15736	1.22475	1.25682	0.854934	0.880802	0.625334
Biological Process	GO:0040007	2	growth	1.32	0.435844	A0A345IL63	Phosphate transport system permease protein PstA OS=Deinococcus wulumuqiensis OX=980427 GN=DVJ83_13895 PE=3 SV=1	DVJ83_13895	0.5088	5.08358e-05	Down	29.913	17.8	6	6	1.31317	1.29255	1.37102	0.718481	0.652975	0.6518
Biological Process	GO:0072521	5	purine-containing compound metabolic process	1.43	0.450704	A0A345II30	Dihydrolipoyl dehydrogenase OS=Deinococcus wulumuqiensis OX=980427 GN=lpdA PE=3 SV=1	lpdA	0.4674	4.25471e-05	Down	49.111	19.5	8	8	1.35512	1.35218	1.38155	0.638496	0.679089	0.593564
Biological Process	GO:0072521	5	purine-containing compound metabolic process	1.43	0.450704	A0A345IID6	Nucleoside diphosphate kinase OS=Deinococcus wulumuqiensis OX=980427 GN=ndk PE=3 SV=1	ndk	0.3692	0.000381868	Down	15.055	44.2	5	5	1.42107	1.4435	1.5175	0.505873	0.475528	0.636533
Biological Process	GO:0072521	5	purine-containing compound metabolic process	1.43	0.450704	A0A345IKW6	Tryptophan 2,3-dioxygenase OS=Deinococcus wulumuqiensis OX=980427 GN=kynA PE=3 SV=1	kynA	0.2731	0.000404159	Down	32.414	20	5	5	1.42048	1.52879	1.76348	0.35923	0.510152	0.417866
Biological Process	GO:0051716	3	cellular response to stimulus	1.33	0.481162	A0A345IEC2	Catalase OS=Deinococcus wulumuqiensis OX=980427 GN=DVJ83_01425 PE=3 SV=1	DVJ83_01425	0.2061	4.14912e-07	Down	60.353	40.3	20	20	1.7213	1.63518	1.6183	0.331048	0.343065	0.351105
Biological Process	GO:0051716	3	cellular response to stimulus	1.33	0.481162	A0A345IH01	Isocitrate lyase OS=Deinococcus wulumuqiensis OX=980427 GN=DVJ83_07135 PE=4 SV=1	DVJ83_07135	0.5773	0.00105005	Down	46.95	9.8	3	3	1.30385	1.11937	1.38064	0.730737	0.750628	0.714776
Biological Process	GO:0051716	3	cellular response to stimulus	1.33	0.481162	A0A345IKQ8	Phosphate-binding protein OS=Deinococcus wulumuqiensis OX=980427 GN=pstS PE=3 SV=1	pstS	0.4961	3.38709e-06	Down	35.774	46.3	14	14	1.29443	1.354	1.36199	0.674742	0.664275	0.650558
Biological Process	GO:0017144	4	drug metabolic process	1.46	0.495499	A0A345IEC2	Catalase OS=Deinococcus wulumuqiensis OX=980427 GN=DVJ83_01425 PE=3 SV=1	DVJ83_01425	0.2061	4.14912e-07	Down	60.353	40.3	20	20	1.7213	1.63518	1.6183	0.331048	0.343065	0.351105
Biological Process	GO:0017144	4	drug metabolic process	1.46	0.495499	A0A345IFM2	Pyridoxal 5'-phosphate synthase subunit PdxS OS=Deinococcus wulumuqiensis OX=980427 GN=pdxS PE=3 SV=1	pdxS	0.623	0.000958862	Down	31.82	19.9	5	5	1.25914	1.1964	1.24135	0.821355	0.690922	0.790826
Biological Process	GO:0040007	2	growth	1.32	0.435844	A0A345IER4	Glycine dehydrogenase (decarboxylating) OS=Deinococcus wulumuqiensis OX=980427 GN=gcvP PE=3 SV=1	gcvP	0.6252	1.20941e-05	Down	101.94	14.8	13	13	1.21646	1.25651	1.21882	0.749759	0.770685	0.787771
Biological Process	GO:0009063	8	cellular amino acid catabolic process	3.1	0.062134	A0A345IKW6	Tryptophan 2,3-dioxygenase OS=Deinococcus wulumuqiensis OX=980427 GN=kynA PE=3 SV=1	kynA	0.2731	0.000404159	Down	32.414	20	5	5	1.42048	1.52879	1.76348	0.35923	0.510152	0.417866
Biological Process	GO:0009056	3	catabolic process	1.41	0.368887	A0A345II30	Dihydrolipoyl dehydrogenase OS=Deinococcus wulumuqiensis OX=980427 GN=lpdA PE=3 SV=1	lpdA	0.4674	4.25471e-05	Down	49.111	19.5	8	8	1.35512	1.35218	1.38155	0.638496	0.679089	0.593564
Biological Process	GO:0009056	3	catabolic process	1.41	0.368887	A0A345IEC2	Catalase OS=Deinococcus wulumuqiensis OX=980427 GN=DVJ83_01425 PE=3 SV=1	DVJ83_01425	0.2061	4.14912e-07	Down	60.353	40.3	20	20	1.7213	1.63518	1.6183	0.331048	0.343065	0.351105
Biological Process	GO:0019362	9	pyridine nucleotide metabolic process	2.48	0.188092	A0A345II30	Dihydrolipoyl dehydrogenase OS=Deinococcus wulumuqiensis OX=980427 GN=lpdA PE=3 SV=1	lpdA	0.4674	4.25471e-05	Down	49.111	19.5	8	8	1.35512	1.35218	1.38155	0.638496	0.679089	0.593564
Biological Process	GO:0019362	9	pyridine nucleotide metabolic process	2.48	0.188092	A0A345IKW6	Tryptophan 2,3-dioxygenase OS=Deinococcus wulumuqiensis OX=980427 GN=kynA PE=3 SV=1	kynA	0.2731	0.000404159	Down	32.414	20	5	5	1.42048	1.52879	1.76348	0.35923	0.510152	0.417866
Biological Process	GO:0006810	4	transport	1.86	0.210208	A0A345IEQ1	Multifunctional fusion protein OS=Deinococcus wulumuqiensis OX=980427 GN=secD PE=3 SV=1	secD	0.5407	0.000201572	Down	81.832	6.8	4	4	1.29899	1.38597	1.20929	0.706943	0.730544	0.668263
Biological Process	GO:0006810	4	transport	1.86	0.210208	A0A345IJC1	Thiamine ABC transporter substrate-binding protein OS=Deinococcus wulumuqiensis OX=980427 GN=DVJ83_12440 PE=4 SV=1	DVJ83_12440	0.3344	4.80492e-05	Down	37.66	15.3	5	5	1.44327	1.60025	1.45276	0.46763	0.487041	0.549045
Biological Process	GO:0006810	4	transport	1.86	0.210208	A0A345IKQ8	Phosphate-binding protein OS=Deinococcus wulumuqiensis OX=980427 GN=pstS PE=3 SV=1	pstS	0.4961	3.38709e-06	Down	35.774	46.3	14	14	1.29443	1.354	1.36199	0.674742	0.664275	0.650558
Biological Process	GO:0051234	3	establishment of localization	1.86	0.210208	A0A345IEQ1	Multifunctional fusion protein OS=Deinococcus wulumuqiensis OX=980427 GN=secD PE=3 SV=1	secD	0.5407	0.000201572	Down	81.832	6.8	4	4	1.29899	1.38597	1.20929	0.706943	0.730544	0.668263
Biological Process	GO:0051234	3	establishment of localization	1.86	0.210208	A0A345IJC1	Thiamine ABC transporter substrate-binding protein OS=Deinococcus wulumuqiensis OX=980427 GN=DVJ83_12440 PE=4 SV=1	DVJ83_12440	0.3344	4.80492e-05	Down	37.66	15.3	5	5	1.44327	1.60025	1.45276	0.46763	0.487041	0.549045
Biological Process	GO:0051234	3	establishment of localization	1.86	0.210208	A0A345IKQ8	Phosphate-binding protein OS=Deinococcus wulumuqiensis OX=980427 GN=pstS PE=3 SV=1	pstS	0.4961	3.38709e-06	Down	35.774	46.3	14	14	1.29443	1.354	1.36199	0.674742	0.664275	0.650558
Biological Process	GO:0006631	8	fatty acid metabolic process	2.26	0.218963	A0A345IEF4	Acetyl-CoA C-acetyltransferase OS=Deinococcus wulumuqiensis OX=980427 GN=DVJ83_01625 PE=3 SV=1	DVJ83_01625	0.5463	0.000512034	Down	41.176	17.8	6	6	1.24	1.28484	1.35537	0.666673	0.669317	0.783789
Biological Process	GO:0006631	8	fatty acid metabolic process	2.26	0.218963	A0A345IEG4	Acyl carrier protein OS=Deinococcus wulumuqiensis OX=980427 GN=acpP PE=3 SV=1	acpP	0.3616	1.30157e-06	Down	11.63	26	2	2	1.40981	1.50976	1.48713	0.524391	0.531436	0.537469
Biological Process	GO:0070887	4	cellular response to chemical stimulus	2.26	0.218963	A0A345IEC2	Catalase OS=Deinococcus wulumuqiensis OX=980427 GN=DVJ83_01425 PE=3 SV=1	DVJ83_01425	0.2061	4.14912e-07	Down	60.353	40.3	20	20	1.7213	1.63518	1.6183	0.331048	0.343065	0.351105
Biological Process	GO:0070887	4	cellular response to chemical stimulus	2.26	0.218963	A0A345IH01	Isocitrate lyase OS=Deinococcus wulumuqiensis OX=980427 GN=DVJ83_07135 PE=4 SV=1	DVJ83_07135	0.5773	0.00105005	Down	46.95	9.8	3	3	1.30385	1.11937	1.38064	0.730737	0.750628	0.714776
Biological Process	GO:1901565	5	organonitrogen compound catabolic process	1.77	0.232636	A0A345II30	Dihydrolipoyl dehydrogenase OS=Deinococcus wulumuqiensis OX=980427 GN=lpdA PE=3 SV=1	lpdA	0.4674	4.25471e-05	Down	49.111	19.5	8	8	1.35512	1.35218	1.38155	0.638496	0.679089	0.593564
Biological Process	GO:0009056	3	catabolic process	1.41	0.368887	A0A345IEF4	Acetyl-CoA C-acetyltransferase OS=Deinococcus wulumuqiensis OX=980427 GN=DVJ83_01625 PE=3 SV=1	DVJ83_01625	0.5463	0.000512034	Down	41.176	17.8	6	6	1.24	1.28484	1.35537	0.666673	0.669317	0.783789
Biological Process	GO:1901565	5	organonitrogen compound catabolic process	1.77	0.232636	A0A345IKR6	Imidazolonepropionase OS=Deinococcus wulumuqiensis OX=980427 GN=hutI PE=3 SV=1	hutI	0.6013	0.0132348	Down	41.847	9	3	3	1.02087	1.37828	1.34776	0.654354	0.772218	0.82651
Biological Process	GO:1901657	5	glycosyl compound metabolic process	2.07	0.250329	A0A345IGF1	Cysteine--tRNA ligase OS=Deinococcus wulumuqiensis OX=980427 GN=cysS PE=3 SV=1	cysS	0.6256	0.000763951	Down	54.962	9.6	4	4	1.13785	1.33519	1.21788	0.76121	0.747677	0.800196
Biological Process	GO:1901657	5	glycosyl compound metabolic process	2.07	0.250329	A0A345IIJ1	Queuine tRNA-ribosyltransferase OS=Deinococcus wulumuqiensis OX=980427 GN=tgt PE=3 SV=1	tgt	0.622	0.000460591	Down	43.554	6.7	2	2	1.25009	1.1717	1.27743	0.712052	0.785775	0.802957
Biological Process	GO:0032787	7	monocarboxylic acid metabolic process	1.77	0.259308	A0A345IEF4	Acetyl-CoA C-acetyltransferase OS=Deinococcus wulumuqiensis OX=980427 GN=DVJ83_01625 PE=3 SV=1	DVJ83_01625	0.5463	0.000512034	Down	41.176	17.8	6	6	1.24	1.28484	1.35537	0.666673	0.669317	0.783789
Biological Process	GO:0032787	7	monocarboxylic acid metabolic process	1.77	0.259308	A0A345IEG4	Acyl carrier protein OS=Deinococcus wulumuqiensis OX=980427 GN=acpP PE=3 SV=1	acpP	0.3616	1.30157e-06	Down	11.63	26	2	2	1.40981	1.50976	1.48713	0.524391	0.531436	0.537469
Biological Process	GO:0032787	7	monocarboxylic acid metabolic process	1.77	0.259308	A0A345IH01	Isocitrate lyase OS=Deinococcus wulumuqiensis OX=980427 GN=DVJ83_07135 PE=4 SV=1	DVJ83_07135	0.5773	0.00105005	Down	46.95	9.8	3	3	1.30385	1.11937	1.38064	0.730737	0.750628	0.714776
Biological Process	GO:0032787	7	monocarboxylic acid metabolic process	1.77	0.259308	A0A345II30	Dihydrolipoyl dehydrogenase OS=Deinococcus wulumuqiensis OX=980427 GN=lpdA PE=3 SV=1	lpdA	0.4674	4.25471e-05	Down	49.111	19.5	8	8	1.35512	1.35218	1.38155	0.638496	0.679089	0.593564
Biological Process	GO:0043648	7	dicarboxylic acid metabolic process	1.91	0.281925	A0A345II30	Dihydrolipoyl dehydrogenase OS=Deinococcus wulumuqiensis OX=980427 GN=lpdA PE=3 SV=1	lpdA	0.4674	4.25471e-05	Down	49.111	19.5	8	8	1.35512	1.35218	1.38155	0.638496	0.679089	0.593564
Biological Process	GO:0043648	7	dicarboxylic acid metabolic process	1.91	0.281925	A0A345IKW6	Tryptophan 2,3-dioxygenase OS=Deinococcus wulumuqiensis OX=980427 GN=kynA PE=3 SV=1	kynA	0.2731	0.000404159	Down	32.414	20	5	5	1.42048	1.52879	1.76348	0.35923	0.510152	0.417866
Biological Process	GO:0044248	4	cellular catabolic process	1.51	0.345366	A0A345IEC2	Catalase OS=Deinococcus wulumuqiensis OX=980427 GN=DVJ83_01425 PE=3 SV=1	DVJ83_01425	0.2061	4.14912e-07	Down	60.353	40.3	20	20	1.7213	1.63518	1.6183	0.331048	0.343065	0.351105
Biological Process	GO:0044248	4	cellular catabolic process	1.51	0.345366	A0A345IEF4	Acetyl-CoA C-acetyltransferase OS=Deinococcus wulumuqiensis OX=980427 GN=DVJ83_01625 PE=3 SV=1	DVJ83_01625	0.5463	0.000512034	Down	41.176	17.8	6	6	1.24	1.28484	1.35537	0.666673	0.669317	0.783789
Biological Process	GO:0044248	4	cellular catabolic process	1.51	0.345366	A0A345II30	Dihydrolipoyl dehydrogenase OS=Deinococcus wulumuqiensis OX=980427 GN=lpdA PE=3 SV=1	lpdA	0.4674	4.25471e-05	Down	49.111	19.5	8	8	1.35512	1.35218	1.38155	0.638496	0.679089	0.593564
Biological Process	GO:0044248	4	cellular catabolic process	1.51	0.345366	A0A345IKR6	Imidazolonepropionase OS=Deinococcus wulumuqiensis OX=980427 GN=hutI PE=3 SV=1	hutI	0.6013	0.0132348	Down	41.847	9	3	3	1.02087	1.37828	1.34776	0.654354	0.772218	0.82651
Biological Process	GO:0044248	4	cellular catabolic process	1.51	0.345366	A0A345IKW6	Tryptophan 2,3-dioxygenase OS=Deinococcus wulumuqiensis OX=980427 GN=kynA PE=3 SV=1	kynA	0.2731	0.000404159	Down	32.414	20	5	5	1.42048	1.52879	1.76348	0.35923	0.510152	0.417866
Biological Process	GO:1901565	5	organonitrogen compound catabolic process	1.77	0.232636	A0A345IKW6	Tryptophan 2,3-dioxygenase OS=Deinococcus wulumuqiensis OX=980427 GN=kynA PE=3 SV=1	kynA	0.2731	0.000404159	Down	32.414	20	5	5	1.42048	1.52879	1.76348	0.35923	0.510152	0.417866
Biological Process	GO:0017144	4	drug metabolic process	1.46	0.495499	A0A345II30	Dihydrolipoyl dehydrogenase OS=Deinococcus wulumuqiensis OX=980427 GN=lpdA PE=3 SV=1	lpdA	0.4674	4.25471e-05	Down	49.111	19.5	8	8	1.35512	1.35218	1.38155	0.638496	0.679089	0.593564
Biological Process	GO:0017144	4	drug metabolic process	1.46	0.495499	A0A345IKW6	Tryptophan 2,3-dioxygenase OS=Deinococcus wulumuqiensis OX=980427 GN=kynA PE=3 SV=1	kynA	0.2731	0.000404159	Down	32.414	20	5	5	1.42048	1.52879	1.76348	0.35923	0.510152	0.417866
Biological Process	GO:0072524	5	pyridine-containing compound metabolic process	3.1	0.062134	A0A345IKW6	Tryptophan 2,3-dioxygenase OS=Deinococcus wulumuqiensis OX=980427 GN=kynA PE=3 SV=1	kynA	0.2731	0.000404159	Down	32.414	20	5	5	1.42048	1.52879	1.76348	0.35923	0.510152	0.417866
Biological Process	GO:0042493	4	response to drug	5.32	0.0129411	A0A345IEC2	Catalase OS=Deinococcus wulumuqiensis OX=980427 GN=DVJ83_01425 PE=3 SV=1	DVJ83_01425	0.2061	4.14912e-07	Down	60.353	40.3	20	20	1.7213	1.63518	1.6183	0.331048	0.343065	0.351105
Biological Process	GO:0042493	4	response to drug	5.32	0.0129411	A0A345IEG4	Acyl carrier protein OS=Deinococcus wulumuqiensis OX=980427 GN=acpP PE=3 SV=1	acpP	0.3616	1.30157e-06	Down	11.63	26	2	2	1.40981	1.50976	1.48713	0.524391	0.531436	0.537469
Biological Process	GO:0042493	4	response to drug	5.32	0.0129411	A0A345IJC1	Thiamine ABC transporter substrate-binding protein OS=Deinococcus wulumuqiensis OX=980427 GN=DVJ83_12440 PE=4 SV=1	DVJ83_12440	0.3344	4.80492e-05	Down	37.66	15.3	5	5	1.44327	1.60025	1.45276	0.46763	0.487041	0.549045
Biological Process	GO:0016054	5	organic acid catabolic process	2.92	0.0375249	A0A345IEF4	Acetyl-CoA C-acetyltransferase OS=Deinococcus wulumuqiensis OX=980427 GN=DVJ83_01625 PE=3 SV=1	DVJ83_01625	0.5463	0.000512034	Down	41.176	17.8	6	6	1.24	1.28484	1.35537	0.666673	0.669317	0.783789
Biological Process	GO:0016054	5	organic acid catabolic process	2.92	0.0375249	A0A345II30	Dihydrolipoyl dehydrogenase OS=Deinococcus wulumuqiensis OX=980427 GN=lpdA PE=3 SV=1	lpdA	0.4674	4.25471e-05	Down	49.111	19.5	8	8	1.35512	1.35218	1.38155	0.638496	0.679089	0.593564
Biological Process	GO:0016054	5	organic acid catabolic process	2.92	0.0375249	A0A345IKR6	Imidazolonepropionase OS=Deinococcus wulumuqiensis OX=980427 GN=hutI PE=3 SV=1	hutI	0.6013	0.0132348	Down	41.847	9	3	3	1.02087	1.37828	1.34776	0.654354	0.772218	0.82651
Biological Process	GO:0046395	7	carboxylic acid catabolic process	2.92	0.0375249	A0A345IEF4	Acetyl-CoA C-acetyltransferase OS=Deinococcus wulumuqiensis OX=980427 GN=DVJ83_01625 PE=3 SV=1	DVJ83_01625	0.5463	0.000512034	Down	41.176	17.8	6	6	1.24	1.28484	1.35537	0.666673	0.669317	0.783789
Biological Process	GO:0046395	7	carboxylic acid catabolic process	2.92	0.0375249	A0A345II30	Dihydrolipoyl dehydrogenase OS=Deinococcus wulumuqiensis OX=980427 GN=lpdA PE=3 SV=1	lpdA	0.4674	4.25471e-05	Down	49.111	19.5	8	8	1.35512	1.35218	1.38155	0.638496	0.679089	0.593564
Biological Process	GO:0046395	7	carboxylic acid catabolic process	2.92	0.0375249	A0A345IKR6	Imidazolonepropionase OS=Deinococcus wulumuqiensis OX=980427 GN=hutI PE=3 SV=1	hutI	0.6013	0.0132348	Down	41.847	9	3	3	1.02087	1.37828	1.34776	0.654354	0.772218	0.82651
Biological Process	GO:0046395	7	carboxylic acid catabolic process	2.92	0.0375249	A0A345IKW6	Tryptophan 2,3-dioxygenase OS=Deinococcus wulumuqiensis OX=980427 GN=kynA PE=3 SV=1	kynA	0.2731	0.000404159	Down	32.414	20	5	5	1.42048	1.52879	1.76348	0.35923	0.510152	0.417866
Biological Process	GO:0035383	5	thioester metabolic process	4.96	0.0535099	A0A345II30	Dihydrolipoyl dehydrogenase OS=Deinococcus wulumuqiensis OX=980427 GN=lpdA PE=3 SV=1	lpdA	0.4674	4.25471e-05	Down	49.111	19.5	8	8	1.35512	1.35218	1.38155	0.638496	0.679089	0.593564
Biological Process	GO:0035383	5	thioester metabolic process	4.96	0.0535099	A0A345IKW6	Tryptophan 2,3-dioxygenase OS=Deinococcus wulumuqiensis OX=980427 GN=kynA PE=3 SV=1	kynA	0.2731	0.000404159	Down	32.414	20	5	5	1.42048	1.52879	1.76348	0.35923	0.510152	0.417866
Biological Process	GO:0006084	12	acetyl-CoA metabolic process	4.96	0.0535099	A0A345II30	Dihydrolipoyl dehydrogenase OS=Deinococcus wulumuqiensis OX=980427 GN=lpdA PE=3 SV=1	lpdA	0.4674	4.25471e-05	Down	49.111	19.5	8	8	1.35512	1.35218	1.38155	0.638496	0.679089	0.593564
Biological Process	GO:0006084	12	acetyl-CoA metabolic process	4.96	0.0535099	A0A345IKW6	Tryptophan 2,3-dioxygenase OS=Deinococcus wulumuqiensis OX=980427 GN=kynA PE=3 SV=1	kynA	0.2731	0.000404159	Down	32.414	20	5	5	1.42048	1.52879	1.76348	0.35923	0.510152	0.417866
Biological Process	GO:0016054	5	organic acid catabolic process	2.92	0.0375249	A0A345IKW6	Tryptophan 2,3-dioxygenase OS=Deinococcus wulumuqiensis OX=980427 GN=kynA PE=3 SV=1	kynA	0.2731	0.000404159	Down	32.414	20	5	5	1.42048	1.52879	1.76348	0.35923	0.510152	0.417866
Biological Process	GO:0044117	4	growth of symbiont in host	4.96	0.0535099	A0A345IL63	Phosphate transport system permease protein PstA OS=Deinococcus wulumuqiensis OX=980427 GN=DVJ83_13895 PE=3 SV=1	DVJ83_13895	0.5088	5.08358e-05	Down	29.913	17.8	6	6	1.31317	1.29255	1.37102	0.718481	0.652975	0.6518
Biological Process	GO:0044117	4	growth of symbiont in host	4.96	0.0535099	A0A345IKQ7	Phosphate transport system permease protein OS=Deinococcus wulumuqiensis OX=980427 GN=pstC PE=3 SV=1	pstC	0.6488	0.0167878	Down	36.878	4.4	2	2	1.15736	1.22475	1.25682	0.854934	0.880802	0.625334
Biological Process	GO:0072524	5	pyridine-containing compound metabolic process	3.1	0.062134	A0A345II30	Dihydrolipoyl dehydrogenase OS=Deinococcus wulumuqiensis OX=980427 GN=lpdA PE=3 SV=1	lpdA	0.4674	4.25471e-05	Down	49.111	19.5	8	8	1.35512	1.35218	1.38155	0.638496	0.679089	0.593564
Biological Process	GO:0072524	5	pyridine-containing compound metabolic process	3.1	0.062134	A0A345IFM2	Pyridoxal 5'-phosphate synthase subunit PdxS OS=Deinococcus wulumuqiensis OX=980427 GN=pdxS PE=3 SV=1	pdxS	0.623	0.000958862	Down	31.82	19.9	5	5	1.25914	1.1964	1.24135	0.821355	0.690922	0.790826
Biological Process	GO:0051188	5	cofactor biosynthetic process	2.22	0.0597678	A0A345IKW6	Tryptophan 2,3-dioxygenase OS=Deinococcus wulumuqiensis OX=980427 GN=kynA PE=3 SV=1	kynA	0.2731	0.000404159	Down	32.414	20	5	5	1.42048	1.52879	1.76348	0.35923	0.510152	0.417866
Biological Process	GO:0051188	5	cofactor biosynthetic process	2.22	0.0597678	A0A345IJL2	Aminodeoxyfutalosine synthase OS=Deinococcus wulumuqiensis OX=980427 GN=mqnE PE=3 SV=1	mqnE	0.1484	1.30547e-05	Down	43.177	8.4	3	3	1.58542	1.84238	1.79692	0.24985	0.287612	0.237824
Biological Process	GO:0051188	5	cofactor biosynthetic process	2.22	0.0597678	A0A345II30	Dihydrolipoyl dehydrogenase OS=Deinococcus wulumuqiensis OX=980427 GN=lpdA PE=3 SV=1	lpdA	0.4674	4.25471e-05	Down	49.111	19.5	8	8	1.35512	1.35218	1.38155	0.638496	0.679089	0.593564
Biological Process	GO:0051188	5	cofactor biosynthetic process	2.22	0.0597678	A0A345IGF1	Cysteine--tRNA ligase OS=Deinococcus wulumuqiensis OX=980427 GN=cysS PE=3 SV=1	cysS	0.6256	0.000763951	Down	54.962	9.6	4	4	1.13785	1.33519	1.21788	0.76121	0.747677	0.800196
Biological Process	GO:0009063	8	cellular amino acid catabolic process	3.1	0.062134	A0A345II30	Dihydrolipoyl dehydrogenase OS=Deinococcus wulumuqiensis OX=980427 GN=lpdA PE=3 SV=1	lpdA	0.4674	4.25471e-05	Down	49.111	19.5	8	8	1.35512	1.35218	1.38155	0.638496	0.679089	0.593564
Biological Process	GO:0051188	5	cofactor biosynthetic process	2.22	0.0597678	A0A345IFM2	Pyridoxal 5'-phosphate synthase subunit PdxS OS=Deinococcus wulumuqiensis OX=980427 GN=pdxS PE=3 SV=1	pdxS	0.623	0.000958862	Down	31.82	19.9	5	5	1.25914	1.1964	1.24135	0.821355	0.690922	0.790826
Biological Process	GO:0006637	11	acyl-CoA metabolic process	4.96	0.0535099	A0A345IKW6	Tryptophan 2,3-dioxygenase OS=Deinococcus wulumuqiensis OX=980427 GN=kynA PE=3 SV=1	kynA	0.2731	0.000404159	Down	32.414	20	5	5	1.42048	1.52879	1.76348	0.35923	0.510152	0.417866
Biological Process	GO:0006637	11	acyl-CoA metabolic process	4.96	0.0535099	A0A345II30	Dihydrolipoyl dehydrogenase OS=Deinococcus wulumuqiensis OX=980427 GN=lpdA PE=3 SV=1	lpdA	0.4674	4.25471e-05	Down	49.111	19.5	8	8	1.35512	1.35218	1.38155	0.638496	0.679089	0.593564
Biological Process	GO:0042737	5	drug catabolic process	4.96	0.0535099	A0A345II30	Dihydrolipoyl dehydrogenase OS=Deinococcus wulumuqiensis OX=980427 GN=lpdA PE=3 SV=1	lpdA	0.4674	4.25471e-05	Down	49.111	19.5	8	8	1.35512	1.35218	1.38155	0.638496	0.679089	0.593564
Biological Process	GO:0042737	5	drug catabolic process	4.96	0.0535099	A0A345IEC2	Catalase OS=Deinococcus wulumuqiensis OX=980427 GN=DVJ83_01425 PE=3 SV=1	DVJ83_01425	0.2061	4.14912e-07	Down	60.353	40.3	20	20	1.7213	1.63518	1.6183	0.331048	0.343065	0.351105
Biological Process	GO:0044110	3	growth involved in symbiotic interaction	4.96	0.0535099	A0A345IL63	Phosphate transport system permease protein PstA OS=Deinococcus wulumuqiensis OX=980427 GN=DVJ83_13895 PE=3 SV=1	DVJ83_13895	0.5088	5.08358e-05	Down	29.913	17.8	6	6	1.31317	1.29255	1.37102	0.718481	0.652975	0.6518
Biological Process	GO:0044110	3	growth involved in symbiotic interaction	4.96	0.0535099	A0A345IKQ7	Phosphate transport system permease protein OS=Deinococcus wulumuqiensis OX=980427 GN=pstC PE=3 SV=1	pstC	0.6488	0.0167878	Down	36.878	4.4	2	2	1.15736	1.22475	1.25682	0.854934	0.880802	0.625334
Cellular Component	GO:0031224	4	intrinsic component of membrane	1.62	0.355312	A0A345IEQ1	Multifunctional fusion protein OS=Deinococcus wulumuqiensis OX=980427 GN=secD PE=3 SV=1	secD	0.5407	0.000201572	Down	81.832	6.8	4	4	1.29899	1.38597	1.20929	0.706943	0.730544	0.668263
Cellular Component	GO:0016021	5	integral component of membrane	1.72	0.326966	A0A345IH67	Disulfide bond formation protein B OS=Deinococcus wulumuqiensis OX=980427 GN=DVJ83_07550 PE=3 SV=1	DVJ83_07550	0.4001	0.00123498	Down	16.756	19.6	2	2	1.46871	1.63425	1.18258	0.620196	0.50901	0.58525
Cellular Component	GO:0016021	5	integral component of membrane	1.72	0.326966	A0A345IEQ1	Multifunctional fusion protein OS=Deinococcus wulumuqiensis OX=980427 GN=secD PE=3 SV=1	secD	0.5407	0.000201572	Down	81.832	6.8	4	4	1.29899	1.38597	1.20929	0.706943	0.730544	0.668263
Cellular Component	GO:0005576	3	extracellular region	3.44	0.107427	A0A345IH01	Isocitrate lyase OS=Deinococcus wulumuqiensis OX=980427 GN=DVJ83_07135 PE=4 SV=1	DVJ83_07135	0.5773	0.00105005	Down	46.95	9.8	3	3	1.30385	1.11937	1.38064	0.730737	0.750628	0.714776
Cellular Component	GO:0005576	3	extracellular region	3.44	0.107427	A0A345IEQ1	Multifunctional fusion protein OS=Deinococcus wulumuqiensis OX=980427 GN=secD PE=3 SV=1	secD	0.5407	0.000201572	Down	81.832	6.8	4	4	1.29899	1.38597	1.20929	0.706943	0.730544	0.668263
Cellular Component	GO:0042597	3	periplasmic space	5.9	0.00937194	A0A345IKQ8	Phosphate-binding protein OS=Deinococcus wulumuqiensis OX=980427 GN=pstS PE=3 SV=1	pstS	0.4961	3.38709e-06	Down	35.774	46.3	14	14	1.29443	1.354	1.36199	0.674742	0.664275	0.650558
Cellular Component	GO:0042597	3	periplasmic space	5.9	0.00937194	A0A345IJC1	Thiamine ABC transporter substrate-binding protein OS=Deinococcus wulumuqiensis OX=980427 GN=DVJ83_12440 PE=4 SV=1	DVJ83_12440	0.3344	4.80492e-05	Down	37.66	15.3	5	5	1.44327	1.60025	1.45276	0.46763	0.487041	0.549045
Cellular Component	GO:0031975	3	envelope	6.88	0.00561056	A0A345IF59	ABC transporter substrate-binding protein OS=Deinococcus wulumuqiensis OX=980427 GN=DVJ83_03180 PE=4 SV=1	DVJ83_03180	0.6483	1.74698e-05	Down	65.086	30.8	25	24	1.21357	1.19769	1.22883	0.76526	0.78485	0.809802
Cellular Component	GO:0031975	3	envelope	6.88	0.00561056	A0A345IKQ8	Phosphate-binding protein OS=Deinococcus wulumuqiensis OX=980427 GN=pstS PE=3 SV=1	pstS	0.4961	3.38709e-06	Down	35.774	46.3	14	14	1.29443	1.354	1.36199	0.674742	0.664275	0.650558
Cellular Component	GO:0031975	3	envelope	6.88	0.00561056	A0A345IJC1	Thiamine ABC transporter substrate-binding protein OS=Deinococcus wulumuqiensis OX=980427 GN=DVJ83_12440 PE=4 SV=1	DVJ83_12440	0.3344	4.80492e-05	Down	37.66	15.3	5	5	1.44327	1.60025	1.45276	0.46763	0.487041	0.549045
Cellular Component	GO:0031224	4	intrinsic component of membrane	1.62	0.355312	A0A345IH67	Disulfide bond formation protein B OS=Deinococcus wulumuqiensis OX=980427 GN=DVJ83_07550 PE=3 SV=1	DVJ83_07550	0.4001	0.00123498	Down	16.756	19.6	2	2	1.46871	1.63425	1.18258	0.620196	0.50901	0.58525
Cellular Component	GO:0030313	4	cell envelope	8.26	0.00293892	A0A345IKQ8	Phosphate-binding protein OS=Deinococcus wulumuqiensis OX=980427 GN=pstS PE=3 SV=1	pstS	0.4961	3.38709e-06	Down	35.774	46.3	14	14	1.29443	1.354	1.36199	0.674742	0.664275	0.650558
Cellular Component	GO:0030313	4	cell envelope	8.26	0.00293892	A0A345IJC1	Thiamine ABC transporter substrate-binding protein OS=Deinococcus wulumuqiensis OX=980427 GN=DVJ83_12440 PE=4 SV=1	DVJ83_12440	0.3344	4.80492e-05	Down	37.66	15.3	5	5	1.44327	1.60025	1.45276	0.46763	0.487041	0.549045
Cellular Component	GO:0030313	4	cell envelope	8.26	0.00293892	A0A345IF59	ABC transporter substrate-binding protein OS=Deinococcus wulumuqiensis OX=980427 GN=DVJ83_03180 PE=4 SV=1	DVJ83_03180	0.6483	1.74698e-05	Down	65.086	30.8	25	24	1.21357	1.19769	1.22883	0.76526	0.78485	0.809802
Cellular Component	GO:0030288	5	outer membrane-bounded periplasmic space	8.26	0.00293892	A0A345IJC1	Thiamine ABC transporter substrate-binding protein OS=Deinococcus wulumuqiensis OX=980427 GN=DVJ83_12440 PE=4 SV=1	DVJ83_12440	0.3344	4.80492e-05	Down	37.66	15.3	5	5	1.44327	1.60025	1.45276	0.46763	0.487041	0.549045
Cellular Component	GO:0042597	3	periplasmic space	5.9	0.00937194	A0A345IF59	ABC transporter substrate-binding protein OS=Deinococcus wulumuqiensis OX=980427 GN=DVJ83_03180 PE=4 SV=1	DVJ83_03180	0.6483	1.74698e-05	Down	65.086	30.8	25	24	1.21357	1.19769	1.22883	0.76526	0.78485	0.809802
Cellular Component	GO:0030288	5	outer membrane-bounded periplasmic space	8.26	0.00293892	A0A345IKQ8	Phosphate-binding protein OS=Deinococcus wulumuqiensis OX=980427 GN=pstS PE=3 SV=1	pstS	0.4961	3.38709e-06	Down	35.774	46.3	14	14	1.29443	1.354	1.36199	0.674742	0.664275	0.650558
Cellular Component	GO:0030288	5	outer membrane-bounded periplasmic space	8.26	0.00293892	A0A345IF59	ABC transporter substrate-binding protein OS=Deinococcus wulumuqiensis OX=980427 GN=DVJ83_03180 PE=4 SV=1	DVJ83_03180	0.6483	1.74698e-05	Down	65.086	30.8	25	24	1.21357	1.19769	1.22883	0.76526	0.78485	0.809802
Molecular Function	GO:0036094	3	small molecule binding	1.46	0.350714	A0A345IEG4	Acyl carrier protein OS=Deinococcus wulumuqiensis OX=980427 GN=acpP PE=3 SV=1	acpP	0.3616	1.30157e-06	Down	11.63	26	2	2	1.40981	1.50976	1.48713	0.524391	0.531436	0.537469
Molecular Function	GO:0048037	3	cofactor binding	2.45	0.0228644	A0A345IEC2	Catalase OS=Deinococcus wulumuqiensis OX=980427 GN=DVJ83_01425 PE=3 SV=1	DVJ83_01425	0.2061	4.14912e-07	Down	60.353	40.3	20	20	1.7213	1.63518	1.6183	0.331048	0.343065	0.351105
Molecular Function	GO:0048037	3	cofactor binding	2.45	0.0228644	A0A345IEG4	Acyl carrier protein OS=Deinococcus wulumuqiensis OX=980427 GN=acpP PE=3 SV=1	acpP	0.3616	1.30157e-06	Down	11.63	26	2	2	1.40981	1.50976	1.48713	0.524391	0.531436	0.537469
Molecular Function	GO:0048037	3	cofactor binding	2.45	0.0228644	A0A345IFK5	Glyceraldehyde-3-phosphate dehydrogenase OS=Deinococcus wulumuqiensis OX=980427 GN=gap PE=3 SV=1	gap	0.3928	3.26156e-06	Down	35.813	35.5	12	12	1.39676	1.41257	1.49862	0.55075	0.565345	0.575954
Molecular Function	GO:0048037	3	cofactor binding	2.45	0.0228644	A0A345II30	Dihydrolipoyl dehydrogenase OS=Deinococcus wulumuqiensis OX=980427 GN=lpdA PE=3 SV=1	lpdA	0.4674	4.25471e-05	Down	49.111	19.5	8	8	1.35512	1.35218	1.38155	0.638496	0.679089	0.593564
Molecular Function	GO:0048037	3	cofactor binding	2.45	0.0228644	A0A345IJC1	Thiamine ABC transporter substrate-binding protein OS=Deinococcus wulumuqiensis OX=980427 GN=DVJ83_12440 PE=4 SV=1	DVJ83_12440	0.3344	4.80492e-05	Down	37.66	15.3	5	5	1.44327	1.60025	1.45276	0.46763	0.487041	0.549045
Molecular Function	GO:0048037	3	cofactor binding	2.45	0.0228644	A0A345IKW6	Tryptophan 2,3-dioxygenase OS=Deinococcus wulumuqiensis OX=980427 GN=kynA PE=3 SV=1	kynA	0.2731	0.000404159	Down	32.414	20	5	5	1.42048	1.52879	1.76348	0.35923	0.510152	0.417866
Molecular Function	GO:0046906	4	tetrapyrrole binding	5.39	0.0457043	A0A345IEC2	Catalase OS=Deinococcus wulumuqiensis OX=980427 GN=DVJ83_01425 PE=3 SV=1	DVJ83_01425	0.2061	4.14912e-07	Down	60.353	40.3	20	20	1.7213	1.63518	1.6183	0.331048	0.343065	0.351105
Molecular Function	GO:0046906	4	tetrapyrrole binding	5.39	0.0457043	A0A345IKW6	Tryptophan 2,3-dioxygenase OS=Deinococcus wulumuqiensis OX=980427 GN=kynA PE=3 SV=1	kynA	0.2731	0.000404159	Down	32.414	20	5	5	1.42048	1.52879	1.76348	0.35923	0.510152	0.417866
Molecular Function	GO:0020037	5	heme binding	5.39	0.0457043	A0A345IEC2	Catalase OS=Deinococcus wulumuqiensis OX=980427 GN=DVJ83_01425 PE=3 SV=1	DVJ83_01425	0.2061	4.14912e-07	Down	60.353	40.3	20	20	1.7213	1.63518	1.6183	0.331048	0.343065	0.351105
Molecular Function	GO:0020037	5	heme binding	5.39	0.0457043	A0A345IKW6	Tryptophan 2,3-dioxygenase OS=Deinococcus wulumuqiensis OX=980427 GN=kynA PE=3 SV=1	kynA	0.2731	0.000404159	Down	32.414	20	5	5	1.42048	1.52879	1.76348	0.35923	0.510152	0.417866
Molecular Function	GO:0008270	7	zinc ion binding	3.37	0.0498468	A0A345IGF1	Cysteine--tRNA ligase OS=Deinococcus wulumuqiensis OX=980427 GN=cysS PE=3 SV=1	cysS	0.6256	0.000763951	Down	54.962	9.6	4	4	1.13785	1.33519	1.21788	0.76121	0.747677	0.800196
Molecular Function	GO:0008270	7	zinc ion binding	3.37	0.0498468	A0A345II30	Dihydrolipoyl dehydrogenase OS=Deinococcus wulumuqiensis OX=980427 GN=lpdA PE=3 SV=1	lpdA	0.4674	4.25471e-05	Down	49.111	19.5	8	8	1.35512	1.35218	1.38155	0.638496	0.679089	0.593564
Molecular Function	GO:0008270	7	zinc ion binding	3.37	0.0498468	A0A345IIJ1	Queuine tRNA-ribosyltransferase OS=Deinococcus wulumuqiensis OX=980427 GN=tgt PE=3 SV=1	tgt	0.622	0.000460591	Down	43.554	6.7	2	2	1.25009	1.1717	1.27743	0.712052	0.785775	0.802957
Molecular Function	GO:0019842	4	vitamin binding	2.99	0.137442	A0A345IEG4	Acyl carrier protein OS=Deinococcus wulumuqiensis OX=980427 GN=acpP PE=3 SV=1	acpP	0.3616	1.30157e-06	Down	11.63	26	2	2	1.40981	1.50976	1.48713	0.524391	0.531436	0.537469
Molecular Function	GO:0019842	4	vitamin binding	2.99	0.137442	A0A345IJC1	Thiamine ABC transporter substrate-binding protein OS=Deinococcus wulumuqiensis OX=980427 GN=DVJ83_12440 PE=4 SV=1	DVJ83_12440	0.3344	4.80492e-05	Down	37.66	15.3	5	5	1.44327	1.60025	1.45276	0.46763	0.487041	0.549045
Molecular Function	GO:0015036	5	disulfide oxidoreductase activity	8.98	0.0150156	A0A345II30	Dihydrolipoyl dehydrogenase OS=Deinococcus wulumuqiensis OX=980427 GN=lpdA PE=3 SV=1	lpdA	0.4674	4.25471e-05	Down	49.111	19.5	8	8	1.35512	1.35218	1.38155	0.638496	0.679089	0.593564
Molecular Function	GO:0046914	6	transition metal ion binding	1.92	0.195359	A0A345IGF1	Cysteine--tRNA ligase OS=Deinococcus wulumuqiensis OX=980427 GN=cysS PE=3 SV=1	cysS	0.6256	0.000763951	Down	54.962	9.6	4	4	1.13785	1.33519	1.21788	0.76121	0.747677	0.800196
Molecular Function	GO:0015036	5	disulfide oxidoreductase activity	8.98	0.0150156	A0A345IH67	Disulfide bond formation protein B OS=Deinococcus wulumuqiensis OX=980427 GN=DVJ83_07550 PE=3 SV=1	DVJ83_07550	0.4001	0.00123498	Down	16.756	19.6	2	2	1.46871	1.63425	1.18258	0.620196	0.50901	0.58525
Molecular Function	GO:0036094	3	small molecule binding	1.46	0.350714	A0A345IJC1	Thiamine ABC transporter substrate-binding protein OS=Deinococcus wulumuqiensis OX=980427 GN=DVJ83_12440 PE=4 SV=1	DVJ83_12440	0.3344	4.80492e-05	Down	37.66	15.3	5	5	1.44327	1.60025	1.45276	0.46763	0.487041	0.549045
Molecular Function	GO:0043167	3	ion binding	1.29	0.43208	A0A345IKQ8	Phosphate-binding protein OS=Deinococcus wulumuqiensis OX=980427 GN=pstS PE=3 SV=1	pstS	0.4961	3.38709e-06	Down	35.774	46.3	14	14	1.29443	1.354	1.36199	0.674742	0.664275	0.650558
Molecular Function	GO:0043167	3	ion binding	1.29	0.43208	A0A345IJC1	Thiamine ABC transporter substrate-binding protein OS=Deinococcus wulumuqiensis OX=980427 GN=DVJ83_12440 PE=4 SV=1	DVJ83_12440	0.3344	4.80492e-05	Down	37.66	15.3	5	5	1.44327	1.60025	1.45276	0.46763	0.487041	0.549045
Molecular Function	GO:0043167	3	ion binding	1.29	0.43208	A0A345IIJ1	Queuine tRNA-ribosyltransferase OS=Deinococcus wulumuqiensis OX=980427 GN=tgt PE=3 SV=1	tgt	0.622	0.000460591	Down	43.554	6.7	2	2	1.25009	1.1717	1.27743	0.712052	0.785775	0.802957
Molecular Function	GO:0043167	3	ion binding	1.29	0.43208	A0A345II30	Dihydrolipoyl dehydrogenase OS=Deinococcus wulumuqiensis OX=980427 GN=lpdA PE=3 SV=1	lpdA	0.4674	4.25471e-05	Down	49.111	19.5	8	8	1.35512	1.35218	1.38155	0.638496	0.679089	0.593564
Molecular Function	GO:0043167	3	ion binding	1.29	0.43208	A0A345IH01	Isocitrate lyase OS=Deinococcus wulumuqiensis OX=980427 GN=DVJ83_07135 PE=4 SV=1	DVJ83_07135	0.5773	0.00105005	Down	46.95	9.8	3	3	1.30385	1.11937	1.38064	0.730737	0.750628	0.714776
Molecular Function	GO:0043167	3	ion binding	1.29	0.43208	A0A345IGF1	Cysteine--tRNA ligase OS=Deinococcus wulumuqiensis OX=980427 GN=cysS PE=3 SV=1	cysS	0.6256	0.000763951	Down	54.962	9.6	4	4	1.13785	1.33519	1.21788	0.76121	0.747677	0.800196
Molecular Function	GO:0043167	3	ion binding	1.29	0.43208	A0A345IEG4	Acyl carrier protein OS=Deinococcus wulumuqiensis OX=980427 GN=acpP PE=3 SV=1	acpP	0.3616	1.30157e-06	Down	11.63	26	2	2	1.40981	1.50976	1.48713	0.524391	0.531436	0.537469
Molecular Function	GO:0050662	4	coenzyme binding	1.76	0.392395	A0A345IJC1	Thiamine ABC transporter substrate-binding protein OS=Deinococcus wulumuqiensis OX=980427 GN=DVJ83_12440 PE=4 SV=1	DVJ83_12440	0.3344	4.80492e-05	Down	37.66	15.3	5	5	1.44327	1.60025	1.45276	0.46763	0.487041	0.549045
Molecular Function	GO:0050662	4	coenzyme binding	1.76	0.392395	A0A345II30	Dihydrolipoyl dehydrogenase OS=Deinococcus wulumuqiensis OX=980427 GN=lpdA PE=3 SV=1	lpdA	0.4674	4.25471e-05	Down	49.111	19.5	8	8	1.35512	1.35218	1.38155	0.638496	0.679089	0.593564
Molecular Function	GO:0050662	4	coenzyme binding	1.76	0.392395	A0A345IFK5	Glyceraldehyde-3-phosphate dehydrogenase OS=Deinococcus wulumuqiensis OX=980427 GN=gap PE=3 SV=1	gap	0.3928	3.26156e-06	Down	35.813	35.5	12	12	1.39676	1.41257	1.49862	0.55075	0.565345	0.575954
Molecular Function	GO:0016491	3	oxidoreductase activity	1.4	0.366736	A0A345IKW6	Tryptophan 2,3-dioxygenase OS=Deinococcus wulumuqiensis OX=980427 GN=kynA PE=3 SV=1	kynA	0.2731	0.000404159	Down	32.414	20	5	5	1.42048	1.52879	1.76348	0.35923	0.510152	0.417866
Molecular Function	GO:0016491	3	oxidoreductase activity	1.4	0.366736	A0A345II30	Dihydrolipoyl dehydrogenase OS=Deinococcus wulumuqiensis OX=980427 GN=lpdA PE=3 SV=1	lpdA	0.4674	4.25471e-05	Down	49.111	19.5	8	8	1.35512	1.35218	1.38155	0.638496	0.679089	0.593564
Molecular Function	GO:0016491	3	oxidoreductase activity	1.4	0.366736	A0A345IH67	Disulfide bond formation protein B OS=Deinococcus wulumuqiensis OX=980427 GN=DVJ83_07550 PE=3 SV=1	DVJ83_07550	0.4001	0.00123498	Down	16.756	19.6	2	2	1.46871	1.63425	1.18258	0.620196	0.50901	0.58525
Molecular Function	GO:0016491	3	oxidoreductase activity	1.4	0.366736	A0A345IFK5	Glyceraldehyde-3-phosphate dehydrogenase OS=Deinococcus wulumuqiensis OX=980427 GN=gap PE=3 SV=1	gap	0.3928	3.26156e-06	Down	35.813	35.5	12	12	1.39676	1.41257	1.49862	0.55075	0.565345	0.575954
Molecular Function	GO:0016491	3	oxidoreductase activity	1.4	0.366736	A0A345IEC2	Catalase OS=Deinococcus wulumuqiensis OX=980427 GN=DVJ83_01425 PE=3 SV=1	DVJ83_01425	0.2061	4.14912e-07	Down	60.353	40.3	20	20	1.7213	1.63518	1.6183	0.331048	0.343065	0.351105
Molecular Function	GO:0036094	3	small molecule binding	1.46	0.350714	A0A345II30	Dihydrolipoyl dehydrogenase OS=Deinococcus wulumuqiensis OX=980427 GN=lpdA PE=3 SV=1	lpdA	0.4674	4.25471e-05	Down	49.111	19.5	8	8	1.35512	1.35218	1.38155	0.638496	0.679089	0.593564
Molecular Function	GO:0046914	6	transition metal ion binding	1.92	0.195359	A0A345II30	Dihydrolipoyl dehydrogenase OS=Deinococcus wulumuqiensis OX=980427 GN=lpdA PE=3 SV=1	lpdA	0.4674	4.25471e-05	Down	49.111	19.5	8	8	1.35512	1.35218	1.38155	0.638496	0.679089	0.593564
Molecular Function	GO:0046914	6	transition metal ion binding	1.92	0.195359	A0A345IIJ1	Queuine tRNA-ribosyltransferase OS=Deinococcus wulumuqiensis OX=980427 GN=tgt PE=3 SV=1	tgt	0.622	0.000460591	Down	43.554	6.7	2	2	1.25009	1.1717	1.27743	0.712052	0.785775	0.802957
Molecular Function	GO:1901363	3	heterocyclic compound binding	1.41	0.283687	A0A345IEC2	Catalase OS=Deinococcus wulumuqiensis OX=980427 GN=DVJ83_01425 PE=3 SV=1	DVJ83_01425	0.2061	4.14912e-07	Down	60.353	40.3	20	20	1.7213	1.63518	1.6183	0.331048	0.343065	0.351105
Molecular Function	GO:0043168	4	anion binding	1.53	0.338028	A0A345II30	Dihydrolipoyl dehydrogenase OS=Deinococcus wulumuqiensis OX=980427 GN=lpdA PE=3 SV=1	lpdA	0.4674	4.25471e-05	Down	49.111	19.5	8	8	1.35512	1.35218	1.38155	0.638496	0.679089	0.593564
Molecular Function	GO:0043168	4	anion binding	1.53	0.338028	A0A345IJC1	Thiamine ABC transporter substrate-binding protein OS=Deinococcus wulumuqiensis OX=980427 GN=DVJ83_12440 PE=4 SV=1	DVJ83_12440	0.3344	4.80492e-05	Down	37.66	15.3	5	5	1.44327	1.60025	1.45276	0.46763	0.487041	0.549045
Molecular Function	GO:0043168	4	anion binding	1.53	0.338028	A0A345IKQ8	Phosphate-binding protein OS=Deinococcus wulumuqiensis OX=980427 GN=pstS PE=3 SV=1	pstS	0.4961	3.38709e-06	Down	35.774	46.3	14	14	1.29443	1.354	1.36199	0.674742	0.664275	0.650558
Molecular Function	GO:0036094	3	small molecule binding	1.46	0.350714	A0A345IGF1	Cysteine--tRNA ligase OS=Deinococcus wulumuqiensis OX=980427 GN=cysS PE=3 SV=1	cysS	0.6256	0.000763951	Down	54.962	9.6	4	4	1.13785	1.33519	1.21788	0.76121	0.747677	0.800196
Molecular Function	GO:0005488	2	binding	1.26	0.340529	A0A345IEG4	Acyl carrier protein OS=Deinococcus wulumuqiensis OX=980427 GN=acpP PE=3 SV=1	acpP	0.3616	1.30157e-06	Down	11.63	26	2	2	1.40981	1.50976	1.48713	0.524391	0.531436	0.537469
Molecular Function	GO:0005488	2	binding	1.26	0.340529	A0A345IFK5	Glyceraldehyde-3-phosphate dehydrogenase OS=Deinococcus wulumuqiensis OX=980427 GN=gap PE=3 SV=1	gap	0.3928	3.26156e-06	Down	35.813	35.5	12	12	1.39676	1.41257	1.49862	0.55075	0.565345	0.575954
Molecular Function	GO:0005488	2	binding	1.26	0.340529	A0A345IFM2	Pyridoxal 5'-phosphate synthase subunit PdxS OS=Deinococcus wulumuqiensis OX=980427 GN=pdxS PE=3 SV=1	pdxS	0.623	0.000958862	Down	31.82	19.9	5	5	1.25914	1.1964	1.24135	0.821355	0.690922	0.790826
Molecular Function	GO:0005488	2	binding	1.26	0.340529	A0A345IGF1	Cysteine--tRNA ligase OS=Deinococcus wulumuqiensis OX=980427 GN=cysS PE=3 SV=1	cysS	0.6256	0.000763951	Down	54.962	9.6	4	4	1.13785	1.33519	1.21788	0.76121	0.747677	0.800196
Molecular Function	GO:0005488	2	binding	1.26	0.340529	A0A345IH01	Isocitrate lyase OS=Deinococcus wulumuqiensis OX=980427 GN=DVJ83_07135 PE=4 SV=1	DVJ83_07135	0.5773	0.00105005	Down	46.95	9.8	3	3	1.30385	1.11937	1.38064	0.730737	0.750628	0.714776
Molecular Function	GO:0005488	2	binding	1.26	0.340529	A0A345II30	Dihydrolipoyl dehydrogenase OS=Deinococcus wulumuqiensis OX=980427 GN=lpdA PE=3 SV=1	lpdA	0.4674	4.25471e-05	Down	49.111	19.5	8	8	1.35512	1.35218	1.38155	0.638496	0.679089	0.593564
Molecular Function	GO:0005488	2	binding	1.26	0.340529	A0A345IIJ1	Queuine tRNA-ribosyltransferase OS=Deinococcus wulumuqiensis OX=980427 GN=tgt PE=3 SV=1	tgt	0.622	0.000460591	Down	43.554	6.7	2	2	1.25009	1.1717	1.27743	0.712052	0.785775	0.802957
Molecular Function	GO:0005488	2	binding	1.26	0.340529	A0A345IJC1	Thiamine ABC transporter substrate-binding protein OS=Deinococcus wulumuqiensis OX=980427 GN=DVJ83_12440 PE=4 SV=1	DVJ83_12440	0.3344	4.80492e-05	Down	37.66	15.3	5	5	1.44327	1.60025	1.45276	0.46763	0.487041	0.549045
Molecular Function	GO:0005488	2	binding	1.26	0.340529	A0A345IJG3	Elongation factor G OS=Deinococcus wulumuqiensis OX=980427 GN=fusA PE=3 SV=1	fusA	0.4343	0.00127048	Down	76.681	27.2	12	12	1.17785	1.36337	1.64209	0.6225	0.564746	0.629443
Molecular Function	GO:0005488	2	binding	1.26	0.340529	A0A345IKQ8	Phosphate-binding protein OS=Deinococcus wulumuqiensis OX=980427 GN=pstS PE=3 SV=1	pstS	0.4961	3.38709e-06	Down	35.774	46.3	14	14	1.29443	1.354	1.36199	0.674742	0.664275	0.650558
Molecular Function	GO:0005488	2	binding	1.26	0.340529	A0A345IKW6	Tryptophan 2,3-dioxygenase OS=Deinococcus wulumuqiensis OX=980427 GN=kynA PE=3 SV=1	kynA	0.2731	0.000404159	Down	32.414	20	5	5	1.42048	1.52879	1.76348	0.35923	0.510152	0.417866
Molecular Function	GO:0043168	4	anion binding	1.53	0.338028	A0A345IGF1	Cysteine--tRNA ligase OS=Deinococcus wulumuqiensis OX=980427 GN=cysS PE=3 SV=1	cysS	0.6256	0.000763951	Down	54.962	9.6	4	4	1.13785	1.33519	1.21788	0.76121	0.747677	0.800196
Molecular Function	GO:0043168	4	anion binding	1.53	0.338028	A0A345IEG4	Acyl carrier protein OS=Deinococcus wulumuqiensis OX=980427 GN=acpP PE=3 SV=1	acpP	0.3616	1.30157e-06	Down	11.63	26	2	2	1.40981	1.50976	1.48713	0.524391	0.531436	0.537469
Molecular Function	GO:0043169	4	cation binding	1.53	0.338028	A0A345IJC1	Thiamine ABC transporter substrate-binding protein OS=Deinococcus wulumuqiensis OX=980427 GN=DVJ83_12440 PE=4 SV=1	DVJ83_12440	0.3344	4.80492e-05	Down	37.66	15.3	5	5	1.44327	1.60025	1.45276	0.46763	0.487041	0.549045
Molecular Function	GO:0043169	4	cation binding	1.53	0.338028	A0A345IIJ1	Queuine tRNA-ribosyltransferase OS=Deinococcus wulumuqiensis OX=980427 GN=tgt PE=3 SV=1	tgt	0.622	0.000460591	Down	43.554	6.7	2	2	1.25009	1.1717	1.27743	0.712052	0.785775	0.802957
Molecular Function	GO:1901363	3	heterocyclic compound binding	1.41	0.283687	A0A345IFK5	Glyceraldehyde-3-phosphate dehydrogenase OS=Deinococcus wulumuqiensis OX=980427 GN=gap PE=3 SV=1	gap	0.3928	3.26156e-06	Down	35.813	35.5	12	12	1.39676	1.41257	1.49862	0.55075	0.565345	0.575954
Molecular Function	GO:1901363	3	heterocyclic compound binding	1.41	0.283687	A0A345IGF1	Cysteine--tRNA ligase OS=Deinococcus wulumuqiensis OX=980427 GN=cysS PE=3 SV=1	cysS	0.6256	0.000763951	Down	54.962	9.6	4	4	1.13785	1.33519	1.21788	0.76121	0.747677	0.800196
Molecular Function	GO:1901363	3	heterocyclic compound binding	1.41	0.283687	A0A345II30	Dihydrolipoyl dehydrogenase OS=Deinococcus wulumuqiensis OX=980427 GN=lpdA PE=3 SV=1	lpdA	0.4674	4.25471e-05	Down	49.111	19.5	8	8	1.35512	1.35218	1.38155	0.638496	0.679089	0.593564
Molecular Function	GO:1901363	3	heterocyclic compound binding	1.41	0.283687	A0A345IJC1	Thiamine ABC transporter substrate-binding protein OS=Deinococcus wulumuqiensis OX=980427 GN=DVJ83_12440 PE=4 SV=1	DVJ83_12440	0.3344	4.80492e-05	Down	37.66	15.3	5	5	1.44327	1.60025	1.45276	0.46763	0.487041	0.549045
Molecular Function	GO:1901363	3	heterocyclic compound binding	1.41	0.283687	A0A345IJG3	Elongation factor G OS=Deinococcus wulumuqiensis OX=980427 GN=fusA PE=3 SV=1	fusA	0.4343	0.00127048	Down	76.681	27.2	12	12	1.17785	1.36337	1.64209	0.6225	0.564746	0.629443
Molecular Function	GO:1901363	3	heterocyclic compound binding	1.41	0.283687	A0A345IKW6	Tryptophan 2,3-dioxygenase OS=Deinococcus wulumuqiensis OX=980427 GN=kynA PE=3 SV=1	kynA	0.2731	0.000404159	Down	32.414	20	5	5	1.42048	1.52879	1.76348	0.35923	0.510152	0.417866
Molecular Function	GO:0097159	3	organic cyclic compound binding	1.41	0.283687	A0A345IEC2	Catalase OS=Deinococcus wulumuqiensis OX=980427 GN=DVJ83_01425 PE=3 SV=1	DVJ83_01425	0.2061	4.14912e-07	Down	60.353	40.3	20	20	1.7213	1.63518	1.6183	0.331048	0.343065	0.351105
Molecular Function	GO:0036094	3	small molecule binding	1.46	0.350714	A0A345IFK5	Glyceraldehyde-3-phosphate dehydrogenase OS=Deinococcus wulumuqiensis OX=980427 GN=gap PE=3 SV=1	gap	0.3928	3.26156e-06	Down	35.813	35.5	12	12	1.39676	1.41257	1.49862	0.55075	0.565345	0.575954
Molecular Function	GO:0097159	3	organic cyclic compound binding	1.41	0.283687	A0A345IFK5	Glyceraldehyde-3-phosphate dehydrogenase OS=Deinococcus wulumuqiensis OX=980427 GN=gap PE=3 SV=1	gap	0.3928	3.26156e-06	Down	35.813	35.5	12	12	1.39676	1.41257	1.49862	0.55075	0.565345	0.575954
Molecular Function	GO:0097159	3	organic cyclic compound binding	1.41	0.283687	A0A345II30	Dihydrolipoyl dehydrogenase OS=Deinococcus wulumuqiensis OX=980427 GN=lpdA PE=3 SV=1	lpdA	0.4674	4.25471e-05	Down	49.111	19.5	8	8	1.35512	1.35218	1.38155	0.638496	0.679089	0.593564
Molecular Function	GO:0097159	3	organic cyclic compound binding	1.41	0.283687	A0A345IJC1	Thiamine ABC transporter substrate-binding protein OS=Deinococcus wulumuqiensis OX=980427 GN=DVJ83_12440 PE=4 SV=1	DVJ83_12440	0.3344	4.80492e-05	Down	37.66	15.3	5	5	1.44327	1.60025	1.45276	0.46763	0.487041	0.549045
Molecular Function	GO:0097159	3	organic cyclic compound binding	1.41	0.283687	A0A345IJG3	Elongation factor G OS=Deinococcus wulumuqiensis OX=980427 GN=fusA PE=3 SV=1	fusA	0.4343	0.00127048	Down	76.681	27.2	12	12	1.17785	1.36337	1.64209	0.6225	0.564746	0.629443
Molecular Function	GO:0097159	3	organic cyclic compound binding	1.41	0.283687	A0A345IKW6	Tryptophan 2,3-dioxygenase OS=Deinococcus wulumuqiensis OX=980427 GN=kynA PE=3 SV=1	kynA	0.2731	0.000404159	Down	32.414	20	5	5	1.42048	1.52879	1.76348	0.35923	0.510152	0.417866
Molecular Function	GO:0043169	4	cation binding	1.53	0.338028	A0A345IGF1	Cysteine--tRNA ligase OS=Deinococcus wulumuqiensis OX=980427 GN=cysS PE=3 SV=1	cysS	0.6256	0.000763951	Down	54.962	9.6	4	4	1.13785	1.33519	1.21788	0.76121	0.747677	0.800196
Molecular Function	GO:0043169	4	cation binding	1.53	0.338028	A0A345IH01	Isocitrate lyase OS=Deinococcus wulumuqiensis OX=980427 GN=DVJ83_07135 PE=4 SV=1	DVJ83_07135	0.5773	0.00105005	Down	46.95	9.8	3	3	1.30385	1.11937	1.38064	0.730737	0.750628	0.714776
Molecular Function	GO:0043169	4	cation binding	1.53	0.338028	A0A345II30	Dihydrolipoyl dehydrogenase OS=Deinococcus wulumuqiensis OX=980427 GN=lpdA PE=3 SV=1	lpdA	0.4674	4.25471e-05	Down	49.111	19.5	8	8	1.35512	1.35218	1.38155	0.638496	0.679089	0.593564
Molecular Function	GO:0097159	3	organic cyclic compound binding	1.41	0.283687	A0A345IGF1	Cysteine--tRNA ligase OS=Deinococcus wulumuqiensis OX=980427 GN=cysS PE=3 SV=1	cysS	0.6256	0.000763951	Down	54.962	9.6	4	4	1.13785	1.33519	1.21788	0.76121	0.747677	0.800196
Molecular Function	GO:0005488	2	binding	1.26	0.340529	A0A345IEC2	Catalase OS=Deinococcus wulumuqiensis OX=980427 GN=DVJ83_01425 PE=3 SV=1	DVJ83_01425	0.2061	4.14912e-07	Down	60.353	40.3	20	20	1.7213	1.63518	1.6183	0.331048	0.343065	0.351105

## Sheet: all
GO Terms Level 1	GO Terms Description	GO Terms Level	GO Terms ID	Mapping	Background	All Mapping	All Background	Fold Enrichment	Fisher's exact test p value	-log10(p value)	Related proteins
Cellular Component	DNA-directed RNA polymerase complex	7	GO:0000428	2	2	52	234	4.5	0.0486409	1.31	A0A345IGT4 A0A345IGT5
	RNA polymerase complex	6	GO:0030880	2	2	52	234	4.5	0.0486409	1.31	A0A345IGT4 A0A345IGT5
	nucleoid	3	GO:0009295	2	2	52	234	4.5	0.0486409	1.31	A0A345IFE0 A0A345IGU0
Molecular Function	zinc ion binding	7	GO:0008270	8	12	65	256	2.63	0.00244403	2.61	A0A345IDW8 A0A345IE09 A0A345IFA7 A0A345IGF1 A0A345II30 A0A345IIJ1 A0A345IIL4 A0A345IIL6
Biological Process	carboxylic acid catabolic process	7	GO:0046395	8	17	70	273	1.84	0.0463962	1.33	A0A345IEF4 A0A345IGF2 A0A345IH14 A0A345II30 A0A345IIL4 A0A345IKG1 A0A345IKR6 A0A345IKW6

## Sheet: all GO2Protein
GO Terms Level 1	GO Terms ID	GO Terms Level	GO Terms Description	Fold Enrichment	Fisher's exact test p value	Protein accession	Protein description	Gene name	dps/R12 Ratio	dps/R12 P value	Regulated Type	MW [kDa]	Coverage [%]	Peptides	Unique peptides	R12_1	R12_2	R12_3	dps_1	dps_2	dps_3
Biological Process	GO:0032787	7	monocarboxylic acid metabolic process	1.25	0.492691	A0A345IL75	Malate synthase OS=Deinococcus wulumuqiensis OX=980427 GN=DVJ83_14620 PE=3 SV=1	DVJ83_14620	2.6343	0.0165278	Up	58.455	12.9	5	5	0.641324		0.368481	1.31917	1.34076	1.33027
Biological Process	GO:0009056	3	catabolic process	1.42	0.0898696	A0A345II30	Dihydrolipoyl dehydrogenase OS=Deinococcus wulumuqiensis OX=980427 GN=lpdA PE=3 SV=1	lpdA	0.4674	4.25471e-05	Down	49.111	19.5	8	8	1.35512	1.35218	1.38155	0.638496	0.679089	0.593564
Biological Process	GO:0009056	3	catabolic process	1.42	0.0898696	A0A345IH91	Glycoside hydrolase family 13 protein OS=Deinococcus wulumuqiensis OX=980427 GN=DVJ83_07705 PE=4 SV=1	DVJ83_07705	2.0667	5.80655e-05	Up	75.486	11.8	6	5	0.60711	0.695171	0.654193	1.36851	1.31812	1.35689
Biological Process	GO:0009056	3	catabolic process	1.42	0.0898696	A0A345IH14	Proline dehydrogenase OS=Deinococcus wulumuqiensis OX=980427 GN=DVJ83_07210 PE=4 SV=1	DVJ83_07210	4.1812	2.6547e-07	Up	35.133	38.1	13	13	0.376648	0.38266	0.39873	1.59833	1.59111	1.65252
Biological Process	GO:0009056	3	catabolic process	1.42	0.0898696	A0A345IGF2	Ornithine--oxo-acid transaminase OS=Deinococcus wulumuqiensis OX=980427 GN=rocD PE=3 SV=1	rocD	1.9587	0.00523984	Up	47.85	10.7	3	3	0.764151	0.661565	0.602222	1.358	1.52551	1.08855
Biological Process	GO:0009056	3	catabolic process	1.42	0.0898696	A0A345IG31	Deoxyribose-phosphate aldolase OS=Deinococcus wulumuqiensis OX=980427 GN=deoC PE=3 SV=1	deoC	2.4689	0.000324461	Up	22.881	43.6	8	8	0.492812	0.599625	0.637231	1.38338	1.43211	1.45484
Biological Process	GO:0009056	3	catabolic process	1.42	0.0898696	A0A345IEF4	Acetyl-CoA C-acetyltransferase OS=Deinococcus wulumuqiensis OX=980427 GN=DVJ83_01625 PE=3 SV=1	DVJ83_01625	0.5463	0.000512034	Down	41.176	17.8	6	6	1.24	1.28484	1.35537	0.666673	0.669317	0.783789
Biological Process	GO:0009056	3	catabolic process	1.42	0.0898696	A0A345IEC2	Catalase OS=Deinococcus wulumuqiensis OX=980427 GN=DVJ83_01425 PE=3 SV=1	DVJ83_01425	0.2061	4.14912e-07	Down	60.353	40.3	20	20	1.7213	1.63518	1.6183	0.331048	0.343065	0.351105
Biological Process	GO:0009056	3	catabolic process	1.42	0.0898696	A0A345IDW8	Cytidine deaminase OS=Deinococcus wulumuqiensis OX=980427 GN=cdd PE=3 SV=1	cdd	1.7018	0.00929822	Up	15.94	37.5	4	4	0.906339	0.693149	0.621239	1.33123	1.21887	1.22918
Biological Process	GO:0042493	4	response to drug	2.23	0.0739977	A0A345IJC1	Thiamine ABC transporter substrate-binding protein OS=Deinococcus wulumuqiensis OX=980427 GN=DVJ83_12440 PE=4 SV=1	DVJ83_12440	0.3344	4.80492e-05	Down	37.66	15.3	5	5	1.44327	1.60025	1.45276	0.46763	0.487041	0.549045
Biological Process	GO:0042493	4	response to drug	2.23	0.0739977	A0A345IGU0	DNA topoisomerase (ATP-hydrolyzing) OS=Deinococcus wulumuqiensis OX=980427 GN=DVJ83_06755 PE=4 SV=1	DVJ83_06755	2.0862	7.23763e-06	Up	74.964	13.3	10	10	0.668502	0.657434	0.618203	1.35955	1.35942	1.33689
Biological Process	GO:0042493	4	response to drug	2.23	0.0739977	A0A345IEG4	Acyl carrier protein OS=Deinococcus wulumuqiensis OX=980427 GN=acpP PE=3 SV=1	acpP	0.3616	1.30157e-06	Down	11.63	26	2	2	1.40981	1.50976	1.48713	0.524391	0.531436	0.537469
Biological Process	GO:0042493	4	response to drug	2.23	0.0739977	A0A345IEC2	Catalase OS=Deinococcus wulumuqiensis OX=980427 GN=DVJ83_01425 PE=3 SV=1	DVJ83_01425	0.2061	4.14912e-07	Down	60.353	40.3	20	20	1.7213	1.63518	1.6183	0.331048	0.343065	0.351105
Biological Process	GO:0005975	4	carbohydrate metabolic process	1.67	0.07071	A0A345IL75	Malate synthase OS=Deinococcus wulumuqiensis OX=980427 GN=DVJ83_14620 PE=3 SV=1	DVJ83_14620	2.6343	0.0165278	Up	58.455	12.9	5	5	0.641324		0.368481	1.31917	1.34076	1.33027
Biological Process	GO:0005975	4	carbohydrate metabolic process	1.67	0.07071	A0A345IK64	Aldose 1-epimerase OS=Deinococcus wulumuqiensis OX=980427 GN=DVJ83_07590 PE=4 SV=1	DVJ83_07590	1.8556	0.000391252	Up	32.807	9.7	3	3	0.767888	0.69196	0.641286	1.27088	1.27155	1.35643
Biological Process	GO:0009056	3	catabolic process	1.42	0.0898696	A0A345IIH8	MBL fold metallo-hydrolase OS=Deinococcus wulumuqiensis OX=980427 GN=DVJ83_10605 PE=4 SV=1	DVJ83_10605	1.6532	0.000244422	Up	22.771	25.1	4	4	0.71127	0.794859	0.755328	1.18547	1.28389	1.26919
Biological Process	GO:0005975	4	carbohydrate metabolic process	1.67	0.07071	A0A345IJG0	Alpha-D-glucose phosphate-specific phosphoglucomutase OS=Deinococcus wulumuqiensis OX=980427 GN=DVJ83_12665 PE=3 SV=1	DVJ83_12665	1.7446	5.52976e-07	Up	57.72	30.7	14	13	0.728821	0.739232	0.718066	1.28257	1.26117	1.27015
Biological Process	GO:0005975	4	carbohydrate metabolic process	1.67	0.07071	A0A345IH01	Isocitrate lyase OS=Deinococcus wulumuqiensis OX=980427 GN=DVJ83_07135 PE=4 SV=1	DVJ83_07135	0.5773	0.00105005	Down	46.95	9.8	3	3	1.30385	1.11937	1.38064	0.730737	0.750628	0.714776
Biological Process	GO:0005975	4	carbohydrate metabolic process	1.67	0.07071	A0A345IG31	Deoxyribose-phosphate aldolase OS=Deinococcus wulumuqiensis OX=980427 GN=deoC PE=3 SV=1	deoC	2.4689	0.000324461	Up	22.881	43.6	8	8	0.492812	0.599625	0.637231	1.38338	1.43211	1.45484
Biological Process	GO:0005975	4	carbohydrate metabolic process	1.67	0.07071	A0A345IEN2	1,4-alpha-glucan branching enzyme GlgB OS=Deinococcus wulumuqiensis OX=980427 GN=glgB PE=3 SV=1	glgB	1.5809	9.89171e-06	Up	79.625	8.3	5	5	0.773192	0.768664	0.782915	1.21708	1.26142	1.19673
Biological Process	GO:0005975	4	carbohydrate metabolic process	1.67	0.07071	A0A345IEH1	Glycerol kinase OS=Deinococcus wulumuqiensis OX=980427 GN=glpK PE=3 SV=1	glpK	1.839	2.11261e-05	Up	54.921	13.2	8	8	0.695975	0.727318	0.690095	1.3452	1.25186	1.28955
Biological Process	GO:0005975	4	carbohydrate metabolic process	1.67	0.07071	A0A345IEG4	Acyl carrier protein OS=Deinococcus wulumuqiensis OX=980427 GN=acpP PE=3 SV=1	acpP	0.3616	1.30157e-06	Down	11.63	26	2	2	1.40981	1.50976	1.48713	0.524391	0.531436	0.537469
Biological Process	GO:1901565	5	organonitrogen compound catabolic process	1.67	0.07071	A0A345IKW6	Tryptophan 2,3-dioxygenase OS=Deinococcus wulumuqiensis OX=980427 GN=kynA PE=3 SV=1	kynA	0.2731	0.000404159	Down	32.414	20	5	5	1.42048	1.52879	1.76348	0.35923	0.510152	0.417866
Biological Process	GO:1901565	5	organonitrogen compound catabolic process	1.67	0.07071	A0A345IKR6	Imidazolonepropionase OS=Deinococcus wulumuqiensis OX=980427 GN=hutI PE=3 SV=1	hutI	0.6013	0.0132348	Down	41.847	9	3	3	1.02087	1.37828	1.34776	0.654354	0.772218	0.82651
Biological Process	GO:1901565	5	organonitrogen compound catabolic process	1.67	0.07071	A0A345IKG1	Biosynthetic arginine decarboxylase OS=Deinococcus wulumuqiensis OX=980427 GN=speA PE=3 SV=1	speA	2.5227	7.42155e-06	Up	73.892	23.7	13	13	0.542572	0.577751	0.582894	1.40637	1.39722	1.49319
Biological Process	GO:1901565	5	organonitrogen compound catabolic process	1.67	0.07071	A0A345IIQ3	Thymidylate synthase OS=Deinococcus wulumuqiensis OX=980427 GN=thyA PE=3 SV=1	thyA	1.6389	0.00121825	Up	30.332	19.3	4	4	0.680353	0.821198	0.772109	1.23264	1.19368	1.30002
Biological Process	GO:1901565	5	organonitrogen compound catabolic process	1.67	0.07071	A0A345IIL4	Acetate kinase OS=Deinococcus wulumuqiensis OX=980427 GN=ackA PE=3 SV=1	ackA	2.0059	1.63841e-05	Up	42.978	37	11	11	0.682778	0.641726	0.671587	1.29089	1.32403	1.38899
Biological Process	GO:1901565	5	organonitrogen compound catabolic process	1.67	0.07071	A0A345II30	Dihydrolipoyl dehydrogenase OS=Deinococcus wulumuqiensis OX=980427 GN=lpdA PE=3 SV=1	lpdA	0.4674	4.25471e-05	Down	49.111	19.5	8	8	1.35512	1.35218	1.38155	0.638496	0.679089	0.593564
Biological Process	GO:1901565	5	organonitrogen compound catabolic process	1.67	0.07071	A0A345IH14	Proline dehydrogenase OS=Deinococcus wulumuqiensis OX=980427 GN=DVJ83_07210 PE=4 SV=1	DVJ83_07210	4.1812	2.6547e-07	Up	35.133	38.1	13	13	0.376648	0.38266	0.39873	1.59833	1.59111	1.65252
Biological Process	GO:1901565	5	organonitrogen compound catabolic process	1.67	0.07071	A0A345IGF2	Ornithine--oxo-acid transaminase OS=Deinococcus wulumuqiensis OX=980427 GN=rocD PE=3 SV=1	rocD	1.9587	0.00523984	Up	47.85	10.7	3	3	0.764151	0.661565	0.602222	1.358	1.52551	1.08855
Biological Process	GO:1901565	5	organonitrogen compound catabolic process	1.67	0.07071	A0A345IDW8	Cytidine deaminase OS=Deinococcus wulumuqiensis OX=980427 GN=cdd PE=3 SV=1	cdd	1.7018	0.00929822	Up	15.94	37.5	4	4	0.906339	0.693149	0.621239	1.33123	1.21887	1.22918
Biological Process	GO:0005975	4	carbohydrate metabolic process	1.67	0.07071	A0A345IH91	Glycoside hydrolase family 13 protein OS=Deinococcus wulumuqiensis OX=980427 GN=DVJ83_07705 PE=4 SV=1	DVJ83_07705	2.0667	5.80655e-05	Up	75.486	11.8	6	5	0.60711	0.695171	0.654193	1.36851	1.31812	1.35689
Biological Process	GO:0009056	3	catabolic process	1.42	0.0898696	A0A345IIL4	Acetate kinase OS=Deinococcus wulumuqiensis OX=980427 GN=ackA PE=3 SV=1	ackA	2.0059	1.63841e-05	Up	42.978	37	11	11	0.682778	0.641726	0.671587	1.29089	1.32403	1.38899
Biological Process	GO:0009056	3	catabolic process	1.42	0.0898696	A0A345IIQ3	Thymidylate synthase OS=Deinococcus wulumuqiensis OX=980427 GN=thyA PE=3 SV=1	thyA	1.6389	0.00121825	Up	30.332	19.3	4	4	0.680353	0.821198	0.772109	1.23264	1.19368	1.30002
Biological Process	GO:0009056	3	catabolic process	1.42	0.0898696	A0A345IJG0	Alpha-D-glucose phosphate-specific phosphoglucomutase OS=Deinococcus wulumuqiensis OX=980427 GN=DVJ83_12665 PE=3 SV=1	DVJ83_12665	1.7446	5.52976e-07	Up	57.72	30.7	14	13	0.728821	0.739232	0.718066	1.28257	1.26117	1.27015
Biological Process	GO:0006081	4	cellular aldehyde metabolic process	1.95	0.130685	A0A345IIH8	MBL fold metallo-hydrolase OS=Deinococcus wulumuqiensis OX=980427 GN=DVJ83_10605 PE=4 SV=1	DVJ83_10605	1.6532	0.000244422	Up	22.771	25.1	4	4	0.71127	0.794859	0.755328	1.18547	1.28389	1.26919
Biological Process	GO:0006081	4	cellular aldehyde metabolic process	1.95	0.130685	A0A345IH01	Isocitrate lyase OS=Deinococcus wulumuqiensis OX=980427 GN=DVJ83_07135 PE=4 SV=1	DVJ83_07135	0.5773	0.00105005	Down	46.95	9.8	3	3	1.30385	1.11937	1.38064	0.730737	0.750628	0.714776
Biological Process	GO:0006081	4	cellular aldehyde metabolic process	1.95	0.130685	A0A345IFM2	Pyridoxal 5'-phosphate synthase subunit PdxS OS=Deinococcus wulumuqiensis OX=980427 GN=pdxS PE=3 SV=1	pdxS	0.623	0.000958862	Down	31.82	19.9	5	5	1.25914	1.1964	1.24135	0.821355	0.690922	0.790826
Biological Process	GO:1901575	4	organic substance catabolic process	1.43	0.118944	A0A345IKW6	Tryptophan 2,3-dioxygenase OS=Deinococcus wulumuqiensis OX=980427 GN=kynA PE=3 SV=1	kynA	0.2731	0.000404159	Down	32.414	20	5	5	1.42048	1.52879	1.76348	0.35923	0.510152	0.417866
Biological Process	GO:1901575	4	organic substance catabolic process	1.43	0.118944	A0A345IKR6	Imidazolonepropionase OS=Deinococcus wulumuqiensis OX=980427 GN=hutI PE=3 SV=1	hutI	0.6013	0.0132348	Down	41.847	9	3	3	1.02087	1.37828	1.34776	0.654354	0.772218	0.82651
Biological Process	GO:1901575	4	organic substance catabolic process	1.43	0.118944	A0A345IKG1	Biosynthetic arginine decarboxylase OS=Deinococcus wulumuqiensis OX=980427 GN=speA PE=3 SV=1	speA	2.5227	7.42155e-06	Up	73.892	23.7	13	13	0.542572	0.577751	0.582894	1.40637	1.39722	1.49319
Biological Process	GO:1901575	4	organic substance catabolic process	1.43	0.118944	A0A345IK64	Aldose 1-epimerase OS=Deinococcus wulumuqiensis OX=980427 GN=DVJ83_07590 PE=4 SV=1	DVJ83_07590	1.8556	0.000391252	Up	32.807	9.7	3	3	0.767888	0.69196	0.641286	1.27088	1.27155	1.35643
Biological Process	GO:1901575	4	organic substance catabolic process	1.43	0.118944	A0A345IJG0	Alpha-D-glucose phosphate-specific phosphoglucomutase OS=Deinococcus wulumuqiensis OX=980427 GN=DVJ83_12665 PE=3 SV=1	DVJ83_12665	1.7446	5.52976e-07	Up	57.72	30.7	14	13	0.728821	0.739232	0.718066	1.28257	1.26117	1.27015
Biological Process	GO:1901575	4	organic substance catabolic process	1.43	0.118944	A0A345IIQ3	Thymidylate synthase OS=Deinococcus wulumuqiensis OX=980427 GN=thyA PE=3 SV=1	thyA	1.6389	0.00121825	Up	30.332	19.3	4	4	0.680353	0.821198	0.772109	1.23264	1.19368	1.30002
Biological Process	GO:1901575	4	organic substance catabolic process	1.43	0.118944	A0A345IIL4	Acetate kinase OS=Deinococcus wulumuqiensis OX=980427 GN=ackA PE=3 SV=1	ackA	2.0059	1.63841e-05	Up	42.978	37	11	11	0.682778	0.641726	0.671587	1.29089	1.32403	1.38899
Biological Process	GO:1901575	4	organic substance catabolic process	1.43	0.118944	A0A345IIH8	MBL fold metallo-hydrolase OS=Deinococcus wulumuqiensis OX=980427 GN=DVJ83_10605 PE=4 SV=1	DVJ83_10605	1.6532	0.000244422	Up	22.771	25.1	4	4	0.71127	0.794859	0.755328	1.18547	1.28389	1.26919
Biological Process	GO:1901575	4	organic substance catabolic process	1.43	0.118944	A0A345II30	Dihydrolipoyl dehydrogenase OS=Deinococcus wulumuqiensis OX=980427 GN=lpdA PE=3 SV=1	lpdA	0.4674	4.25471e-05	Down	49.111	19.5	8	8	1.35512	1.35218	1.38155	0.638496	0.679089	0.593564
Biological Process	GO:1901575	4	organic substance catabolic process	1.43	0.118944	A0A345IH91	Glycoside hydrolase family 13 protein OS=Deinococcus wulumuqiensis OX=980427 GN=DVJ83_07705 PE=4 SV=1	DVJ83_07705	2.0667	5.80655e-05	Up	75.486	11.8	6	5	0.60711	0.695171	0.654193	1.36851	1.31812	1.35689
Biological Process	GO:1901575	4	organic substance catabolic process	1.43	0.118944	A0A345IH14	Proline dehydrogenase OS=Deinococcus wulumuqiensis OX=980427 GN=DVJ83_07210 PE=4 SV=1	DVJ83_07210	4.1812	2.6547e-07	Up	35.133	38.1	13	13	0.376648	0.38266	0.39873	1.59833	1.59111	1.65252
Biological Process	GO:1901575	4	organic substance catabolic process	1.43	0.118944	A0A345IGF2	Ornithine--oxo-acid transaminase OS=Deinococcus wulumuqiensis OX=980427 GN=rocD PE=3 SV=1	rocD	1.9587	0.00523984	Up	47.85	10.7	3	3	0.764151	0.661565	0.602222	1.358	1.52551	1.08855
Biological Process	GO:1901575	4	organic substance catabolic process	1.43	0.118944	A0A345IG31	Deoxyribose-phosphate aldolase OS=Deinococcus wulumuqiensis OX=980427 GN=deoC PE=3 SV=1	deoC	2.4689	0.000324461	Up	22.881	43.6	8	8	0.492812	0.599625	0.637231	1.38338	1.43211	1.45484
Biological Process	GO:1901575	4	organic substance catabolic process	1.43	0.118944	A0A345IEF4	Acetyl-CoA C-acetyltransferase OS=Deinococcus wulumuqiensis OX=980427 GN=DVJ83_01625 PE=3 SV=1	DVJ83_01625	0.5463	0.000512034	Down	41.176	17.8	6	6	1.24	1.28484	1.35537	0.666673	0.669317	0.783789
Biological Process	GO:0009056	3	catabolic process	1.42	0.0898696	A0A345IK64	Aldose 1-epimerase OS=Deinococcus wulumuqiensis OX=980427 GN=DVJ83_07590 PE=4 SV=1	DVJ83_07590	1.8556	0.000391252	Up	32.807	9.7	3	3	0.767888	0.69196	0.641286	1.27088	1.27155	1.35643
Biological Process	GO:0009056	3	catabolic process	1.42	0.0898696	A0A345IKG1	Biosynthetic arginine decarboxylase OS=Deinococcus wulumuqiensis OX=980427 GN=speA PE=3 SV=1	speA	2.5227	7.42155e-06	Up	73.892	23.7	13	13	0.542572	0.577751	0.582894	1.40637	1.39722	1.49319
Biological Process	GO:0009056	3	catabolic process	1.42	0.0898696	A0A345IKR6	Imidazolonepropionase OS=Deinococcus wulumuqiensis OX=980427 GN=hutI PE=3 SV=1	hutI	0.6013	0.0132348	Down	41.847	9	3	3	1.02087	1.37828	1.34776	0.654354	0.772218	0.82651
Biological Process	GO:0009056	3	catabolic process	1.42	0.0898696	A0A345IKW6	Tryptophan 2,3-dioxygenase OS=Deinococcus wulumuqiensis OX=980427 GN=kynA PE=3 SV=1	kynA	0.2731	0.000404159	Down	32.414	20	5	5	1.42048	1.52879	1.76348	0.35923	0.510152	0.417866
Biological Process	GO:0044262	5	cellular carbohydrate metabolic process	1.8	0.103135	A0A345IEH1	Glycerol kinase OS=Deinococcus wulumuqiensis OX=980427 GN=glpK PE=3 SV=1	glpK	1.839	2.11261e-05	Up	54.921	13.2	8	8	0.695975	0.727318	0.690095	1.3452	1.25186	1.28955
Biological Process	GO:0044262	5	cellular carbohydrate metabolic process	1.8	0.103135	A0A345IEN2	1,4-alpha-glucan branching enzyme GlgB OS=Deinococcus wulumuqiensis OX=980427 GN=glgB PE=3 SV=1	glgB	1.5809	9.89171e-06	Up	79.625	8.3	5	5	0.773192	0.768664	0.782915	1.21708	1.26142	1.19673
Biological Process	GO:0006414	9	translational elongation	3.9	0.0650452	A0A345IJG3	Elongation factor G OS=Deinococcus wulumuqiensis OX=980427 GN=fusA PE=3 SV=1	fusA	0.4343	0.00127048	Down	76.681	27.2	12	12	1.17785	1.36337	1.64209	0.6225	0.564746	0.629443
Biological Process	GO:0044262	5	cellular carbohydrate metabolic process	1.8	0.103135	A0A345IH01	Isocitrate lyase OS=Deinococcus wulumuqiensis OX=980427 GN=DVJ83_07135 PE=4 SV=1	DVJ83_07135	0.5773	0.00105005	Down	46.95	9.8	3	3	1.30385	1.11937	1.38064	0.730737	0.750628	0.714776
Biological Process	GO:0044262	5	cellular carbohydrate metabolic process	1.8	0.103135	A0A345IJG0	Alpha-D-glucose phosphate-specific phosphoglucomutase OS=Deinococcus wulumuqiensis OX=980427 GN=DVJ83_12665 PE=3 SV=1	DVJ83_12665	1.7446	5.52976e-07	Up	57.72	30.7	14	13	0.728821	0.739232	0.718066	1.28257	1.26117	1.27015
Biological Process	GO:0044262	5	cellular carbohydrate metabolic process	1.8	0.103135	A0A345IL75	Malate synthase OS=Deinococcus wulumuqiensis OX=980427 GN=DVJ83_14620 PE=3 SV=1	DVJ83_14620	2.6343	0.0165278	Up	58.455	12.9	5	5	0.641324		0.368481	1.31917	1.34076	1.33027
Biological Process	GO:0009065	10	glutamine family amino acid catabolic process	2.34	0.108424	A0A345IGF2	Ornithine--oxo-acid transaminase OS=Deinococcus wulumuqiensis OX=980427 GN=rocD PE=3 SV=1	rocD	1.9587	0.00523984	Up	47.85	10.7	3	3	0.764151	0.661565	0.602222	1.358	1.52551	1.08855
Biological Process	GO:0009065	10	glutamine family amino acid catabolic process	2.34	0.108424	A0A345IH14	Proline dehydrogenase OS=Deinococcus wulumuqiensis OX=980427 GN=DVJ83_07210 PE=4 SV=1	DVJ83_07210	4.1812	2.6547e-07	Up	35.133	38.1	13	13	0.376648	0.38266	0.39873	1.59833	1.59111	1.65252
Biological Process	GO:0009065	10	glutamine family amino acid catabolic process	2.34	0.108424	A0A345IKG1	Biosynthetic arginine decarboxylase OS=Deinococcus wulumuqiensis OX=980427 GN=speA PE=3 SV=1	speA	2.5227	7.42155e-06	Up	73.892	23.7	13	13	0.542572	0.577751	0.582894	1.40637	1.39722	1.49319
Biological Process	GO:1901575	4	organic substance catabolic process	1.43	0.118944	A0A345IDW8	Cytidine deaminase OS=Deinococcus wulumuqiensis OX=980427 GN=cdd PE=3 SV=1	cdd	1.7018	0.00929822	Up	15.94	37.5	4	4	0.906339	0.693149	0.621239	1.33123	1.21887	1.22918
Biological Process	GO:0044262	5	cellular carbohydrate metabolic process	1.8	0.103135	A0A345IH91	Glycoside hydrolase family 13 protein OS=Deinococcus wulumuqiensis OX=980427 GN=DVJ83_07705 PE=4 SV=1	DVJ83_07705	2.0667	5.80655e-05	Up	75.486	11.8	6	5	0.60711	0.695171	0.654193	1.36851	1.31812	1.35689
Biological Process	GO:0006414	9	translational elongation	3.9	0.0650452	A0A345IFA7	Elongation factor Ts OS=Deinococcus wulumuqiensis OX=980427 GN=tsf PE=3 SV=1	tsf	3.0418	1.66928e-06	Up	28.589	58	16	16	0.490426	0.483488	0.510572	1.47012	1.56465	1.48074
Biological Process	GO:0006527	11	arginine catabolic process	3.9	0.0650452	A0A345IKG1	Biosynthetic arginine decarboxylase OS=Deinococcus wulumuqiensis OX=980427 GN=speA PE=3 SV=1	speA	2.5227	7.42155e-06	Up	73.892	23.7	13	13	0.542572	0.577751	0.582894	1.40637	1.39722	1.49319
Biological Process	GO:0006527	11	arginine catabolic process	3.9	0.0650452	A0A345IGF2	Ornithine--oxo-acid transaminase OS=Deinococcus wulumuqiensis OX=980427 GN=rocD PE=3 SV=1	rocD	1.9587	0.00523984	Up	47.85	10.7	3	3	0.764151	0.661565	0.602222	1.358	1.52551	1.08855
Biological Process	GO:0046395	7	carboxylic acid catabolic process	1.84	0.0463962	A0A345IGF2	Ornithine--oxo-acid transaminase OS=Deinococcus wulumuqiensis OX=980427 GN=rocD PE=3 SV=1	rocD	1.9587	0.00523984	Up	47.85	10.7	3	3	0.764151	0.661565	0.602222	1.358	1.52551	1.08855
Biological Process	GO:0046395	7	carboxylic acid catabolic process	1.84	0.0463962	A0A345IEF4	Acetyl-CoA C-acetyltransferase OS=Deinococcus wulumuqiensis OX=980427 GN=DVJ83_01625 PE=3 SV=1	DVJ83_01625	0.5463	0.000512034	Down	41.176	17.8	6	6	1.24	1.28484	1.35537	0.666673	0.669317	0.783789
Biological Process	GO:1901615	4	organic hydroxy compound metabolic process	2.6	0.0393127	A0A345IIH8	MBL fold metallo-hydrolase OS=Deinococcus wulumuqiensis OX=980427 GN=DVJ83_10605 PE=4 SV=1	DVJ83_10605	1.6532	0.000244422	Up	22.771	25.1	4	4	0.71127	0.794859	0.755328	1.18547	1.28389	1.26919
Biological Process	GO:1901615	4	organic hydroxy compound metabolic process	2.6	0.0393127	A0A345IG54	Shikimate dehydrogenase (NADP(+)) OS=Deinococcus wulumuqiensis OX=980427 GN=aroE PE=3 SV=1	aroE	2.5058	0.0110156	Up	31.771	8.2	2	2	0.640393	0.377934	0.69314	1.18314	1.53194	1.57345
Biological Process	GO:1901615	4	organic hydroxy compound metabolic process	2.6	0.0393127	A0A345IFM2	Pyridoxal 5'-phosphate synthase subunit PdxS OS=Deinococcus wulumuqiensis OX=980427 GN=pdxS PE=3 SV=1	pdxS	0.623	0.000958862	Down	31.82	19.9	5	5	1.25914	1.1964	1.24135	0.821355	0.690922	0.790826
Biological Process	GO:1901615	4	organic hydroxy compound metabolic process	2.6	0.0393127	A0A345IEH1	Glycerol kinase OS=Deinococcus wulumuqiensis OX=980427 GN=glpK PE=3 SV=1	glpK	1.839	2.11261e-05	Up	54.921	13.2	8	8	0.695975	0.727318	0.690095	1.3452	1.25186	1.28955
Biological Process	GO:0009063	8	cellular amino acid catabolic process	2.28	0.0143707	A0A345IKW6	Tryptophan 2,3-dioxygenase OS=Deinococcus wulumuqiensis OX=980427 GN=kynA PE=3 SV=1	kynA	0.2731	0.000404159	Down	32.414	20	5	5	1.42048	1.52879	1.76348	0.35923	0.510152	0.417866
Biological Process	GO:0009063	8	cellular amino acid catabolic process	2.28	0.0143707	A0A345IKR6	Imidazolonepropionase OS=Deinococcus wulumuqiensis OX=980427 GN=hutI PE=3 SV=1	hutI	0.6013	0.0132348	Down	41.847	9	3	3	1.02087	1.37828	1.34776	0.654354	0.772218	0.82651
Biological Process	GO:0009063	8	cellular amino acid catabolic process	2.28	0.0143707	A0A345IKG1	Biosynthetic arginine decarboxylase OS=Deinococcus wulumuqiensis OX=980427 GN=speA PE=3 SV=1	speA	2.5227	7.42155e-06	Up	73.892	23.7	13	13	0.542572	0.577751	0.582894	1.40637	1.39722	1.49319
Biological Process	GO:0009063	8	cellular amino acid catabolic process	2.28	0.0143707	A0A345IIL4	Acetate kinase OS=Deinococcus wulumuqiensis OX=980427 GN=ackA PE=3 SV=1	ackA	2.0059	1.63841e-05	Up	42.978	37	11	11	0.682778	0.641726	0.671587	1.29089	1.32403	1.38899
Biological Process	GO:0009063	8	cellular amino acid catabolic process	2.28	0.0143707	A0A345II30	Dihydrolipoyl dehydrogenase OS=Deinococcus wulumuqiensis OX=980427 GN=lpdA PE=3 SV=1	lpdA	0.4674	4.25471e-05	Down	49.111	19.5	8	8	1.35512	1.35218	1.38155	0.638496	0.679089	0.593564
Biological Process	GO:0009063	8	cellular amino acid catabolic process	2.28	0.0143707	A0A345IH14	Proline dehydrogenase OS=Deinococcus wulumuqiensis OX=980427 GN=DVJ83_07210 PE=4 SV=1	DVJ83_07210	4.1812	2.6547e-07	Up	35.133	38.1	13	13	0.376648	0.38266	0.39873	1.59833	1.59111	1.65252
Biological Process	GO:0009063	8	cellular amino acid catabolic process	2.28	0.0143707	A0A345IGF2	Ornithine--oxo-acid transaminase OS=Deinococcus wulumuqiensis OX=980427 GN=rocD PE=3 SV=1	rocD	1.9587	0.00523984	Up	47.85	10.7	3	3	0.764151	0.661565	0.602222	1.358	1.52551	1.08855
Biological Process	GO:1901606	9	alpha-amino acid catabolic process	2.28	0.0143707	A0A345IKW6	Tryptophan 2,3-dioxygenase OS=Deinococcus wulumuqiensis OX=980427 GN=kynA PE=3 SV=1	kynA	0.2731	0.000404159	Down	32.414	20	5	5	1.42048	1.52879	1.76348	0.35923	0.510152	0.417866
Biological Process	GO:1901606	9	alpha-amino acid catabolic process	2.28	0.0143707	A0A345IKR6	Imidazolonepropionase OS=Deinococcus wulumuqiensis OX=980427 GN=hutI PE=3 SV=1	hutI	0.6013	0.0132348	Down	41.847	9	3	3	1.02087	1.37828	1.34776	0.654354	0.772218	0.82651
Biological Process	GO:1901606	9	alpha-amino acid catabolic process	2.28	0.0143707	A0A345IKG1	Biosynthetic arginine decarboxylase OS=Deinococcus wulumuqiensis OX=980427 GN=speA PE=3 SV=1	speA	2.5227	7.42155e-06	Up	73.892	23.7	13	13	0.542572	0.577751	0.582894	1.40637	1.39722	1.49319
Biological Process	GO:1901606	9	alpha-amino acid catabolic process	2.28	0.0143707	A0A345IIL4	Acetate kinase OS=Deinococcus wulumuqiensis OX=980427 GN=ackA PE=3 SV=1	ackA	2.0059	1.63841e-05	Up	42.978	37	11	11	0.682778	0.641726	0.671587	1.29089	1.32403	1.38899
Biological Process	GO:0044282	4	small molecule catabolic process	1.87	0.0140083	A0A345IEF4	Acetyl-CoA C-acetyltransferase OS=Deinococcus wulumuqiensis OX=980427 GN=DVJ83_01625 PE=3 SV=1	DVJ83_01625	0.5463	0.000512034	Down	41.176	17.8	6	6	1.24	1.28484	1.35537	0.666673	0.669317	0.783789
Biological Process	GO:0044282	4	small molecule catabolic process	1.87	0.0140083	A0A345IGF2	Ornithine--oxo-acid transaminase OS=Deinococcus wulumuqiensis OX=980427 GN=rocD PE=3 SV=1	rocD	1.9587	0.00523984	Up	47.85	10.7	3	3	0.764151	0.661565	0.602222	1.358	1.52551	1.08855
Biological Process	GO:0044282	4	small molecule catabolic process	1.87	0.0140083	A0A345IH14	Proline dehydrogenase OS=Deinococcus wulumuqiensis OX=980427 GN=DVJ83_07210 PE=4 SV=1	DVJ83_07210	4.1812	2.6547e-07	Up	35.133	38.1	13	13	0.376648	0.38266	0.39873	1.59833	1.59111	1.65252
Biological Process	GO:0044282	4	small molecule catabolic process	1.87	0.0140083	A0A345II30	Dihydrolipoyl dehydrogenase OS=Deinococcus wulumuqiensis OX=980427 GN=lpdA PE=3 SV=1	lpdA	0.4674	4.25471e-05	Down	49.111	19.5	8	8	1.35512	1.35218	1.38155	0.638496	0.679089	0.593564
Biological Process	GO:0044282	4	small molecule catabolic process	1.87	0.0140083	A0A345IIH8	MBL fold metallo-hydrolase OS=Deinococcus wulumuqiensis OX=980427 GN=DVJ83_10605 PE=4 SV=1	DVJ83_10605	1.6532	0.000244422	Up	22.771	25.1	4	4	0.71127	0.794859	0.755328	1.18547	1.28389	1.26919
Biological Process	GO:0044282	4	small molecule catabolic process	1.87	0.0140083	A0A345IIL4	Acetate kinase OS=Deinococcus wulumuqiensis OX=980427 GN=ackA PE=3 SV=1	ackA	2.0059	1.63841e-05	Up	42.978	37	11	11	0.682778	0.641726	0.671587	1.29089	1.32403	1.38899
Biological Process	GO:0046395	7	carboxylic acid catabolic process	1.84	0.0463962	A0A345IH14	Proline dehydrogenase OS=Deinococcus wulumuqiensis OX=980427 GN=DVJ83_07210 PE=4 SV=1	DVJ83_07210	4.1812	2.6547e-07	Up	35.133	38.1	13	13	0.376648	0.38266	0.39873	1.59833	1.59111	1.65252
Biological Process	GO:0044282	4	small molecule catabolic process	1.87	0.0140083	A0A345IJG0	Alpha-D-glucose phosphate-specific phosphoglucomutase OS=Deinococcus wulumuqiensis OX=980427 GN=DVJ83_12665 PE=3 SV=1	DVJ83_12665	1.7446	5.52976e-07	Up	57.72	30.7	14	13	0.728821	0.739232	0.718066	1.28257	1.26117	1.27015
Biological Process	GO:0044282	4	small molecule catabolic process	1.87	0.0140083	A0A345IKG1	Biosynthetic arginine decarboxylase OS=Deinococcus wulumuqiensis OX=980427 GN=speA PE=3 SV=1	speA	2.5227	7.42155e-06	Up	73.892	23.7	13	13	0.542572	0.577751	0.582894	1.40637	1.39722	1.49319
Biological Process	GO:0044282	4	small molecule catabolic process	1.87	0.0140083	A0A345IKR6	Imidazolonepropionase OS=Deinococcus wulumuqiensis OX=980427 GN=hutI PE=3 SV=1	hutI	0.6013	0.0132348	Down	41.847	9	3	3	1.02087	1.37828	1.34776	0.654354	0.772218	0.82651
Biological Process	GO:0044282	4	small molecule catabolic process	1.87	0.0140083	A0A345IKW6	Tryptophan 2,3-dioxygenase OS=Deinococcus wulumuqiensis OX=980427 GN=kynA PE=3 SV=1	kynA	0.2731	0.000404159	Down	32.414	20	5	5	1.42048	1.52879	1.76348	0.35923	0.510152	0.417866
Biological Process	GO:1901606	9	alpha-amino acid catabolic process	2.28	0.0143707	A0A345IGF2	Ornithine--oxo-acid transaminase OS=Deinococcus wulumuqiensis OX=980427 GN=rocD PE=3 SV=1	rocD	1.9587	0.00523984	Up	47.85	10.7	3	3	0.764151	0.661565	0.602222	1.358	1.52551	1.08855
Biological Process	GO:1901606	9	alpha-amino acid catabolic process	2.28	0.0143707	A0A345IH14	Proline dehydrogenase OS=Deinococcus wulumuqiensis OX=980427 GN=DVJ83_07210 PE=4 SV=1	DVJ83_07210	4.1812	2.6547e-07	Up	35.133	38.1	13	13	0.376648	0.38266	0.39873	1.59833	1.59111	1.65252
Biological Process	GO:1901606	9	alpha-amino acid catabolic process	2.28	0.0143707	A0A345II30	Dihydrolipoyl dehydrogenase OS=Deinococcus wulumuqiensis OX=980427 GN=lpdA PE=3 SV=1	lpdA	0.4674	4.25471e-05	Down	49.111	19.5	8	8	1.35512	1.35218	1.38155	0.638496	0.679089	0.593564
Biological Process	GO:0044282	4	small molecule catabolic process	1.87	0.0140083	A0A345IK64	Aldose 1-epimerase OS=Deinococcus wulumuqiensis OX=980427 GN=DVJ83_07590 PE=4 SV=1	DVJ83_07590	1.8556	0.000391252	Up	32.807	9.7	3	3	0.767888	0.69196	0.641286	1.27088	1.27155	1.35643
Biological Process	GO:0006081	4	cellular aldehyde metabolic process	1.95	0.130685	A0A345IIL6	2-C-methyl-D-erythritol 4-phosphate cytidylyltransferase OS=Deinococcus wulumuqiensis OX=980427 GN=ispD PE=3 SV=1	ispD	1.6086	0.00231747	Up	23.176	23.9	4	4	0.667986	0.825388	0.806693	1.22797	1.19686	1.27511
Biological Process	GO:0046395	7	carboxylic acid catabolic process	1.84	0.0463962	A0A345II30	Dihydrolipoyl dehydrogenase OS=Deinococcus wulumuqiensis OX=980427 GN=lpdA PE=3 SV=1	lpdA	0.4674	4.25471e-05	Down	49.111	19.5	8	8	1.35512	1.35218	1.38155	0.638496	0.679089	0.593564
Biological Process	GO:0046395	7	carboxylic acid catabolic process	1.84	0.0463962	A0A345IKG1	Biosynthetic arginine decarboxylase OS=Deinococcus wulumuqiensis OX=980427 GN=speA PE=3 SV=1	speA	2.5227	7.42155e-06	Up	73.892	23.7	13	13	0.542572	0.577751	0.582894	1.40637	1.39722	1.49319
Biological Process	GO:0046365	6	monosaccharide catabolic process	3.9	0.0650452	A0A345IK64	Aldose 1-epimerase OS=Deinococcus wulumuqiensis OX=980427 GN=DVJ83_07590 PE=4 SV=1	DVJ83_07590	1.8556	0.000391252	Up	32.807	9.7	3	3	0.767888	0.69196	0.641286	1.27088	1.27155	1.35643
Biological Process	GO:0046365	6	monosaccharide catabolic process	3.9	0.0650452	A0A345IJG0	Alpha-D-glucose phosphate-specific phosphoglucomutase OS=Deinococcus wulumuqiensis OX=980427 GN=DVJ83_12665 PE=3 SV=1	DVJ83_12665	1.7446	5.52976e-07	Up	57.72	30.7	14	13	0.728821	0.739232	0.718066	1.28257	1.26117	1.27015
Biological Process	GO:0006012	7	galactose metabolic process	3.9	0.0650452	A0A345IK64	Aldose 1-epimerase OS=Deinococcus wulumuqiensis OX=980427 GN=DVJ83_07590 PE=4 SV=1	DVJ83_07590	1.8556	0.000391252	Up	32.807	9.7	3	3	0.767888	0.69196	0.641286	1.27088	1.27155	1.35643
Biological Process	GO:0006012	7	galactose metabolic process	3.9	0.0650452	A0A345IJG0	Alpha-D-glucose phosphate-specific phosphoglucomutase OS=Deinococcus wulumuqiensis OX=980427 GN=DVJ83_12665 PE=3 SV=1	DVJ83_12665	1.7446	5.52976e-07	Up	57.72	30.7	14	13	0.728821	0.739232	0.718066	1.28257	1.26117	1.27015
Biological Process	GO:0019320	7	hexose catabolic process	3.9	0.0650452	A0A345IK64	Aldose 1-epimerase OS=Deinococcus wulumuqiensis OX=980427 GN=DVJ83_07590 PE=4 SV=1	DVJ83_07590	1.8556	0.000391252	Up	32.807	9.7	3	3	0.767888	0.69196	0.641286	1.27088	1.27155	1.35643
Biological Process	GO:0019320	7	hexose catabolic process	3.9	0.0650452	A0A345IJG0	Alpha-D-glucose phosphate-specific phosphoglucomutase OS=Deinococcus wulumuqiensis OX=980427 GN=DVJ83_12665 PE=3 SV=1	DVJ83_12665	1.7446	5.52976e-07	Up	57.72	30.7	14	13	0.728821	0.739232	0.718066	1.28257	1.26117	1.27015
Biological Process	GO:0019388	8	galactose catabolic process	3.9	0.0650452	A0A345IK64	Aldose 1-epimerase OS=Deinococcus wulumuqiensis OX=980427 GN=DVJ83_07590 PE=4 SV=1	DVJ83_07590	1.8556	0.000391252	Up	32.807	9.7	3	3	0.767888	0.69196	0.641286	1.27088	1.27155	1.35643
Biological Process	GO:0019388	8	galactose catabolic process	3.9	0.0650452	A0A345IJG0	Alpha-D-glucose phosphate-specific phosphoglucomutase OS=Deinococcus wulumuqiensis OX=980427 GN=DVJ83_12665 PE=3 SV=1	DVJ83_12665	1.7446	5.52976e-07	Up	57.72	30.7	14	13	0.728821	0.739232	0.718066	1.28257	1.26117	1.27015
Biological Process	GO:0006097	9	glyoxylate cycle	3.9	0.0650452	A0A345IL75	Malate synthase OS=Deinococcus wulumuqiensis OX=980427 GN=DVJ83_14620 PE=3 SV=1	DVJ83_14620	2.6343	0.0165278	Up	58.455	12.9	5	5	0.641324		0.368481	1.31917	1.34076	1.33027
Biological Process	GO:0006097	9	glyoxylate cycle	3.9	0.0650452	A0A345IH01	Isocitrate lyase OS=Deinococcus wulumuqiensis OX=980427 GN=DVJ83_07135 PE=4 SV=1	DVJ83_07135	0.5773	0.00105005	Down	46.95	9.8	3	3	1.30385	1.11937	1.38064	0.730737	0.750628	0.714776
Biological Process	GO:0046487	8	glyoxylate metabolic process	3.9	0.0650452	A0A345IL75	Malate synthase OS=Deinococcus wulumuqiensis OX=980427 GN=DVJ83_14620 PE=3 SV=1	DVJ83_14620	2.6343	0.0165278	Up	58.455	12.9	5	5	0.641324		0.368481	1.31917	1.34076	1.33027
Biological Process	GO:0046487	8	glyoxylate metabolic process	3.9	0.0650452	A0A345IH01	Isocitrate lyase OS=Deinococcus wulumuqiensis OX=980427 GN=DVJ83_07135 PE=4 SV=1	DVJ83_07135	0.5773	0.00105005	Down	46.95	9.8	3	3	1.30385	1.11937	1.38064	0.730737	0.750628	0.714776
Biological Process	GO:0032774	8	RNA biosynthetic process	2.92	0.053135	A0A345IGU0	DNA topoisomerase (ATP-hydrolyzing) OS=Deinococcus wulumuqiensis OX=980427 GN=DVJ83_06755 PE=4 SV=1	DVJ83_06755	2.0862	7.23763e-06	Up	74.964	13.3	10	10	0.668502	0.657434	0.618203	1.35955	1.35942	1.33689
Biological Process	GO:0032774	8	RNA biosynthetic process	2.92	0.053135	A0A345IGT5	DNA-directed RNA polymerase subunit beta' OS=Deinococcus wulumuqiensis OX=980427 GN=rpoC PE=3 SV=1	rpoC	2.1951	3.22323e-06	Up	171.3	17.8	20	20	0.629611	0.618448	0.629838	1.3593	1.42867	1.33413
Biological Process	GO:0032774	8	RNA biosynthetic process	2.92	0.053135	A0A345IE09	DNA-directed RNA polymerase subunit alpha OS=Deinococcus wulumuqiensis OX=980427 GN=rpoA PE=3 SV=1	rpoA	1.7985	2.55658e-06	Up	37.197	30.2	9	9	0.703311	0.734716	0.705985	1.27637	1.29933	1.2803
Biological Process	GO:0097659	9	nucleic acid-templated transcription	2.92	0.053135	A0A345IGU0	DNA topoisomerase (ATP-hydrolyzing) OS=Deinococcus wulumuqiensis OX=980427 GN=DVJ83_06755 PE=4 SV=1	DVJ83_06755	2.0862	7.23763e-06	Up	74.964	13.3	10	10	0.668502	0.657434	0.618203	1.35955	1.35942	1.33689
Biological Process	GO:0097659	9	nucleic acid-templated transcription	2.92	0.053135	A0A345IGT5	DNA-directed RNA polymerase subunit beta' OS=Deinococcus wulumuqiensis OX=980427 GN=rpoC PE=3 SV=1	rpoC	2.1951	3.22323e-06	Up	171.3	17.8	20	20	0.629611	0.618448	0.629838	1.3593	1.42867	1.33413
Biological Process	GO:0046395	7	carboxylic acid catabolic process	1.84	0.0463962	A0A345IKR6	Imidazolonepropionase OS=Deinococcus wulumuqiensis OX=980427 GN=hutI PE=3 SV=1	hutI	0.6013	0.0132348	Down	41.847	9	3	3	1.02087	1.37828	1.34776	0.654354	0.772218	0.82651
Biological Process	GO:0046395	7	carboxylic acid catabolic process	1.84	0.0463962	A0A345IKW6	Tryptophan 2,3-dioxygenase OS=Deinococcus wulumuqiensis OX=980427 GN=kynA PE=3 SV=1	kynA	0.2731	0.000404159	Down	32.414	20	5	5	1.42048	1.52879	1.76348	0.35923	0.510152	0.417866
Biological Process	GO:0016054	5	organic acid catabolic process	1.84	0.0463962	A0A345IEF4	Acetyl-CoA C-acetyltransferase OS=Deinococcus wulumuqiensis OX=980427 GN=DVJ83_01625 PE=3 SV=1	DVJ83_01625	0.5463	0.000512034	Down	41.176	17.8	6	6	1.24	1.28484	1.35537	0.666673	0.669317	0.783789
Biological Process	GO:0016054	5	organic acid catabolic process	1.84	0.0463962	A0A345IGF2	Ornithine--oxo-acid transaminase OS=Deinococcus wulumuqiensis OX=980427 GN=rocD PE=3 SV=1	rocD	1.9587	0.00523984	Up	47.85	10.7	3	3	0.764151	0.661565	0.602222	1.358	1.52551	1.08855
Biological Process	GO:0016054	5	organic acid catabolic process	1.84	0.0463962	A0A345IH14	Proline dehydrogenase OS=Deinococcus wulumuqiensis OX=980427 GN=DVJ83_07210 PE=4 SV=1	DVJ83_07210	4.1812	2.6547e-07	Up	35.133	38.1	13	13	0.376648	0.38266	0.39873	1.59833	1.59111	1.65252
Biological Process	GO:0016054	5	organic acid catabolic process	1.84	0.0463962	A0A345II30	Dihydrolipoyl dehydrogenase OS=Deinococcus wulumuqiensis OX=980427 GN=lpdA PE=3 SV=1	lpdA	0.4674	4.25471e-05	Down	49.111	19.5	8	8	1.35512	1.35218	1.38155	0.638496	0.679089	0.593564
Biological Process	GO:0046395	7	carboxylic acid catabolic process	1.84	0.0463962	A0A345IIL4	Acetate kinase OS=Deinococcus wulumuqiensis OX=980427 GN=ackA PE=3 SV=1	ackA	2.0059	1.63841e-05	Up	42.978	37	11	11	0.682778	0.641726	0.671587	1.29089	1.32403	1.38899
Biological Process	GO:0016054	5	organic acid catabolic process	1.84	0.0463962	A0A345IIL4	Acetate kinase OS=Deinococcus wulumuqiensis OX=980427 GN=ackA PE=3 SV=1	ackA	2.0059	1.63841e-05	Up	42.978	37	11	11	0.682778	0.641726	0.671587	1.29089	1.32403	1.38899
Biological Process	GO:0016054	5	organic acid catabolic process	1.84	0.0463962	A0A345IKR6	Imidazolonepropionase OS=Deinococcus wulumuqiensis OX=980427 GN=hutI PE=3 SV=1	hutI	0.6013	0.0132348	Down	41.847	9	3	3	1.02087	1.37828	1.34776	0.654354	0.772218	0.82651
Biological Process	GO:0016054	5	organic acid catabolic process	1.84	0.0463962	A0A345IKW6	Tryptophan 2,3-dioxygenase OS=Deinococcus wulumuqiensis OX=980427 GN=kynA PE=3 SV=1	kynA	0.2731	0.000404159	Down	32.414	20	5	5	1.42048	1.52879	1.76348	0.35923	0.510152	0.417866
Biological Process	GO:0006351	10	transcription, DNA-templated	2.92	0.053135	A0A345IE09	DNA-directed RNA polymerase subunit alpha OS=Deinococcus wulumuqiensis OX=980427 GN=rpoA PE=3 SV=1	rpoA	1.7985	2.55658e-06	Up	37.197	30.2	9	9	0.703311	0.734716	0.705985	1.27637	1.29933	1.2803
Biological Process	GO:0006351	10	transcription, DNA-templated	2.92	0.053135	A0A345IGT5	DNA-directed RNA polymerase subunit beta' OS=Deinococcus wulumuqiensis OX=980427 GN=rpoC PE=3 SV=1	rpoC	2.1951	3.22323e-06	Up	171.3	17.8	20	20	0.629611	0.618448	0.629838	1.3593	1.42867	1.33413
Biological Process	GO:0006351	10	transcription, DNA-templated	2.92	0.053135	A0A345IGU0	DNA topoisomerase (ATP-hydrolyzing) OS=Deinococcus wulumuqiensis OX=980427 GN=DVJ83_06755 PE=4 SV=1	DVJ83_06755	2.0862	7.23763e-06	Up	74.964	13.3	10	10	0.668502	0.657434	0.618203	1.35955	1.35942	1.33689
Biological Process	GO:0097659	9	nucleic acid-templated transcription	2.92	0.053135	A0A345IE09	DNA-directed RNA polymerase subunit alpha OS=Deinococcus wulumuqiensis OX=980427 GN=rpoA PE=3 SV=1	rpoA	1.7985	2.55658e-06	Up	37.197	30.2	9	9	0.703311	0.734716	0.705985	1.27637	1.29933	1.2803
Biological Process	GO:0016054	5	organic acid catabolic process	1.84	0.0463962	A0A345IKG1	Biosynthetic arginine decarboxylase OS=Deinococcus wulumuqiensis OX=980427 GN=speA PE=3 SV=1	speA	2.5227	7.42155e-06	Up	73.892	23.7	13	13	0.542572	0.577751	0.582894	1.40637	1.39722	1.49319
Biological Process	GO:0044282	4	small molecule catabolic process	1.87	0.0140083	A0A345IDW8	Cytidine deaminase OS=Deinococcus wulumuqiensis OX=980427 GN=cdd PE=3 SV=1	cdd	1.7018	0.00929822	Up	15.94	37.5	4	4	0.906339	0.693149	0.621239	1.33123	1.21887	1.22918
Biological Process	GO:0006081	4	cellular aldehyde metabolic process	1.95	0.130685	A0A345IL75	Malate synthase OS=Deinococcus wulumuqiensis OX=980427 GN=DVJ83_14620 PE=3 SV=1	DVJ83_14620	2.6343	0.0165278	Up	58.455	12.9	5	5	0.641324		0.368481	1.31917	1.34076	1.33027
Biological Process	GO:0009250	8	glucan biosynthetic process	2.6	0.162493	A0A345IJG0	Alpha-D-glucose phosphate-specific phosphoglucomutase OS=Deinococcus wulumuqiensis OX=980427 GN=DVJ83_12665 PE=3 SV=1	DVJ83_12665	1.7446	5.52976e-07	Up	57.72	30.7	14	13	0.728821	0.739232	0.718066	1.28257	1.26117	1.27015
Biological Process	GO:0010467	5	gene expression	1.21	0.355704	A0A345IGU0	DNA topoisomerase (ATP-hydrolyzing) OS=Deinococcus wulumuqiensis OX=980427 GN=DVJ83_06755 PE=4 SV=1	DVJ83_06755	2.0862	7.23763e-06	Up	74.964	13.3	10	10	0.668502	0.657434	0.618203	1.35955	1.35942	1.33689
Biological Process	GO:0010467	5	gene expression	1.21	0.355704	A0A345IGT5	DNA-directed RNA polymerase subunit beta' OS=Deinococcus wulumuqiensis OX=980427 GN=rpoC PE=3 SV=1	rpoC	2.1951	3.22323e-06	Up	171.3	17.8	20	20	0.629611	0.618448	0.629838	1.3593	1.42867	1.33413
Biological Process	GO:0010467	5	gene expression	1.21	0.355704	A0A345IGH5	tRNA-dihydrouridine(20/20a) synthase OS=Deinococcus wulumuqiensis OX=980427 GN=DVJ83_06045 PE=3 SV=1	DVJ83_06045	1.9749	0.00103939	Up	36.295	15.3	3	3	0.731509	0.645573	0.639809	1.36393	1.45621	1.16297
Biological Process	GO:0010467	5	gene expression	1.21	0.355704	A0A345IGF1	Cysteine--tRNA ligase OS=Deinococcus wulumuqiensis OX=980427 GN=cysS PE=3 SV=1	cysS	0.6256	0.000763951	Down	54.962	9.6	4	4	1.13785	1.33519	1.21788	0.76121	0.747677	0.800196
Biological Process	GO:0010467	5	gene expression	1.21	0.355704	A0A345IFA9	Ribosome-recycling factor OS=Deinococcus wulumuqiensis OX=980427 GN=frr PE=3 SV=1	frr	1.6377	0.000226803	Up	20.536	21.3	6	6	0.722257	0.778532	0.773905	1.1705	1.25531	1.29949
Biological Process	GO:0010467	5	gene expression	1.21	0.355704	A0A345IFA7	Elongation factor Ts OS=Deinococcus wulumuqiensis OX=980427 GN=tsf PE=3 SV=1	tsf	3.0418	1.66928e-06	Up	28.589	58	16	16	0.490426	0.483488	0.510572	1.47012	1.56465	1.48074
Biological Process	GO:0010467	5	gene expression	1.21	0.355704	A0A345IE09	DNA-directed RNA polymerase subunit alpha OS=Deinococcus wulumuqiensis OX=980427 GN=rpoA PE=3 SV=1	rpoA	1.7985	2.55658e-06	Up	37.197	30.2	9	9	0.703311	0.734716	0.705985	1.27637	1.29933	1.2803
Biological Process	GO:0055114	3	oxidation-reduction process	1.21	0.317874	A0A345IKW6	Tryptophan 2,3-dioxygenase OS=Deinococcus wulumuqiensis OX=980427 GN=kynA PE=3 SV=1	kynA	0.2731	0.000404159	Down	32.414	20	5	5	1.42048	1.52879	1.76348	0.35923	0.510152	0.417866
Biological Process	GO:0055114	3	oxidation-reduction process	1.21	0.317874	A0A345IKJ6	NAD(P)-dependent oxidoreductase OS=Deinococcus wulumuqiensis OX=980427 GN=DVJ83_13515 PE=4 SV=1	DVJ83_13515	1.773	0.00057276	Up	29.702	7	2	2	0.663349	0.751973	0.748437	1.25033	1.2058	1.38011
Biological Process	GO:0055114	3	oxidation-reduction process	1.21	0.317874	A0A345IJG0	Alpha-D-glucose phosphate-specific phosphoglucomutase OS=Deinococcus wulumuqiensis OX=980427 GN=DVJ83_12665 PE=3 SV=1	DVJ83_12665	1.7446	5.52976e-07	Up	57.72	30.7	14	13	0.728821	0.739232	0.718066	1.28257	1.26117	1.27015
Biological Process	GO:0055114	3	oxidation-reduction process	1.21	0.317874	A0A345IIL4	Acetate kinase OS=Deinococcus wulumuqiensis OX=980427 GN=ackA PE=3 SV=1	ackA	2.0059	1.63841e-05	Up	42.978	37	11	11	0.682778	0.641726	0.671587	1.29089	1.32403	1.38899
Biological Process	GO:0055114	3	oxidation-reduction process	1.21	0.317874	A0A345IIL0	Nitric oxide synthase oxygenase OS=Deinococcus wulumuqiensis OX=980427 GN=DVJ83_10815 PE=3 SV=1	DVJ83_10815	1.9649	0.0488434	Up	38.249	8.7	2	2	0.494719	0.771973		1.50338	1.1771	1.05282
Biological Process	GO:0055114	3	oxidation-reduction process	1.21	0.317874	A0A345II30	Dihydrolipoyl dehydrogenase OS=Deinococcus wulumuqiensis OX=980427 GN=lpdA PE=3 SV=1	lpdA	0.4674	4.25471e-05	Down	49.111	19.5	8	8	1.35512	1.35218	1.38155	0.638496	0.679089	0.593564
Biological Process	GO:0055114	3	oxidation-reduction process	1.21	0.317874	A0A345IH67	Disulfide bond formation protein B OS=Deinococcus wulumuqiensis OX=980427 GN=DVJ83_07550 PE=3 SV=1	DVJ83_07550	0.4001	0.00123498	Down	16.756	19.6	2	2	1.46871	1.63425	1.18258	0.620196	0.50901	0.58525
Biological Process	GO:0010467	5	gene expression	1.21	0.355704	A0A345IHG2	Ribosomal RNA large subunit methyltransferase H OS=Deinococcus wulumuqiensis OX=980427 GN=rlmH PE=3 SV=1	rlmH	1.9989	0.000263413	Up	16.144	15.8	2	2	0.736257	0.612694	0.65181	1.29152	1.32854	1.37918
Biological Process	GO:0055114	3	oxidation-reduction process	1.21	0.317874	A0A345IH14	Proline dehydrogenase OS=Deinococcus wulumuqiensis OX=980427 GN=DVJ83_07210 PE=4 SV=1	DVJ83_07210	4.1812	2.6547e-07	Up	35.133	38.1	13	13	0.376648	0.38266	0.39873	1.59833	1.59111	1.65252
Biological Process	GO:0055114	3	oxidation-reduction process	1.21	0.317874	A0A345IGH5	tRNA-dihydrouridine(20/20a) synthase OS=Deinococcus wulumuqiensis OX=980427 GN=DVJ83_06045 PE=3 SV=1	DVJ83_06045	1.9749	0.00103939	Up	36.295	15.3	3	3	0.731509	0.645573	0.639809	1.36393	1.45621	1.16297
Biological Process	GO:0055114	3	oxidation-reduction process	1.21	0.317874	A0A345IG54	Shikimate dehydrogenase (NADP(+)) OS=Deinococcus wulumuqiensis OX=980427 GN=aroE PE=3 SV=1	aroE	2.5058	0.0110156	Up	31.771	8.2	2	2	0.640393	0.377934	0.69314	1.18314	1.53194	1.57345
Biological Process	GO:0055114	3	oxidation-reduction process	1.21	0.317874	A0A345IFP7	NADPH-dependent oxidoreductase OS=Deinococcus wulumuqiensis OX=980427 GN=DVJ83_04315 PE=3 SV=1	DVJ83_04315	2.3408	5.60229e-06	Up	28.612	19.7	5	5	0.582049	0.606164	0.607752	1.34247	1.4492	1.41236
Biological Process	GO:0055114	3	oxidation-reduction process	1.21	0.317874	A0A345IFK5	Glyceraldehyde-3-phosphate dehydrogenase OS=Deinococcus wulumuqiensis OX=980427 GN=gap PE=3 SV=1	gap	0.3928	3.26156e-06	Down	35.813	35.5	12	12	1.39676	1.41257	1.49862	0.55075	0.565345	0.575954
Biological Process	GO:0055114	3	oxidation-reduction process	1.21	0.317874	A0A345IF98	Pyrroline-5-carboxylate reductase OS=Deinococcus wulumuqiensis OX=980427 GN=proC PE=3 SV=1	proC	3.8148	0.0142685	Up	27.549	22	4	4		0.318533	0.425271	1.39422	1.86321	0.998768
Biological Process	GO:0055114	3	oxidation-reduction process	1.21	0.317874	A0A345IF87	OsmC family peroxiredoxin OS=Deinococcus wulumuqiensis OX=980427 GN=DVJ83_03360 PE=4 SV=1	DVJ83_03360	5.7051	3.29317e-07	Up	15.66	27.4	3	3	0.285259	0.299165	0.310417	1.66588	1.72238	1.71689
Biological Process	GO:0055114	3	oxidation-reduction process	1.21	0.317874	A0A345IF86	Isocitrate dehydrogenase [NADP] OS=Deinococcus wulumuqiensis OX=980427 GN=DVJ83_03355 PE=4 SV=1	DVJ83_03355	1.9206	0.000567065	Up	46.021	17.1	5	5	0.758693	0.630046	0.665608	1.25348	1.40852	1.28366
Biological Process	GO:0055114	3	oxidation-reduction process	1.21	0.317874	A0A345IEN2	1,4-alpha-glucan branching enzyme GlgB OS=Deinococcus wulumuqiensis OX=980427 GN=glgB PE=3 SV=1	glgB	1.5809	9.89171e-06	Up	79.625	8.3	5	5	0.773192	0.768664	0.782915	1.21708	1.26142	1.19673
Biological Process	GO:0055114	3	oxidation-reduction process	1.21	0.317874	A0A345IEF4	Acetyl-CoA C-acetyltransferase OS=Deinococcus wulumuqiensis OX=980427 GN=DVJ83_01625 PE=3 SV=1	DVJ83_01625	0.5463	0.000512034	Down	41.176	17.8	6	6	1.24	1.28484	1.35537	0.666673	0.669317	0.783789
Biological Process	GO:0055114	3	oxidation-reduction process	1.21	0.317874	A0A345IEC2	Catalase OS=Deinococcus wulumuqiensis OX=980427 GN=DVJ83_01425 PE=3 SV=1	DVJ83_01425	0.2061	4.14912e-07	Down	60.353	40.3	20	20	1.7213	1.63518	1.6183	0.331048	0.343065	0.351105
Biological Process	GO:0006979	4	response to oxidative stress	1.56	0.284907	A0A345II30	Dihydrolipoyl dehydrogenase OS=Deinococcus wulumuqiensis OX=980427 GN=lpdA PE=3 SV=1	lpdA	0.4674	4.25471e-05	Down	49.111	19.5	8	8	1.35512	1.35218	1.38155	0.638496	0.679089	0.593564
Biological Process	GO:0006979	4	response to oxidative stress	1.56	0.284907	A0A345IF87	OsmC family peroxiredoxin OS=Deinococcus wulumuqiensis OX=980427 GN=DVJ83_03360 PE=4 SV=1	DVJ83_03360	5.7051	3.29317e-07	Up	15.66	27.4	3	3	0.285259	0.299165	0.310417	1.66588	1.72238	1.71689
Biological Process	GO:0006979	4	response to oxidative stress	1.56	0.284907	A0A345IF86	Isocitrate dehydrogenase [NADP] OS=Deinococcus wulumuqiensis OX=980427 GN=DVJ83_03355 PE=4 SV=1	DVJ83_03355	1.9206	0.000567065	Up	46.021	17.1	5	5	0.758693	0.630046	0.665608	1.25348	1.40852	1.28366
Biological Process	GO:0006979	4	response to oxidative stress	1.56	0.284907	A0A345IEC2	Catalase OS=Deinococcus wulumuqiensis OX=980427 GN=DVJ83_01425 PE=3 SV=1	DVJ83_01425	0.2061	4.14912e-07	Down	60.353	40.3	20	20	1.7213	1.63518	1.6183	0.331048	0.343065	0.351105
Biological Process	GO:0055114	3	oxidation-reduction process	1.21	0.317874	A0A345IGQ1	NAD(P)/FAD-dependent oxidoreductase OS=Deinococcus wulumuqiensis OX=980427 GN=DVJ83_06485 PE=4 SV=1	DVJ83_06485	2.7025	2.62876e-07	Up	41.257	27.2	9	9	0.536223	0.55429	0.530018	1.4588	1.47349	1.44718
Biological Process	GO:0010467	5	gene expression	1.21	0.355704	A0A345IHR1	tRNA (guanosine(18)-2'-O)-methyltransferase OS=Deinococcus wulumuqiensis OX=980427 GN=trmH PE=3 SV=1	trmH	4.1024	0.000223847	Up	24.741	22.3	3	3	0.338179	0.362656	0.475073	1.74777	1.55279	1.52354
Biological Process	GO:0010467	5	gene expression	1.21	0.355704	A0A345III5	Arginine--tRNA ligase OS=Deinococcus wulumuqiensis OX=980427 GN=argS PE=3 SV=1	argS	1.8734	0.000653879	Up	66.48	6.1	6	6	0.779535	0.673787	0.634781	1.27156	1.36766	1.27268
Biological Process	GO:0010467	5	gene expression	1.21	0.355704	A0A345IIJ1	Queuine tRNA-ribosyltransferase OS=Deinococcus wulumuqiensis OX=980427 GN=tgt PE=3 SV=1	tgt	0.622	0.000460591	Down	43.554	6.7	2	2	1.25009	1.1717	1.27743	0.712052	0.785775	0.802957
Biological Process	GO:0032787	7	monocarboxylic acid metabolic process	1.25	0.492691	A0A345IIL4	Acetate kinase OS=Deinococcus wulumuqiensis OX=980427 GN=ackA PE=3 SV=1	ackA	2.0059	1.63841e-05	Up	42.978	37	11	11	0.682778	0.641726	0.671587	1.29089	1.32403	1.38899
Biological Process	GO:0032787	7	monocarboxylic acid metabolic process	1.25	0.492691	A0A345IIH8	MBL fold metallo-hydrolase OS=Deinococcus wulumuqiensis OX=980427 GN=DVJ83_10605 PE=4 SV=1	DVJ83_10605	1.6532	0.000244422	Up	22.771	25.1	4	4	0.71127	0.794859	0.755328	1.18547	1.28389	1.26919
Biological Process	GO:0032787	7	monocarboxylic acid metabolic process	1.25	0.492691	A0A345II30	Dihydrolipoyl dehydrogenase OS=Deinococcus wulumuqiensis OX=980427 GN=lpdA PE=3 SV=1	lpdA	0.4674	4.25471e-05	Down	49.111	19.5	8	8	1.35512	1.35218	1.38155	0.638496	0.679089	0.593564
Biological Process	GO:0032787	7	monocarboxylic acid metabolic process	1.25	0.492691	A0A345IH01	Isocitrate lyase OS=Deinococcus wulumuqiensis OX=980427 GN=DVJ83_07135 PE=4 SV=1	DVJ83_07135	0.5773	0.00105005	Down	46.95	9.8	3	3	1.30385	1.11937	1.38064	0.730737	0.750628	0.714776
Biological Process	GO:0032787	7	monocarboxylic acid metabolic process	1.25	0.492691	A0A345IG54	Shikimate dehydrogenase (NADP(+)) OS=Deinococcus wulumuqiensis OX=980427 GN=aroE PE=3 SV=1	aroE	2.5058	0.0110156	Up	31.771	8.2	2	2	0.640393	0.377934	0.69314	1.18314	1.53194	1.57345
Biological Process	GO:0032787	7	monocarboxylic acid metabolic process	1.25	0.492691	A0A345IEG4	Acyl carrier protein OS=Deinococcus wulumuqiensis OX=980427 GN=acpP PE=3 SV=1	acpP	0.3616	1.30157e-06	Down	11.63	26	2	2	1.40981	1.50976	1.48713	0.524391	0.531436	0.537469
Biological Process	GO:0032787	7	monocarboxylic acid metabolic process	1.25	0.492691	A0A345IEF4	Acetyl-CoA C-acetyltransferase OS=Deinococcus wulumuqiensis OX=980427 GN=DVJ83_01625 PE=3 SV=1	DVJ83_01625	0.5463	0.000512034	Down	41.176	17.8	6	6	1.24	1.28484	1.35537	0.666673	0.669317	0.783789
Biological Process	GO:1901136	5	carbohydrate derivative catabolic process	1.46	0.42667	A0A345IIQ3	Thymidylate synthase OS=Deinococcus wulumuqiensis OX=980427 GN=thyA PE=3 SV=1	thyA	1.6389	0.00121825	Up	30.332	19.3	4	4	0.680353	0.821198	0.772109	1.23264	1.19368	1.30002
Biological Process	GO:1901136	5	carbohydrate derivative catabolic process	1.46	0.42667	A0A345IG31	Deoxyribose-phosphate aldolase OS=Deinococcus wulumuqiensis OX=980427 GN=deoC PE=3 SV=1	deoC	2.4689	0.000324461	Up	22.881	43.6	8	8	0.492812	0.599625	0.637231	1.38338	1.43211	1.45484
Biological Process	GO:1901136	5	carbohydrate derivative catabolic process	1.46	0.42667	A0A345IDW8	Cytidine deaminase OS=Deinococcus wulumuqiensis OX=980427 GN=cdd PE=3 SV=1	cdd	1.7018	0.00929822	Up	15.94	37.5	4	4	0.906339	0.693149	0.621239	1.33123	1.21887	1.22918
Biological Process	GO:0032259	3	methylation	1.67	0.377535	A0A345IIQ3	Thymidylate synthase OS=Deinococcus wulumuqiensis OX=980427 GN=thyA PE=3 SV=1	thyA	1.6389	0.00121825	Up	30.332	19.3	4	4	0.680353	0.821198	0.772109	1.23264	1.19368	1.30002
Biological Process	GO:0032259	3	methylation	1.67	0.377535	A0A345IHR1	tRNA (guanosine(18)-2'-O)-methyltransferase OS=Deinococcus wulumuqiensis OX=980427 GN=trmH PE=3 SV=1	trmH	4.1024	0.000223847	Up	24.741	22.3	3	3	0.338179	0.362656	0.475073	1.74777	1.55279	1.52354
Biological Process	GO:0032259	3	methylation	1.67	0.377535	A0A345IHG2	Ribosomal RNA large subunit methyltransferase H OS=Deinococcus wulumuqiensis OX=980427 GN=rlmH PE=3 SV=1	rlmH	1.9989	0.000263413	Up	16.144	15.8	2	2	0.736257	0.612694	0.65181	1.29152	1.32854	1.37918
Biological Process	GO:0005976	5	polysaccharide metabolic process	1.67	0.377535	A0A345IJG0	Alpha-D-glucose phosphate-specific phosphoglucomutase OS=Deinococcus wulumuqiensis OX=980427 GN=DVJ83_12665 PE=3 SV=1	DVJ83_12665	1.7446	5.52976e-07	Up	57.72	30.7	14	13	0.728821	0.739232	0.718066	1.28257	1.26117	1.27015
Biological Process	GO:0005976	5	polysaccharide metabolic process	1.67	0.377535	A0A345IH91	Glycoside hydrolase family 13 protein OS=Deinococcus wulumuqiensis OX=980427 GN=DVJ83_07705 PE=4 SV=1	DVJ83_07705	2.0667	5.80655e-05	Up	75.486	11.8	6	5	0.60711	0.695171	0.654193	1.36851	1.31812	1.35689
Biological Process	GO:0005976	5	polysaccharide metabolic process	1.67	0.377535	A0A345IEN2	1,4-alpha-glucan branching enzyme GlgB OS=Deinococcus wulumuqiensis OX=980427 GN=glgB PE=3 SV=1	glgB	1.5809	9.89171e-06	Up	79.625	8.3	5	5	0.773192	0.768664	0.782915	1.21708	1.26142	1.19673
Biological Process	GO:0043650	8	dicarboxylic acid biosynthetic process	1.67	0.377535	A0A345IKW6	Tryptophan 2,3-dioxygenase OS=Deinococcus wulumuqiensis OX=980427 GN=kynA PE=3 SV=1	kynA	0.2731	0.000404159	Down	32.414	20	5	5	1.42048	1.52879	1.76348	0.35923	0.510152	0.417866
Biological Process	GO:0010467	5	gene expression	1.21	0.355704	A0A345IJ74	Valine--tRNA ligase OS=Deinococcus wulumuqiensis OX=980427 GN=valS PE=3 SV=1	valS	2.4798	2.92567e-06	Up	102.77	13.2	10	10	0.553524	0.591644	0.579055	1.38669	1.43797	1.45112
Biological Process	GO:0010467	5	gene expression	1.21	0.355704	A0A345IJG3	Elongation factor G OS=Deinococcus wulumuqiensis OX=980427 GN=fusA PE=3 SV=1	fusA	0.4343	0.00127048	Down	76.681	27.2	12	12	1.17785	1.36337	1.64209	0.6225	0.564746	0.629443
Biological Process	GO:0010467	5	gene expression	1.21	0.355704	A0A345IJX5	Ribosome maturation factor RimP OS=Deinococcus wulumuqiensis OX=980427 GN=rimP PE=3 SV=1	rimP	1.9703	2.43364e-06	Up	17.739	41.8	8	8	0.656155	0.684061	0.679806	1.29723	1.33909	1.34366
Biological Process	GO:0044264	6	cellular polysaccharide metabolic process	1.67	0.377535	A0A345IEN2	1,4-alpha-glucan branching enzyme GlgB OS=Deinococcus wulumuqiensis OX=980427 GN=glgB PE=3 SV=1	glgB	1.5809	9.89171e-06	Up	79.625	8.3	5	5	0.773192	0.768664	0.782915	1.21708	1.26142	1.19673
Biological Process	GO:0044264	6	cellular polysaccharide metabolic process	1.67	0.377535	A0A345IH91	Glycoside hydrolase family 13 protein OS=Deinococcus wulumuqiensis OX=980427 GN=DVJ83_07705 PE=4 SV=1	DVJ83_07705	2.0667	5.80655e-05	Up	75.486	11.8	6	5	0.60711	0.695171	0.654193	1.36851	1.31812	1.35689
Biological Process	GO:0044264	6	cellular polysaccharide metabolic process	1.67	0.377535	A0A345IJG0	Alpha-D-glucose phosphate-specific phosphoglucomutase OS=Deinococcus wulumuqiensis OX=980427 GN=DVJ83_12665 PE=3 SV=1	DVJ83_12665	1.7446	5.52976e-07	Up	57.72	30.7	14	13	0.728821	0.739232	0.718066	1.28257	1.26117	1.27015
Biological Process	GO:0006576	7	cellular biogenic amine metabolic process	1.95	0.271851	A0A345IKW6	Tryptophan 2,3-dioxygenase OS=Deinococcus wulumuqiensis OX=980427 GN=kynA PE=3 SV=1	kynA	0.2731	0.000404159	Down	32.414	20	5	5	1.42048	1.52879	1.76348	0.35923	0.510152	0.417866
Biological Process	GO:1901700	4	response to oxygen-containing compound	1.67	0.377535	A0A345IEC2	Catalase OS=Deinococcus wulumuqiensis OX=980427 GN=DVJ83_01425 PE=3 SV=1	DVJ83_01425	0.2061	4.14912e-07	Down	60.353	40.3	20	20	1.7213	1.63518	1.6183	0.331048	0.343065	0.351105
Biological Process	GO:1901700	4	response to oxygen-containing compound	1.67	0.377535	A0A345IH01	Isocitrate lyase OS=Deinococcus wulumuqiensis OX=980427 GN=DVJ83_07135 PE=4 SV=1	DVJ83_07135	0.5773	0.00105005	Down	46.95	9.8	3	3	1.30385	1.11937	1.38064	0.730737	0.750628	0.714776
Biological Process	GO:0010035	4	response to inorganic substance	1.67	0.377535	A0A345IEC2	Catalase OS=Deinococcus wulumuqiensis OX=980427 GN=DVJ83_01425 PE=3 SV=1	DVJ83_01425	0.2061	4.14912e-07	Down	60.353	40.3	20	20	1.7213	1.63518	1.6183	0.331048	0.343065	0.351105
Biological Process	GO:0010035	4	response to inorganic substance	1.67	0.377535	A0A345IK92	Divalent-cation tolerance protein CutA OS=Deinococcus wulumuqiensis OX=980427 GN=DVJ83_09185 PE=4 SV=1	DVJ83_09185	1.7386	0.00270513	Up	11.241	44.1	3	3	0.64986	0.733485	0.807532	1.32114	1.1343	1.35369
Biological Process	GO:0010035	4	response to inorganic substance	1.67	0.377535	A0A345ILF6	Cadmium-translocating P-type ATPase OS=Deinococcus wulumuqiensis OX=980427 GN=cadA PE=3 SV=1	cadA	1.8169	0.00856236	Up	83.004	5.9	3	3	0.571942	0.714716	0.843314	1.28767	1.16478	1.41757
Biological Process	GO:0043650	8	dicarboxylic acid biosynthetic process	1.67	0.377535	A0A345IF28	3-phosphoshikimate 1-carboxyvinyltransferase OS=Deinococcus wulumuqiensis OX=980427 GN=aroA PE=3 SV=1	aroA	1.5863	0.000771169	Up	46.786	15.7	5	5	0.716746	0.844042	0.759136	1.1961	1.22256	1.26141
Biological Process	GO:0043650	8	dicarboxylic acid biosynthetic process	1.67	0.377535	A0A345IG54	Shikimate dehydrogenase (NADP(+)) OS=Deinococcus wulumuqiensis OX=980427 GN=aroE PE=3 SV=1	aroE	2.5058	0.0110156	Up	31.771	8.2	2	2	0.640393	0.377934	0.69314	1.18314	1.53194	1.57345
Biological Process	GO:1901700	4	response to oxygen-containing compound	1.67	0.377535	A0A345IF87	OsmC family peroxiredoxin OS=Deinococcus wulumuqiensis OX=980427 GN=DVJ83_03360 PE=4 SV=1	DVJ83_03360	5.7051	3.29317e-07	Up	15.66	27.4	3	3	0.285259	0.299165	0.310417	1.66588	1.72238	1.71689
Biological Process	GO:0006576	7	cellular biogenic amine metabolic process	1.95	0.271851	A0A345IKG1	Biosynthetic arginine decarboxylase OS=Deinococcus wulumuqiensis OX=980427 GN=speA PE=3 SV=1	speA	2.5227	7.42155e-06	Up	73.892	23.7	13	13	0.542572	0.577751	0.582894	1.40637	1.39722	1.49319
Biological Process	GO:0000271	6	polysaccharide biosynthetic process	1.95	0.271851	A0A345IJG0	Alpha-D-glucose phosphate-specific phosphoglucomutase OS=Deinococcus wulumuqiensis OX=980427 GN=DVJ83_12665 PE=3 SV=1	DVJ83_12665	1.7446	5.52976e-07	Up	57.72	30.7	14	13	0.728821	0.739232	0.718066	1.28257	1.26117	1.27015
Biological Process	GO:0000271	6	polysaccharide biosynthetic process	1.95	0.271851	A0A345IEN2	1,4-alpha-glucan branching enzyme GlgB OS=Deinococcus wulumuqiensis OX=980427 GN=glgB PE=3 SV=1	glgB	1.5809	9.89171e-06	Up	79.625	8.3	5	5	0.773192	0.768664	0.782915	1.21708	1.26142	1.19673
Biological Process	GO:0044248	4	cellular catabolic process	1.33	0.179425	A0A345IIL4	Acetate kinase OS=Deinococcus wulumuqiensis OX=980427 GN=ackA PE=3 SV=1	ackA	2.0059	1.63841e-05	Up	42.978	37	11	11	0.682778	0.641726	0.671587	1.29089	1.32403	1.38899
Biological Process	GO:0044248	4	cellular catabolic process	1.33	0.179425	A0A345IIH8	MBL fold metallo-hydrolase OS=Deinococcus wulumuqiensis OX=980427 GN=DVJ83_10605 PE=4 SV=1	DVJ83_10605	1.6532	0.000244422	Up	22.771	25.1	4	4	0.71127	0.794859	0.755328	1.18547	1.28389	1.26919
Biological Process	GO:0044248	4	cellular catabolic process	1.33	0.179425	A0A345II30	Dihydrolipoyl dehydrogenase OS=Deinococcus wulumuqiensis OX=980427 GN=lpdA PE=3 SV=1	lpdA	0.4674	4.25471e-05	Down	49.111	19.5	8	8	1.35512	1.35218	1.38155	0.638496	0.679089	0.593564
Biological Process	GO:0044248	4	cellular catabolic process	1.33	0.179425	A0A345IH91	Glycoside hydrolase family 13 protein OS=Deinococcus wulumuqiensis OX=980427 GN=DVJ83_07705 PE=4 SV=1	DVJ83_07705	2.0667	5.80655e-05	Up	75.486	11.8	6	5	0.60711	0.695171	0.654193	1.36851	1.31812	1.35689
Biological Process	GO:0044248	4	cellular catabolic process	1.33	0.179425	A0A345IH14	Proline dehydrogenase OS=Deinococcus wulumuqiensis OX=980427 GN=DVJ83_07210 PE=4 SV=1	DVJ83_07210	4.1812	2.6547e-07	Up	35.133	38.1	13	13	0.376648	0.38266	0.39873	1.59833	1.59111	1.65252
Biological Process	GO:0044248	4	cellular catabolic process	1.33	0.179425	A0A345IGF2	Ornithine--oxo-acid transaminase OS=Deinococcus wulumuqiensis OX=980427 GN=rocD PE=3 SV=1	rocD	1.9587	0.00523984	Up	47.85	10.7	3	3	0.764151	0.661565	0.602222	1.358	1.52551	1.08855
Biological Process	GO:0044248	4	cellular catabolic process	1.33	0.179425	A0A345IG31	Deoxyribose-phosphate aldolase OS=Deinococcus wulumuqiensis OX=980427 GN=deoC PE=3 SV=1	deoC	2.4689	0.000324461	Up	22.881	43.6	8	8	0.492812	0.599625	0.637231	1.38338	1.43211	1.45484
Biological Process	GO:0044248	4	cellular catabolic process	1.33	0.179425	A0A345IEF4	Acetyl-CoA C-acetyltransferase OS=Deinococcus wulumuqiensis OX=980427 GN=DVJ83_01625 PE=3 SV=1	DVJ83_01625	0.5463	0.000512034	Down	41.176	17.8	6	6	1.24	1.28484	1.35537	0.666673	0.669317	0.783789
Biological Process	GO:0044248	4	cellular catabolic process	1.33	0.179425	A0A345IEC2	Catalase OS=Deinococcus wulumuqiensis OX=980427 GN=DVJ83_01425 PE=3 SV=1	DVJ83_01425	0.2061	4.14912e-07	Down	60.353	40.3	20	20	1.7213	1.63518	1.6183	0.331048	0.343065	0.351105
Biological Process	GO:0044248	4	cellular catabolic process	1.33	0.179425	A0A345IDW8	Cytidine deaminase OS=Deinococcus wulumuqiensis OX=980427 GN=cdd PE=3 SV=1	cdd	1.7018	0.00929822	Up	15.94	37.5	4	4	0.906339	0.693149	0.621239	1.33123	1.21887	1.22918
Biological Process	GO:0046677	4	response to antibiotic	1.95	0.177535	A0A345IH01	Isocitrate lyase OS=Deinococcus wulumuqiensis OX=980427 GN=DVJ83_07135 PE=4 SV=1	DVJ83_07135	0.5773	0.00105005	Down	46.95	9.8	3	3	1.30385	1.11937	1.38064	0.730737	0.750628	0.714776
Biological Process	GO:0046677	4	response to antibiotic	1.95	0.177535	A0A345IEF8	Trigger factor OS=Deinococcus wulumuqiensis OX=980427 GN=tig PE=3 SV=1	tig	3.1882	0.00779842	Up	50.658	13.7	6	6	0.642007	0.282402	0.508186	1.60153	1.47188	1.49399
Biological Process	GO:0046677	4	response to antibiotic	1.95	0.177535	A0A345IEC2	Catalase OS=Deinococcus wulumuqiensis OX=980427 GN=DVJ83_01425 PE=3 SV=1	DVJ83_01425	0.2061	4.14912e-07	Down	60.353	40.3	20	20	1.7213	1.63518	1.6183	0.331048	0.343065	0.351105
Biological Process	GO:0006073	7	cellular glucan metabolic process	1.95	0.177535	A0A345IJG0	Alpha-D-glucose phosphate-specific phosphoglucomutase OS=Deinococcus wulumuqiensis OX=980427 GN=DVJ83_12665 PE=3 SV=1	DVJ83_12665	1.7446	5.52976e-07	Up	57.72	30.7	14	13	0.728821	0.739232	0.718066	1.28257	1.26117	1.27015
Biological Process	GO:0006073	7	cellular glucan metabolic process	1.95	0.177535	A0A345IH91	Glycoside hydrolase family 13 protein OS=Deinococcus wulumuqiensis OX=980427 GN=DVJ83_07705 PE=4 SV=1	DVJ83_07705	2.0667	5.80655e-05	Up	75.486	11.8	6	5	0.60711	0.695171	0.654193	1.36851	1.31812	1.35689
Biological Process	GO:0006073	7	cellular glucan metabolic process	1.95	0.177535	A0A345IEN2	1,4-alpha-glucan branching enzyme GlgB OS=Deinococcus wulumuqiensis OX=980427 GN=glgB PE=3 SV=1	glgB	1.5809	9.89171e-06	Up	79.625	8.3	5	5	0.773192	0.768664	0.782915	1.21708	1.26142	1.19673
Biological Process	GO:0044042	6	glucan metabolic process	1.95	0.177535	A0A345IJG0	Alpha-D-glucose phosphate-specific phosphoglucomutase OS=Deinococcus wulumuqiensis OX=980427 GN=DVJ83_12665 PE=3 SV=1	DVJ83_12665	1.7446	5.52976e-07	Up	57.72	30.7	14	13	0.728821	0.739232	0.718066	1.28257	1.26117	1.27015
Biological Process	GO:0009423	9	chorismate biosynthetic process	2.6	0.162493	A0A345IF28	3-phosphoshikimate 1-carboxyvinyltransferase OS=Deinococcus wulumuqiensis OX=980427 GN=aroA PE=3 SV=1	aroA	1.5863	0.000771169	Up	46.786	15.7	5	5	0.716746	0.844042	0.759136	1.1961	1.22256	1.26141
Biological Process	GO:0009423	9	chorismate biosynthetic process	2.6	0.162493	A0A345IG54	Shikimate dehydrogenase (NADP(+)) OS=Deinococcus wulumuqiensis OX=980427 GN=aroE PE=3 SV=1	aroE	2.5058	0.0110156	Up	31.771	8.2	2	2	0.640393	0.377934	0.69314	1.18314	1.53194	1.57345
Biological Process	GO:0010038	5	response to metal ion	2.6	0.162493	A0A345IK92	Divalent-cation tolerance protein CutA OS=Deinococcus wulumuqiensis OX=980427 GN=DVJ83_09185 PE=4 SV=1	DVJ83_09185	1.7386	0.00270513	Up	11.241	44.1	3	3	0.64986	0.733485	0.807532	1.32114	1.1343	1.35369
Biological Process	GO:0010038	5	response to metal ion	2.6	0.162493	A0A345ILF6	Cadmium-translocating P-type ATPase OS=Deinococcus wulumuqiensis OX=980427 GN=cadA PE=3 SV=1	cadA	1.8169	0.00856236	Up	83.004	5.9	3	3	0.571942	0.714716	0.843314	1.28767	1.16478	1.41757
Biological Process	GO:0005978	9	glycogen biosynthetic process	2.6	0.162493	A0A345IEN2	1,4-alpha-glucan branching enzyme GlgB OS=Deinococcus wulumuqiensis OX=980427 GN=glgB PE=3 SV=1	glgB	1.5809	9.89171e-06	Up	79.625	8.3	5	5	0.773192	0.768664	0.782915	1.21708	1.26142	1.19673
Biological Process	GO:0005978	9	glycogen biosynthetic process	2.6	0.162493	A0A345IJG0	Alpha-D-glucose phosphate-specific phosphoglucomutase OS=Deinococcus wulumuqiensis OX=980427 GN=DVJ83_12665 PE=3 SV=1	DVJ83_12665	1.7446	5.52976e-07	Up	57.72	30.7	14	13	0.728821	0.739232	0.718066	1.28257	1.26117	1.27015
Biological Process	GO:0044248	4	cellular catabolic process	1.33	0.179425	A0A345IIQ3	Thymidylate synthase OS=Deinococcus wulumuqiensis OX=980427 GN=thyA PE=3 SV=1	thyA	1.6389	0.00121825	Up	30.332	19.3	4	4	0.680353	0.821198	0.772109	1.23264	1.19368	1.30002
Biological Process	GO:0006560	10	proline metabolic process	2.6	0.162493	A0A345IF98	Pyrroline-5-carboxylate reductase OS=Deinococcus wulumuqiensis OX=980427 GN=proC PE=3 SV=1	proC	3.8148	0.0142685	Up	27.549	22	4	4		0.318533	0.425271	1.39422	1.86321	0.998768
Biological Process	GO:0046417	8	chorismate metabolic process	2.6	0.162493	A0A345IF28	3-phosphoshikimate 1-carboxyvinyltransferase OS=Deinococcus wulumuqiensis OX=980427 GN=aroA PE=3 SV=1	aroA	1.5863	0.000771169	Up	46.786	15.7	5	5	0.716746	0.844042	0.759136	1.1961	1.22256	1.26141
Biological Process	GO:0046417	8	chorismate metabolic process	2.6	0.162493	A0A345IG54	Shikimate dehydrogenase (NADP(+)) OS=Deinococcus wulumuqiensis OX=980427 GN=aroE PE=3 SV=1	aroE	2.5058	0.0110156	Up	31.771	8.2	2	2	0.640393	0.377934	0.69314	1.18314	1.53194	1.57345
Biological Process	GO:0072529	6	pyrimidine-containing compound catabolic process	2.6	0.162493	A0A345IDW8	Cytidine deaminase OS=Deinococcus wulumuqiensis OX=980427 GN=cdd PE=3 SV=1	cdd	1.7018	0.00929822	Up	15.94	37.5	4	4	0.906339	0.693149	0.621239	1.33123	1.21887	1.22918
Biological Process	GO:0072529	6	pyrimidine-containing compound catabolic process	2.6	0.162493	A0A345IIQ3	Thymidylate synthase OS=Deinococcus wulumuqiensis OX=980427 GN=thyA PE=3 SV=1	thyA	1.6389	0.00121825	Up	30.332	19.3	4	4	0.680353	0.821198	0.772109	1.23264	1.19368	1.30002
Biological Process	GO:0044042	6	glucan metabolic process	1.95	0.177535	A0A345IEN2	1,4-alpha-glucan branching enzyme GlgB OS=Deinococcus wulumuqiensis OX=980427 GN=glgB PE=3 SV=1	glgB	1.5809	9.89171e-06	Up	79.625	8.3	5	5	0.773192	0.768664	0.782915	1.21708	1.26142	1.19673
Biological Process	GO:0044042	6	glucan metabolic process	1.95	0.177535	A0A345IH91	Glycoside hydrolase family 13 protein OS=Deinococcus wulumuqiensis OX=980427 GN=DVJ83_07705 PE=4 SV=1	DVJ83_07705	2.0667	5.80655e-05	Up	75.486	11.8	6	5	0.60711	0.695171	0.654193	1.36851	1.31812	1.35689
Biological Process	GO:0006560	10	proline metabolic process	2.6	0.162493	A0A345IH14	Proline dehydrogenase OS=Deinococcus wulumuqiensis OX=980427 GN=DVJ83_07210 PE=4 SV=1	DVJ83_07210	4.1812	2.6547e-07	Up	35.133	38.1	13	13	0.376648	0.38266	0.39873	1.59833	1.59111	1.65252
Biological Process	GO:0009250	8	glucan biosynthetic process	2.6	0.162493	A0A345IEN2	1,4-alpha-glucan branching enzyme GlgB OS=Deinococcus wulumuqiensis OX=980427 GN=glgB PE=3 SV=1	glgB	1.5809	9.89171e-06	Up	79.625	8.3	5	5	0.773192	0.768664	0.782915	1.21708	1.26142	1.19673
Biological Process	GO:0044248	4	cellular catabolic process	1.33	0.179425	A0A345IKG1	Biosynthetic arginine decarboxylase OS=Deinococcus wulumuqiensis OX=980427 GN=speA PE=3 SV=1	speA	2.5227	7.42155e-06	Up	73.892	23.7	13	13	0.542572	0.577751	0.582894	1.40637	1.39722	1.49319
Biological Process	GO:0044248	4	cellular catabolic process	1.33	0.179425	A0A345IKW6	Tryptophan 2,3-dioxygenase OS=Deinococcus wulumuqiensis OX=980427 GN=kynA PE=3 SV=1	kynA	0.2731	0.000404159	Down	32.414	20	5	5	1.42048	1.52879	1.76348	0.35923	0.510152	0.417866
Biological Process	GO:0044106	6	cellular amine metabolic process	1.95	0.271851	A0A345IKW6	Tryptophan 2,3-dioxygenase OS=Deinococcus wulumuqiensis OX=980427 GN=kynA PE=3 SV=1	kynA	0.2731	0.000404159	Down	32.414	20	5	5	1.42048	1.52879	1.76348	0.35923	0.510152	0.417866
Biological Process	GO:0044106	6	cellular amine metabolic process	1.95	0.271851	A0A345IKG1	Biosynthetic arginine decarboxylase OS=Deinococcus wulumuqiensis OX=980427 GN=speA PE=3 SV=1	speA	2.5227	7.42155e-06	Up	73.892	23.7	13	13	0.542572	0.577751	0.582894	1.40637	1.39722	1.49319
Biological Process	GO:0008654	7	phospholipid biosynthetic process	1.95	0.271851	A0A345IIL6	2-C-methyl-D-erythritol 4-phosphate cytidylyltransferase OS=Deinococcus wulumuqiensis OX=980427 GN=ispD PE=3 SV=1	ispD	1.6086	0.00231747	Up	23.176	23.9	4	4	0.667986	0.825388	0.806693	1.22797	1.19686	1.27511
Biological Process	GO:0008654	7	phospholipid biosynthetic process	1.95	0.271851	A0A345IEG4	Acyl carrier protein OS=Deinococcus wulumuqiensis OX=980427 GN=acpP PE=3 SV=1	acpP	0.3616	1.30157e-06	Down	11.63	26	2	2	1.40981	1.50976	1.48713	0.524391	0.531436	0.537469
Biological Process	GO:0006112	6	energy reserve metabolic process	1.95	0.271851	A0A345IJG0	Alpha-D-glucose phosphate-specific phosphoglucomutase OS=Deinococcus wulumuqiensis OX=980427 GN=DVJ83_12665 PE=3 SV=1	DVJ83_12665	1.7446	5.52976e-07	Up	57.72	30.7	14	13	0.728821	0.739232	0.718066	1.28257	1.26117	1.27015
Biological Process	GO:0006112	6	energy reserve metabolic process	1.95	0.271851	A0A345IEN2	1,4-alpha-glucan branching enzyme GlgB OS=Deinococcus wulumuqiensis OX=980427 GN=glgB PE=3 SV=1	glgB	1.5809	9.89171e-06	Up	79.625	8.3	5	5	0.773192	0.768664	0.782915	1.21708	1.26142	1.19673
Biological Process	GO:0009264	10	deoxyribonucleotide catabolic process	1.95	0.271851	A0A345IIQ3	Thymidylate synthase OS=Deinococcus wulumuqiensis OX=980427 GN=thyA PE=3 SV=1	thyA	1.6389	0.00121825	Up	30.332	19.3	4	4	0.680353	0.821198	0.772109	1.23264	1.19368	1.30002
Biological Process	GO:0009264	10	deoxyribonucleotide catabolic process	1.95	0.271851	A0A345IG31	Deoxyribose-phosphate aldolase OS=Deinococcus wulumuqiensis OX=980427 GN=deoC PE=3 SV=1	deoC	2.4689	0.000324461	Up	22.881	43.6	8	8	0.492812	0.599625	0.637231	1.38338	1.43211	1.45484
Biological Process	GO:0009308	5	amine metabolic process	1.95	0.271851	A0A345IKW6	Tryptophan 2,3-dioxygenase OS=Deinococcus wulumuqiensis OX=980427 GN=kynA PE=3 SV=1	kynA	0.2731	0.000404159	Down	32.414	20	5	5	1.42048	1.52879	1.76348	0.35923	0.510152	0.417866
Biological Process	GO:0009308	5	amine metabolic process	1.95	0.271851	A0A345IKG1	Biosynthetic arginine decarboxylase OS=Deinococcus wulumuqiensis OX=980427 GN=speA PE=3 SV=1	speA	2.5227	7.42155e-06	Up	73.892	23.7	13	13	0.542572	0.577751	0.582894	1.40637	1.39722	1.49319
Biological Process	GO:0009311	5	oligosaccharide metabolic process	1.95	0.271851	A0A345IH91	Glycoside hydrolase family 13 protein OS=Deinococcus wulumuqiensis OX=980427 GN=DVJ83_07705 PE=4 SV=1	DVJ83_07705	2.0667	5.80655e-05	Up	75.486	11.8	6	5	0.60711	0.695171	0.654193	1.36851	1.31812	1.35689
Biological Process	GO:0009311	5	oligosaccharide metabolic process	1.95	0.271851	A0A345IEG4	Acyl carrier protein OS=Deinococcus wulumuqiensis OX=980427 GN=acpP PE=3 SV=1	acpP	0.3616	1.30157e-06	Down	11.63	26	2	2	1.40981	1.50976	1.48713	0.524391	0.531436	0.537469
Biological Process	GO:0033692	7	cellular polysaccharide biosynthetic process	1.95	0.271851	A0A345IJG0	Alpha-D-glucose phosphate-specific phosphoglucomutase OS=Deinococcus wulumuqiensis OX=980427 GN=DVJ83_12665 PE=3 SV=1	DVJ83_12665	1.7446	5.52976e-07	Up	57.72	30.7	14	13	0.728821	0.739232	0.718066	1.28257	1.26117	1.27015
Biological Process	GO:0033692	7	cellular polysaccharide biosynthetic process	1.95	0.271851	A0A345IEN2	1,4-alpha-glucan branching enzyme GlgB OS=Deinococcus wulumuqiensis OX=980427 GN=glgB PE=3 SV=1	glgB	1.5809	9.89171e-06	Up	79.625	8.3	5	5	0.773192	0.768664	0.782915	1.21708	1.26142	1.19673
Biological Process	GO:0005977	8	glycogen metabolic process	1.95	0.271851	A0A345IJG0	Alpha-D-glucose phosphate-specific phosphoglucomutase OS=Deinococcus wulumuqiensis OX=980427 GN=DVJ83_12665 PE=3 SV=1	DVJ83_12665	1.7446	5.52976e-07	Up	57.72	30.7	14	13	0.728821	0.739232	0.718066	1.28257	1.26117	1.27015
Biological Process	GO:0005977	8	glycogen metabolic process	1.95	0.271851	A0A345IEN2	1,4-alpha-glucan branching enzyme GlgB OS=Deinococcus wulumuqiensis OX=980427 GN=glgB PE=3 SV=1	glgB	1.5809	9.89171e-06	Up	79.625	8.3	5	5	0.773192	0.768664	0.782915	1.21708	1.26142	1.19673
Biological Process	GO:0006644	6	phospholipid metabolic process	1.95	0.271851	A0A345IIL6	2-C-methyl-D-erythritol 4-phosphate cytidylyltransferase OS=Deinococcus wulumuqiensis OX=980427 GN=ispD PE=3 SV=1	ispD	1.6086	0.00231747	Up	23.176	23.9	4	4	0.667986	0.825388	0.806693	1.22797	1.19686	1.27511
Biological Process	GO:0042221	3	response to chemical	1.46	0.218598	A0A345IEC2	Catalase OS=Deinococcus wulumuqiensis OX=980427 GN=DVJ83_01425 PE=3 SV=1	DVJ83_01425	0.2061	4.14912e-07	Down	60.353	40.3	20	20	1.7213	1.63518	1.6183	0.331048	0.343065	0.351105
Biological Process	GO:0042221	3	response to chemical	1.46	0.218598	A0A345IEF8	Trigger factor OS=Deinococcus wulumuqiensis OX=980427 GN=tig PE=3 SV=1	tig	3.1882	0.00779842	Up	50.658	13.7	6	6	0.642007	0.282402	0.508186	1.60153	1.47188	1.49399
Biological Process	GO:0042221	3	response to chemical	1.46	0.218598	A0A345IEG4	Acyl carrier protein OS=Deinococcus wulumuqiensis OX=980427 GN=acpP PE=3 SV=1	acpP	0.3616	1.30157e-06	Down	11.63	26	2	2	1.40981	1.50976	1.48713	0.524391	0.531436	0.537469
Biological Process	GO:0042221	3	response to chemical	1.46	0.218598	A0A345IF87	OsmC family peroxiredoxin OS=Deinococcus wulumuqiensis OX=980427 GN=DVJ83_03360 PE=4 SV=1	DVJ83_03360	5.7051	3.29317e-07	Up	15.66	27.4	3	3	0.285259	0.299165	0.310417	1.66588	1.72238	1.71689
Biological Process	GO:0042221	3	response to chemical	1.46	0.218598	A0A345IGU0	DNA topoisomerase (ATP-hydrolyzing) OS=Deinococcus wulumuqiensis OX=980427 GN=DVJ83_06755 PE=4 SV=1	DVJ83_06755	2.0862	7.23763e-06	Up	74.964	13.3	10	10	0.668502	0.657434	0.618203	1.35955	1.35942	1.33689
Biological Process	GO:0042221	3	response to chemical	1.46	0.218598	A0A345IH01	Isocitrate lyase OS=Deinococcus wulumuqiensis OX=980427 GN=DVJ83_07135 PE=4 SV=1	DVJ83_07135	0.5773	0.00105005	Down	46.95	9.8	3	3	1.30385	1.11937	1.38064	0.730737	0.750628	0.714776
Biological Process	GO:0044248	4	cellular catabolic process	1.33	0.179425	A0A345IKR6	Imidazolonepropionase OS=Deinococcus wulumuqiensis OX=980427 GN=hutI PE=3 SV=1	hutI	0.6013	0.0132348	Down	41.847	9	3	3	1.02087	1.37828	1.34776	0.654354	0.772218	0.82651
Biological Process	GO:0042221	3	response to chemical	1.46	0.218598	A0A345IJC1	Thiamine ABC transporter substrate-binding protein OS=Deinococcus wulumuqiensis OX=980427 GN=DVJ83_12440 PE=4 SV=1	DVJ83_12440	0.3344	4.80492e-05	Down	37.66	15.3	5	5	1.44327	1.60025	1.45276	0.46763	0.487041	0.549045
Biological Process	GO:0042221	3	response to chemical	1.46	0.218598	A0A345ILF6	Cadmium-translocating P-type ATPase OS=Deinococcus wulumuqiensis OX=980427 GN=cadA PE=3 SV=1	cadA	1.8169	0.00856236	Up	83.004	5.9	3	3	0.571942	0.714716	0.843314	1.28767	1.16478	1.41757
Biological Process	GO:0016052	5	carbohydrate catabolic process	1.73	0.240808	A0A345IG31	Deoxyribose-phosphate aldolase OS=Deinococcus wulumuqiensis OX=980427 GN=deoC PE=3 SV=1	deoC	2.4689	0.000324461	Up	22.881	43.6	8	8	0.492812	0.599625	0.637231	1.38338	1.43211	1.45484
Biological Process	GO:0016052	5	carbohydrate catabolic process	1.73	0.240808	A0A345IH91	Glycoside hydrolase family 13 protein OS=Deinococcus wulumuqiensis OX=980427 GN=DVJ83_07705 PE=4 SV=1	DVJ83_07705	2.0667	5.80655e-05	Up	75.486	11.8	6	5	0.60711	0.695171	0.654193	1.36851	1.31812	1.35689
Biological Process	GO:0016052	5	carbohydrate catabolic process	1.73	0.240808	A0A345IJG0	Alpha-D-glucose phosphate-specific phosphoglucomutase OS=Deinococcus wulumuqiensis OX=980427 GN=DVJ83_12665 PE=3 SV=1	DVJ83_12665	1.7446	5.52976e-07	Up	57.72	30.7	14	13	0.728821	0.739232	0.718066	1.28257	1.26117	1.27015
Biological Process	GO:0016052	5	carbohydrate catabolic process	1.73	0.240808	A0A345IK64	Aldose 1-epimerase OS=Deinococcus wulumuqiensis OX=980427 GN=DVJ83_07590 PE=4 SV=1	DVJ83_07590	1.8556	0.000391252	Up	32.807	9.7	3	3	0.767888	0.69196	0.641286	1.27088	1.27155	1.35643
Biological Process	GO:0006644	6	phospholipid metabolic process	1.95	0.271851	A0A345IEG4	Acyl carrier protein OS=Deinococcus wulumuqiensis OX=980427 GN=acpP PE=3 SV=1	acpP	0.3616	1.30157e-06	Down	11.63	26	2	2	1.40981	1.50976	1.48713	0.524391	0.531436	0.537469
Biological Process	GO:0042221	3	response to chemical	1.46	0.218598	A0A345IK92	Divalent-cation tolerance protein CutA OS=Deinococcus wulumuqiensis OX=980427 GN=DVJ83_09185 PE=4 SV=1	DVJ83_09185	1.7386	0.00270513	Up	11.241	44.1	3	3	0.64986	0.733485	0.807532	1.32114	1.1343	1.35369
Biological Process	GO:0032787	7	monocarboxylic acid metabolic process	1.25	0.492691	A0A345IIL6	2-C-methyl-D-erythritol 4-phosphate cytidylyltransferase OS=Deinococcus wulumuqiensis OX=980427 GN=ispD PE=3 SV=1	ispD	1.6086	0.00231747	Up	23.176	23.9	4	4	0.667986	0.825388	0.806693	1.22797	1.19686	1.27511
Cellular Component	GO:0000428	7	DNA-directed RNA polymerase complex	4.5	0.0486409	A0A345IGT4	DNA-directed RNA polymerase subunit beta OS=Deinococcus wulumuqiensis OX=980427 GN=rpoB PE=3 SV=1	rpoB	2.7776	5.91364e-07	Up	131.08	17.3	19	19	0.532449	0.515224	0.540626	1.48884	1.43776	1.4851
Cellular Component	GO:0005737	3	cytoplasm	1.07	0.492323	A0A345IH91	Glycoside hydrolase family 13 protein OS=Deinococcus wulumuqiensis OX=980427 GN=DVJ83_07705 PE=4 SV=1	DVJ83_07705	2.0667	5.80655e-05	Up	75.486	11.8	6	5	0.60711	0.695171	0.654193	1.36851	1.31812	1.35689
Cellular Component	GO:0005737	3	cytoplasm	1.07	0.492323	A0A345IE30	Fe-S cluster assembly protein SufB OS=Deinococcus wulumuqiensis OX=980427 GN=sufB PE=4 SV=1	sufB	0.3262	6.34842e-05	Down	52.247	20.9	8	8	1.50211	1.65301	1.36921	0.463021	0.491727	0.520927
Cellular Component	GO:0005737	3	cytoplasm	1.07	0.492323	A0A345IE09	DNA-directed RNA polymerase subunit alpha OS=Deinococcus wulumuqiensis OX=980427 GN=rpoA PE=3 SV=1	rpoA	1.7985	2.55658e-06	Up	37.197	30.2	9	9	0.703311	0.734716	0.705985	1.27637	1.29933	1.2803
Cellular Component	GO:0005737	3	cytoplasm	1.07	0.492323	A0A345IDW8	Cytidine deaminase OS=Deinococcus wulumuqiensis OX=980427 GN=cdd PE=3 SV=1	cdd	1.7018	0.00929822	Up	15.94	37.5	4	4	0.906339	0.693149	0.621239	1.33123	1.21887	1.22918
Cellular Component	GO:0005737	3	cytoplasm	1.07	0.492323	A0A345IDQ5	Thymidine phosphorylase OS=Deinococcus wulumuqiensis OX=980427 GN=DVJ83_00010 PE=3 SV=1	DVJ83_00010	2.4285	4.47875e-05	Up	46.859	25.5	9	9	0.585861	0.628953	0.535231	1.41946	1.41601	1.41448
Cellular Component	GO:0005622	2	intracellular	1.07	0.473839	A0A345IL75	Malate synthase OS=Deinococcus wulumuqiensis OX=980427 GN=DVJ83_14620 PE=3 SV=1	DVJ83_14620	2.6343	0.0165278	Up	58.455	12.9	5	5	0.641324		0.368481	1.31917	1.34076	1.33027
Cellular Component	GO:0005622	2	intracellular	1.07	0.473839	A0A345IK92	Divalent-cation tolerance protein CutA OS=Deinococcus wulumuqiensis OX=980427 GN=DVJ83_09185 PE=4 SV=1	DVJ83_09185	1.7386	0.00270513	Up	11.241	44.1	3	3	0.64986	0.733485	0.807532	1.32114	1.1343	1.35369
Cellular Component	GO:0005622	2	intracellular	1.07	0.473839	A0A345IJX5	Ribosome maturation factor RimP OS=Deinococcus wulumuqiensis OX=980427 GN=rimP PE=3 SV=1	rimP	1.9703	2.43364e-06	Up	17.739	41.8	8	8	0.656155	0.684061	0.679806	1.29723	1.33909	1.34366
Cellular Component	GO:0005622	2	intracellular	1.07	0.473839	A0A345IJG0	Alpha-D-glucose phosphate-specific phosphoglucomutase OS=Deinococcus wulumuqiensis OX=980427 GN=DVJ83_12665 PE=3 SV=1	DVJ83_12665	1.7446	5.52976e-07	Up	57.72	30.7	14	13	0.728821	0.739232	0.718066	1.28257	1.26117	1.27015
Cellular Component	GO:0005622	2	intracellular	1.07	0.473839	A0A345IJ74	Valine--tRNA ligase OS=Deinococcus wulumuqiensis OX=980427 GN=valS PE=3 SV=1	valS	2.4798	2.92567e-06	Up	102.77	13.2	10	10	0.553524	0.591644	0.579055	1.38669	1.43797	1.45112
Cellular Component	GO:0005622	2	intracellular	1.07	0.473839	A0A345IJ23	Phosphoribosylformylglycinamidine synthase subunit PurL OS=Deinococcus wulumuqiensis OX=980427 GN=purL PE=3 SV=1	purL	1.8216	0.00255489	Up	78.418	8.5	4	4	0.701104	0.627794	0.797571	1.43612	1.24981	1.1876
Cellular Component	GO:0005622	2	intracellular	1.07	0.473839	A0A345IIS6	N5-carboxyaminoimidazole ribonucleotide synthase OS=Deinococcus wulumuqiensis OX=980427 GN=purK PE=3 SV=1	purK	1.5735	0.000756928	Up	39.596	11.9	4	4	0.836758	0.761608	0.733055	1.25633	1.15227	1.25998
Cellular Component	GO:0005622	2	intracellular	1.07	0.473839	A0A345IIL4	Acetate kinase OS=Deinococcus wulumuqiensis OX=980427 GN=ackA PE=3 SV=1	ackA	2.0059	1.63841e-05	Up	42.978	37	11	11	0.682778	0.641726	0.671587	1.29089	1.32403	1.38899
Cellular Component	GO:0005622	2	intracellular	1.07	0.473839	A0A345IIJ1	Queuine tRNA-ribosyltransferase OS=Deinococcus wulumuqiensis OX=980427 GN=tgt PE=3 SV=1	tgt	0.622	0.000460591	Down	43.554	6.7	2	2	1.25009	1.1717	1.27743	0.712052	0.785775	0.802957
Cellular Component	GO:0005622	2	intracellular	1.07	0.473839	A0A345III5	Arginine--tRNA ligase OS=Deinococcus wulumuqiensis OX=980427 GN=argS PE=3 SV=1	argS	1.8734	0.000653879	Up	66.48	6.1	6	6	0.779535	0.673787	0.634781	1.27156	1.36766	1.27268
Cellular Component	GO:0005622	2	intracellular	1.07	0.473839	A0A345IIH8	MBL fold metallo-hydrolase OS=Deinococcus wulumuqiensis OX=980427 GN=DVJ83_10605 PE=4 SV=1	DVJ83_10605	1.6532	0.000244422	Up	22.771	25.1	4	4	0.71127	0.794859	0.755328	1.18547	1.28389	1.26919
Cellular Component	GO:0005622	2	intracellular	1.07	0.473839	A0A345IID6	Nucleoside diphosphate kinase OS=Deinococcus wulumuqiensis OX=980427 GN=ndk PE=3 SV=1	ndk	0.3692	0.000381868	Down	15.055	44.2	5	5	1.42107	1.4435	1.5175	0.505873	0.475528	0.636533
Cellular Component	GO:0005622	2	intracellular	1.07	0.473839	A0A345II30	Dihydrolipoyl dehydrogenase OS=Deinococcus wulumuqiensis OX=980427 GN=lpdA PE=3 SV=1	lpdA	0.4674	4.25471e-05	Down	49.111	19.5	8	8	1.35512	1.35218	1.38155	0.638496	0.679089	0.593564
Cellular Component	GO:0005622	2	intracellular	1.07	0.473839	A0A345II12	Porphobilinogen deaminase OS=Deinococcus wulumuqiensis OX=980427 GN=hemC PE=3 SV=1	hemC	1.5404	6.2718e-05	Up	33.763	39	12	12	0.794949	0.77253	0.794354	1.16811	1.26362	1.20644
Cellular Component	GO:0005622	2	intracellular	1.07	0.473839	A0A345IHG2	Ribosomal RNA large subunit methyltransferase H OS=Deinococcus wulumuqiensis OX=980427 GN=rlmH PE=3 SV=1	rlmH	1.9989	0.000263413	Up	16.144	15.8	2	2	0.736257	0.612694	0.65181	1.29152	1.32854	1.37918
Cellular Component	GO:0005622	2	intracellular	1.07	0.473839	A0A345IHF2	Cell division protein FtsZ OS=Deinococcus wulumuqiensis OX=980427 GN=ftsZ PE=3 SV=1	ftsZ	2.2557	0.00737692	Up	38.934	10	2	2	0.617115		0.52352	1.34415	1.08442	1.43079
Cellular Component	GO:0005622	2	intracellular	1.07	0.473839	A0A345IH91	Glycoside hydrolase family 13 protein OS=Deinococcus wulumuqiensis OX=980427 GN=DVJ83_07705 PE=4 SV=1	DVJ83_07705	2.0667	5.80655e-05	Up	75.486	11.8	6	5	0.60711	0.695171	0.654193	1.36851	1.31812	1.35689
Cellular Component	GO:0005622	2	intracellular	1.07	0.473839	A0A345IH01	Isocitrate lyase OS=Deinococcus wulumuqiensis OX=980427 GN=DVJ83_07135 PE=4 SV=1	DVJ83_07135	0.5773	0.00105005	Down	46.95	9.8	3	3	1.30385	1.11937	1.38064	0.730737	0.750628	0.714776
Cellular Component	GO:0005622	2	intracellular	1.07	0.473839	A0A345IGU0	DNA topoisomerase (ATP-hydrolyzing) OS=Deinococcus wulumuqiensis OX=980427 GN=DVJ83_06755 PE=4 SV=1	DVJ83_06755	2.0862	7.23763e-06	Up	74.964	13.3	10	10	0.668502	0.657434	0.618203	1.35955	1.35942	1.33689
Cellular Component	GO:0005622	2	intracellular	1.07	0.473839	A0A345IGT5	DNA-directed RNA polymerase subunit beta' OS=Deinococcus wulumuqiensis OX=980427 GN=rpoC PE=3 SV=1	rpoC	2.1951	3.22323e-06	Up	171.3	17.8	20	20	0.629611	0.618448	0.629838	1.3593	1.42867	1.33413
Cellular Component	GO:0005622	2	intracellular	1.07	0.473839	A0A345IGT4	DNA-directed RNA polymerase subunit beta OS=Deinococcus wulumuqiensis OX=980427 GN=rpoB PE=3 SV=1	rpoB	2.7776	5.91364e-07	Up	131.08	17.3	19	19	0.532449	0.515224	0.540626	1.48884	1.43776	1.4851
Cellular Component	GO:0005622	2	intracellular	1.07	0.473839	A0A345IGH5	tRNA-dihydrouridine(20/20a) synthase OS=Deinococcus wulumuqiensis OX=980427 GN=DVJ83_06045 PE=3 SV=1	DVJ83_06045	1.9749	0.00103939	Up	36.295	15.3	3	3	0.731509	0.645573	0.639809	1.36393	1.45621	1.16297
Cellular Component	GO:0005622	2	intracellular	1.07	0.473839	A0A345IGF1	Cysteine--tRNA ligase OS=Deinococcus wulumuqiensis OX=980427 GN=cysS PE=3 SV=1	cysS	0.6256	0.000763951	Down	54.962	9.6	4	4	1.13785	1.33519	1.21788	0.76121	0.747677	0.800196
Cellular Component	GO:0005622	2	intracellular	1.07	0.473839	A0A345IG77	Uroporphyrinogen decarboxylase OS=Deinococcus wulumuqiensis OX=980427 GN=hemE PE=3 SV=1	hemE	3.1087	0.0132511	Up	43.245	9.6	3	3	0.421551	0.461368		1.57877	0.970863	1.56745
Cellular Component	GO:0005622	2	intracellular	1.07	0.473839	A0A345IG54	Shikimate dehydrogenase (NADP(+)) OS=Deinococcus wulumuqiensis OX=980427 GN=aroE PE=3 SV=1	aroE	2.5058	0.0110156	Up	31.771	8.2	2	2	0.640393	0.377934	0.69314	1.18314	1.53194	1.57345
Cellular Component	GO:0005737	3	cytoplasm	1.07	0.492323	A0A345IEC2	Catalase OS=Deinococcus wulumuqiensis OX=980427 GN=DVJ83_01425 PE=3 SV=1	DVJ83_01425	0.2061	4.14912e-07	Down	60.353	40.3	20	20	1.7213	1.63518	1.6183	0.331048	0.343065	0.351105
Cellular Component	GO:0005737	3	cytoplasm	1.07	0.492323	A0A345IEF8	Trigger factor OS=Deinococcus wulumuqiensis OX=980427 GN=tig PE=3 SV=1	tig	3.1882	0.00779842	Up	50.658	13.7	6	6	0.642007	0.282402	0.508186	1.60153	1.47188	1.49399
Cellular Component	GO:0005737	3	cytoplasm	1.07	0.492323	A0A345IEG4	Acyl carrier protein OS=Deinococcus wulumuqiensis OX=980427 GN=acpP PE=3 SV=1	acpP	0.3616	1.30157e-06	Down	11.63	26	2	2	1.40981	1.50976	1.48713	0.524391	0.531436	0.537469
Cellular Component	GO:0005737	3	cytoplasm	1.07	0.492323	A0A345IEQ1	Multifunctional fusion protein OS=Deinococcus wulumuqiensis OX=980427 GN=secD PE=3 SV=1	secD	0.5407	0.000201572	Down	81.832	6.8	4	4	1.29899	1.38597	1.20929	0.706943	0.730544	0.668263
Cellular Component	GO:0005737	3	cytoplasm	1.07	0.492323	A0A345IL75	Malate synthase OS=Deinococcus wulumuqiensis OX=980427 GN=DVJ83_14620 PE=3 SV=1	DVJ83_14620	2.6343	0.0165278	Up	58.455	12.9	5	5	0.641324		0.368481	1.31917	1.34076	1.33027
Cellular Component	GO:0005737	3	cytoplasm	1.07	0.492323	A0A345IK92	Divalent-cation tolerance protein CutA OS=Deinococcus wulumuqiensis OX=980427 GN=DVJ83_09185 PE=4 SV=1	DVJ83_09185	1.7386	0.00270513	Up	11.241	44.1	3	3	0.64986	0.733485	0.807532	1.32114	1.1343	1.35369
Cellular Component	GO:0005737	3	cytoplasm	1.07	0.492323	A0A345IJX5	Ribosome maturation factor RimP OS=Deinococcus wulumuqiensis OX=980427 GN=rimP PE=3 SV=1	rimP	1.9703	2.43364e-06	Up	17.739	41.8	8	8	0.656155	0.684061	0.679806	1.29723	1.33909	1.34366
Cellular Component	GO:0005737	3	cytoplasm	1.07	0.492323	A0A345IJG3	Elongation factor G OS=Deinococcus wulumuqiensis OX=980427 GN=fusA PE=3 SV=1	fusA	0.4343	0.00127048	Down	76.681	27.2	12	12	1.17785	1.36337	1.64209	0.6225	0.564746	0.629443
Cellular Component	GO:0005737	3	cytoplasm	1.07	0.492323	A0A345IJG0	Alpha-D-glucose phosphate-specific phosphoglucomutase OS=Deinococcus wulumuqiensis OX=980427 GN=DVJ83_12665 PE=3 SV=1	DVJ83_12665	1.7446	5.52976e-07	Up	57.72	30.7	14	13	0.728821	0.739232	0.718066	1.28257	1.26117	1.27015
Cellular Component	GO:0005737	3	cytoplasm	1.07	0.492323	A0A345IJ74	Valine--tRNA ligase OS=Deinococcus wulumuqiensis OX=980427 GN=valS PE=3 SV=1	valS	2.4798	2.92567e-06	Up	102.77	13.2	10	10	0.553524	0.591644	0.579055	1.38669	1.43797	1.45112
Cellular Component	GO:0005737	3	cytoplasm	1.07	0.492323	A0A345IJ23	Phosphoribosylformylglycinamidine synthase subunit PurL OS=Deinococcus wulumuqiensis OX=980427 GN=purL PE=3 SV=1	purL	1.8216	0.00255489	Up	78.418	8.5	4	4	0.701104	0.627794	0.797571	1.43612	1.24981	1.1876
Cellular Component	GO:0005737	3	cytoplasm	1.07	0.492323	A0A345IIS6	N5-carboxyaminoimidazole ribonucleotide synthase OS=Deinococcus wulumuqiensis OX=980427 GN=purK PE=3 SV=1	purK	1.5735	0.000756928	Up	39.596	11.9	4	4	0.836758	0.761608	0.733055	1.25633	1.15227	1.25998
Cellular Component	GO:0005737	3	cytoplasm	1.07	0.492323	A0A345IIL4	Acetate kinase OS=Deinococcus wulumuqiensis OX=980427 GN=ackA PE=3 SV=1	ackA	2.0059	1.63841e-05	Up	42.978	37	11	11	0.682778	0.641726	0.671587	1.29089	1.32403	1.38899
Cellular Component	GO:0005737	3	cytoplasm	1.07	0.492323	A0A345IIJ1	Queuine tRNA-ribosyltransferase OS=Deinococcus wulumuqiensis OX=980427 GN=tgt PE=3 SV=1	tgt	0.622	0.000460591	Down	43.554	6.7	2	2	1.25009	1.1717	1.27743	0.712052	0.785775	0.802957
Cellular Component	GO:0005737	3	cytoplasm	1.07	0.492323	A0A345III5	Arginine--tRNA ligase OS=Deinococcus wulumuqiensis OX=980427 GN=argS PE=3 SV=1	argS	1.8734	0.000653879	Up	66.48	6.1	6	6	0.779535	0.673787	0.634781	1.27156	1.36766	1.27268
Cellular Component	GO:0005737	3	cytoplasm	1.07	0.492323	A0A345IIH8	MBL fold metallo-hydrolase OS=Deinococcus wulumuqiensis OX=980427 GN=DVJ83_10605 PE=4 SV=1	DVJ83_10605	1.6532	0.000244422	Up	22.771	25.1	4	4	0.71127	0.794859	0.755328	1.18547	1.28389	1.26919
Cellular Component	GO:0005737	3	cytoplasm	1.07	0.492323	A0A345II30	Dihydrolipoyl dehydrogenase OS=Deinococcus wulumuqiensis OX=980427 GN=lpdA PE=3 SV=1	lpdA	0.4674	4.25471e-05	Down	49.111	19.5	8	8	1.35512	1.35218	1.38155	0.638496	0.679089	0.593564
Cellular Component	GO:0005737	3	cytoplasm	1.07	0.492323	A0A345II12	Porphobilinogen deaminase OS=Deinococcus wulumuqiensis OX=980427 GN=hemC PE=3 SV=1	hemC	1.5404	6.2718e-05	Up	33.763	39	12	12	0.794949	0.77253	0.794354	1.16811	1.26362	1.20644
Cellular Component	GO:0005622	2	intracellular	1.07	0.473839	A0A345IFP7	NADPH-dependent oxidoreductase OS=Deinococcus wulumuqiensis OX=980427 GN=DVJ83_04315 PE=3 SV=1	DVJ83_04315	2.3408	5.60229e-06	Up	28.612	19.7	5	5	0.582049	0.606164	0.607752	1.34247	1.4492	1.41236
Cellular Component	GO:0005737	3	cytoplasm	1.07	0.492323	A0A345IHG2	Ribosomal RNA large subunit methyltransferase H OS=Deinococcus wulumuqiensis OX=980427 GN=rlmH PE=3 SV=1	rlmH	1.9989	0.000263413	Up	16.144	15.8	2	2	0.736257	0.612694	0.65181	1.29152	1.32854	1.37918
Cellular Component	GO:0005737	3	cytoplasm	1.07	0.492323	A0A345IH01	Isocitrate lyase OS=Deinococcus wulumuqiensis OX=980427 GN=DVJ83_07135 PE=4 SV=1	DVJ83_07135	0.5773	0.00105005	Down	46.95	9.8	3	3	1.30385	1.11937	1.38064	0.730737	0.750628	0.714776
Cellular Component	GO:0005737	3	cytoplasm	1.07	0.492323	A0A345IGU0	DNA topoisomerase (ATP-hydrolyzing) OS=Deinococcus wulumuqiensis OX=980427 GN=DVJ83_06755 PE=4 SV=1	DVJ83_06755	2.0862	7.23763e-06	Up	74.964	13.3	10	10	0.668502	0.657434	0.618203	1.35955	1.35942	1.33689
Cellular Component	GO:0005737	3	cytoplasm	1.07	0.492323	A0A345IGT5	DNA-directed RNA polymerase subunit beta' OS=Deinococcus wulumuqiensis OX=980427 GN=rpoC PE=3 SV=1	rpoC	2.1951	3.22323e-06	Up	171.3	17.8	20	20	0.629611	0.618448	0.629838	1.3593	1.42867	1.33413
Cellular Component	GO:0005737	3	cytoplasm	1.07	0.492323	A0A345IGT4	DNA-directed RNA polymerase subunit beta OS=Deinococcus wulumuqiensis OX=980427 GN=rpoB PE=3 SV=1	rpoB	2.7776	5.91364e-07	Up	131.08	17.3	19	19	0.532449	0.515224	0.540626	1.48884	1.43776	1.4851
Cellular Component	GO:0005737	3	cytoplasm	1.07	0.492323	A0A345IGH5	tRNA-dihydrouridine(20/20a) synthase OS=Deinococcus wulumuqiensis OX=980427 GN=DVJ83_06045 PE=3 SV=1	DVJ83_06045	1.9749	0.00103939	Up	36.295	15.3	3	3	0.731509	0.645573	0.639809	1.36393	1.45621	1.16297
Cellular Component	GO:0005737	3	cytoplasm	1.07	0.492323	A0A345IGF1	Cysteine--tRNA ligase OS=Deinococcus wulumuqiensis OX=980427 GN=cysS PE=3 SV=1	cysS	0.6256	0.000763951	Down	54.962	9.6	4	4	1.13785	1.33519	1.21788	0.76121	0.747677	0.800196
Cellular Component	GO:0005737	3	cytoplasm	1.07	0.492323	A0A345IG77	Uroporphyrinogen decarboxylase OS=Deinococcus wulumuqiensis OX=980427 GN=hemE PE=3 SV=1	hemE	3.1087	0.0132511	Up	43.245	9.6	3	3	0.421551	0.461368		1.57877	0.970863	1.56745
Cellular Component	GO:0005737	3	cytoplasm	1.07	0.492323	A0A345IG54	Shikimate dehydrogenase (NADP(+)) OS=Deinococcus wulumuqiensis OX=980427 GN=aroE PE=3 SV=1	aroE	2.5058	0.0110156	Up	31.771	8.2	2	2	0.640393	0.377934	0.69314	1.18314	1.53194	1.57345
Cellular Component	GO:0005737	3	cytoplasm	1.07	0.492323	A0A345IFP7	NADPH-dependent oxidoreductase OS=Deinococcus wulumuqiensis OX=980427 GN=DVJ83_04315 PE=3 SV=1	DVJ83_04315	2.3408	5.60229e-06	Up	28.612	19.7	5	5	0.582049	0.606164	0.607752	1.34247	1.4492	1.41236
Cellular Component	GO:0005737	3	cytoplasm	1.07	0.492323	A0A345IFA9	Ribosome-recycling factor OS=Deinococcus wulumuqiensis OX=980427 GN=frr PE=3 SV=1	frr	1.6377	0.000226803	Up	20.536	21.3	6	6	0.722257	0.778532	0.773905	1.1705	1.25531	1.29949
Cellular Component	GO:0005737	3	cytoplasm	1.07	0.492323	A0A345IFA7	Elongation factor Ts OS=Deinococcus wulumuqiensis OX=980427 GN=tsf PE=3 SV=1	tsf	3.0418	1.66928e-06	Up	28.589	58	16	16	0.490426	0.483488	0.510572	1.47012	1.56465	1.48074
Cellular Component	GO:0005737	3	cytoplasm	1.07	0.492323	A0A345IF98	Pyrroline-5-carboxylate reductase OS=Deinococcus wulumuqiensis OX=980427 GN=proC PE=3 SV=1	proC	3.8148	0.0142685	Up	27.549	22	4	4		0.318533	0.425271	1.39422	1.86321	0.998768
Cellular Component	GO:0005737	3	cytoplasm	1.07	0.492323	A0A345IF87	OsmC family peroxiredoxin OS=Deinococcus wulumuqiensis OX=980427 GN=DVJ83_03360 PE=4 SV=1	DVJ83_03360	5.7051	3.29317e-07	Up	15.66	27.4	3	3	0.285259	0.299165	0.310417	1.66588	1.72238	1.71689
Cellular Component	GO:0005737	3	cytoplasm	1.07	0.492323	A0A345IF86	Isocitrate dehydrogenase [NADP] OS=Deinococcus wulumuqiensis OX=980427 GN=DVJ83_03355 PE=4 SV=1	DVJ83_03355	1.9206	0.000567065	Up	46.021	17.1	5	5	0.758693	0.630046	0.665608	1.25348	1.40852	1.28366
Cellular Component	GO:0005737	3	cytoplasm	1.07	0.492323	A0A345IHF2	Cell division protein FtsZ OS=Deinococcus wulumuqiensis OX=980427 GN=ftsZ PE=3 SV=1	ftsZ	2.2557	0.00737692	Up	38.934	10	2	2	0.617115		0.52352	1.34415	1.08442	1.43079
Cellular Component	GO:0005622	2	intracellular	1.07	0.473839	A0A345IFE0	DNA repair protein RecN OS=Deinococcus wulumuqiensis OX=980427 GN=recN PE=3 SV=1	recN	2.0894	0.0366053	Up	60.016	10.6	4	4	0.709682	0.499752		1.40996	0.976023	1.40459
Cellular Component	GO:0005622	2	intracellular	1.07	0.473839	A0A345IJG3	Elongation factor G OS=Deinococcus wulumuqiensis OX=980427 GN=fusA PE=3 SV=1	fusA	0.4343	0.00127048	Down	76.681	27.2	12	12	1.17785	1.36337	1.64209	0.6225	0.564746	0.629443
Cellular Component	GO:0005622	2	intracellular	1.07	0.473839	A0A345IFA7	Elongation factor Ts OS=Deinococcus wulumuqiensis OX=980427 GN=tsf PE=3 SV=1	tsf	3.0418	1.66928e-06	Up	28.589	58	16	16	0.490426	0.483488	0.510572	1.47012	1.56465	1.48074
Cellular Component	GO:0005829	4	cytosol	1.11	0.431842	A0A345IF86	Isocitrate dehydrogenase [NADP] OS=Deinococcus wulumuqiensis OX=980427 GN=DVJ83_03355 PE=4 SV=1	DVJ83_03355	1.9206	0.000567065	Up	46.021	17.1	5	5	0.758693	0.630046	0.665608	1.25348	1.40852	1.28366
Cellular Component	GO:0005829	4	cytosol	1.11	0.431842	A0A345IEQ1	Multifunctional fusion protein OS=Deinococcus wulumuqiensis OX=980427 GN=secD PE=3 SV=1	secD	0.5407	0.000201572	Down	81.832	6.8	4	4	1.29899	1.38597	1.20929	0.706943	0.730544	0.668263
Cellular Component	GO:0005829	4	cytosol	1.11	0.431842	A0A345IEG4	Acyl carrier protein OS=Deinococcus wulumuqiensis OX=980427 GN=acpP PE=3 SV=1	acpP	0.3616	1.30157e-06	Down	11.63	26	2	2	1.40981	1.50976	1.48713	0.524391	0.531436	0.537469
Cellular Component	GO:0005829	4	cytosol	1.11	0.431842	A0A345IEF8	Trigger factor OS=Deinococcus wulumuqiensis OX=980427 GN=tig PE=3 SV=1	tig	3.1882	0.00779842	Up	50.658	13.7	6	6	0.642007	0.282402	0.508186	1.60153	1.47188	1.49399
Cellular Component	GO:0005829	4	cytosol	1.11	0.431842	A0A345IE30	Fe-S cluster assembly protein SufB OS=Deinococcus wulumuqiensis OX=980427 GN=sufB PE=4 SV=1	sufB	0.3262	6.34842e-05	Down	52.247	20.9	8	8	1.50211	1.65301	1.36921	0.463021	0.491727	0.520927
Cellular Component	GO:0005829	4	cytosol	1.11	0.431842	A0A345IE09	DNA-directed RNA polymerase subunit alpha OS=Deinococcus wulumuqiensis OX=980427 GN=rpoA PE=3 SV=1	rpoA	1.7985	2.55658e-06	Up	37.197	30.2	9	9	0.703311	0.734716	0.705985	1.27637	1.29933	1.2803
Cellular Component	GO:0005829	4	cytosol	1.11	0.431842	A0A345IDW8	Cytidine deaminase OS=Deinococcus wulumuqiensis OX=980427 GN=cdd PE=3 SV=1	cdd	1.7018	0.00929822	Up	15.94	37.5	4	4	0.906339	0.693149	0.621239	1.33123	1.21887	1.22918
Cellular Component	GO:0005829	4	cytosol	1.11	0.431842	A0A345IDQ5	Thymidine phosphorylase OS=Deinococcus wulumuqiensis OX=980427 GN=DVJ83_00010 PE=3 SV=1	DVJ83_00010	2.4285	4.47875e-05	Up	46.859	25.5	9	9	0.585861	0.628953	0.535231	1.41946	1.41601	1.41448
Cellular Component	GO:0042597	3	periplasmic space	1.93	0.185513	A0A345IKQ8	Phosphate-binding protein OS=Deinococcus wulumuqiensis OX=980427 GN=pstS PE=3 SV=1	pstS	0.4961	3.38709e-06	Down	35.774	46.3	14	14	1.29443	1.354	1.36199	0.674742	0.664275	0.650558
Cellular Component	GO:0042597	3	periplasmic space	1.93	0.185513	A0A345IJC1	Thiamine ABC transporter substrate-binding protein OS=Deinococcus wulumuqiensis OX=980427 GN=DVJ83_12440 PE=4 SV=1	DVJ83_12440	0.3344	4.80492e-05	Down	37.66	15.3	5	5	1.44327	1.60025	1.45276	0.46763	0.487041	0.549045
Cellular Component	GO:0042597	3	periplasmic space	1.93	0.185513	A0A345IF59	ABC transporter substrate-binding protein OS=Deinococcus wulumuqiensis OX=980427 GN=DVJ83_03180 PE=4 SV=1	DVJ83_03180	0.6483	1.74698e-05	Down	65.086	30.8	25	24	1.21357	1.19769	1.22883	0.76526	0.78485	0.809802
Cellular Component	GO:1990234	4	transferase complex	1.93	0.185513	A0A345II30	Dihydrolipoyl dehydrogenase OS=Deinococcus wulumuqiensis OX=980427 GN=lpdA PE=3 SV=1	lpdA	0.4674	4.25471e-05	Down	49.111	19.5	8	8	1.35512	1.35218	1.38155	0.638496	0.679089	0.593564
Cellular Component	GO:1990234	4	transferase complex	1.93	0.185513	A0A345IGT5	DNA-directed RNA polymerase subunit beta' OS=Deinococcus wulumuqiensis OX=980427 GN=rpoC PE=3 SV=1	rpoC	2.1951	3.22323e-06	Up	171.3	17.8	20	20	0.629611	0.618448	0.629838	1.3593	1.42867	1.33413
Cellular Component	GO:1990234	4	transferase complex	1.93	0.185513	A0A345IGT4	DNA-directed RNA polymerase subunit beta OS=Deinococcus wulumuqiensis OX=980427 GN=rpoB PE=3 SV=1	rpoB	2.7776	5.91364e-07	Up	131.08	17.3	19	19	0.532449	0.515224	0.540626	1.48884	1.43776	1.4851
Cellular Component	GO:0005829	4	cytosol	1.11	0.431842	A0A345IF87	OsmC family peroxiredoxin OS=Deinococcus wulumuqiensis OX=980427 GN=DVJ83_03360 PE=4 SV=1	DVJ83_03360	5.7051	3.29317e-07	Up	15.66	27.4	3	3	0.285259	0.299165	0.310417	1.66588	1.72238	1.71689
Cellular Component	GO:0031975	3	envelope	2.25	0.125349	A0A345IKQ8	Phosphate-binding protein OS=Deinococcus wulumuqiensis OX=980427 GN=pstS PE=3 SV=1	pstS	0.4961	3.38709e-06	Down	35.774	46.3	14	14	1.29443	1.354	1.36199	0.674742	0.664275	0.650558
Cellular Component	GO:0031975	3	envelope	2.25	0.125349	A0A345IF59	ABC transporter substrate-binding protein OS=Deinococcus wulumuqiensis OX=980427 GN=DVJ83_03180 PE=4 SV=1	DVJ83_03180	0.6483	1.74698e-05	Down	65.086	30.8	25	24	1.21357	1.19769	1.22883	0.76526	0.78485	0.809802
Cellular Component	GO:0009986	3	cell surface	3	0.124957	A0A345IGF1	Cysteine--tRNA ligase OS=Deinococcus wulumuqiensis OX=980427 GN=cysS PE=3 SV=1	cysS	0.6256	0.000763951	Down	54.962	9.6	4	4	1.13785	1.33519	1.21788	0.76121	0.747677	0.800196
Cellular Component	GO:0009986	3	cell surface	3	0.124957	A0A345IFA7	Elongation factor Ts OS=Deinococcus wulumuqiensis OX=980427 GN=tsf PE=3 SV=1	tsf	3.0418	1.66928e-06	Up	28.589	58	16	16	0.490426	0.483488	0.510572	1.47012	1.56465	1.48074
Cellular Component	GO:0030288	5	outer membrane-bounded periplasmic space	2.7	0.0742591	A0A345IKQ8	Phosphate-binding protein OS=Deinococcus wulumuqiensis OX=980427 GN=pstS PE=3 SV=1	pstS	0.4961	3.38709e-06	Down	35.774	46.3	14	14	1.29443	1.354	1.36199	0.674742	0.664275	0.650558
Cellular Component	GO:0005622	2	intracellular	1.07	0.473839	A0A345IFA9	Ribosome-recycling factor OS=Deinococcus wulumuqiensis OX=980427 GN=frr PE=3 SV=1	frr	1.6377	0.000226803	Up	20.536	21.3	6	6	0.722257	0.778532	0.773905	1.1705	1.25531	1.29949
Cellular Component	GO:0030288	5	outer membrane-bounded periplasmic space	2.7	0.0742591	A0A345IF59	ABC transporter substrate-binding protein OS=Deinococcus wulumuqiensis OX=980427 GN=DVJ83_03180 PE=4 SV=1	DVJ83_03180	0.6483	1.74698e-05	Down	65.086	30.8	25	24	1.21357	1.19769	1.22883	0.76526	0.78485	0.809802
Cellular Component	GO:0030313	4	cell envelope	2.7	0.0742591	A0A345IKQ8	Phosphate-binding protein OS=Deinococcus wulumuqiensis OX=980427 GN=pstS PE=3 SV=1	pstS	0.4961	3.38709e-06	Down	35.774	46.3	14	14	1.29443	1.354	1.36199	0.674742	0.664275	0.650558
Cellular Component	GO:0030313	4	cell envelope	2.7	0.0742591	A0A345IJC1	Thiamine ABC transporter substrate-binding protein OS=Deinococcus wulumuqiensis OX=980427 GN=DVJ83_12440 PE=4 SV=1	DVJ83_12440	0.3344	4.80492e-05	Down	37.66	15.3	5	5	1.44327	1.60025	1.45276	0.46763	0.487041	0.549045
Cellular Component	GO:0030313	4	cell envelope	2.7	0.0742591	A0A345IF59	ABC transporter substrate-binding protein OS=Deinococcus wulumuqiensis OX=980427 GN=DVJ83_03180 PE=4 SV=1	DVJ83_03180	0.6483	1.74698e-05	Down	65.086	30.8	25	24	1.21357	1.19769	1.22883	0.76526	0.78485	0.809802
Cellular Component	GO:0009295	3	nucleoid	4.5	0.0486409	A0A345IGU0	DNA topoisomerase (ATP-hydrolyzing) OS=Deinococcus wulumuqiensis OX=980427 GN=DVJ83_06755 PE=4 SV=1	DVJ83_06755	2.0862	7.23763e-06	Up	74.964	13.3	10	10	0.668502	0.657434	0.618203	1.35955	1.35942	1.33689
Cellular Component	GO:0009295	3	nucleoid	4.5	0.0486409	A0A345IFE0	DNA repair protein RecN OS=Deinococcus wulumuqiensis OX=980427 GN=recN PE=3 SV=1	recN	2.0894	0.0366053	Up	60.016	10.6	4	4	0.709682	0.499752		1.40996	0.976023	1.40459
Cellular Component	GO:0030880	6	RNA polymerase complex	4.5	0.0486409	A0A345IGT5	DNA-directed RNA polymerase subunit beta' OS=Deinococcus wulumuqiensis OX=980427 GN=rpoC PE=3 SV=1	rpoC	2.1951	3.22323e-06	Up	171.3	17.8	20	20	0.629611	0.618448	0.629838	1.3593	1.42867	1.33413
Cellular Component	GO:0030880	6	RNA polymerase complex	4.5	0.0486409	A0A345IGT4	DNA-directed RNA polymerase subunit beta OS=Deinococcus wulumuqiensis OX=980427 GN=rpoB PE=3 SV=1	rpoB	2.7776	5.91364e-07	Up	131.08	17.3	19	19	0.532449	0.515224	0.540626	1.48884	1.43776	1.4851
Cellular Component	GO:0000428	7	DNA-directed RNA polymerase complex	4.5	0.0486409	A0A345IGT5	DNA-directed RNA polymerase subunit beta' OS=Deinococcus wulumuqiensis OX=980427 GN=rpoC PE=3 SV=1	rpoC	2.1951	3.22323e-06	Up	171.3	17.8	20	20	0.629611	0.618448	0.629838	1.3593	1.42867	1.33413
Cellular Component	GO:0031975	3	envelope	2.25	0.125349	A0A345IJC1	Thiamine ABC transporter substrate-binding protein OS=Deinococcus wulumuqiensis OX=980427 GN=DVJ83_12440 PE=4 SV=1	DVJ83_12440	0.3344	4.80492e-05	Down	37.66	15.3	5	5	1.44327	1.60025	1.45276	0.46763	0.487041	0.549045
Cellular Component	GO:0005829	4	cytosol	1.11	0.431842	A0A345IF98	Pyrroline-5-carboxylate reductase OS=Deinococcus wulumuqiensis OX=980427 GN=proC PE=3 SV=1	proC	3.8148	0.0142685	Up	27.549	22	4	4		0.318533	0.425271	1.39422	1.86321	0.998768
Cellular Component	GO:0030288	5	outer membrane-bounded periplasmic space	2.7	0.0742591	A0A345IJC1	Thiamine ABC transporter substrate-binding protein OS=Deinococcus wulumuqiensis OX=980427 GN=DVJ83_12440 PE=4 SV=1	DVJ83_12440	0.3344	4.80492e-05	Down	37.66	15.3	5	5	1.44327	1.60025	1.45276	0.46763	0.487041	0.549045
Cellular Component	GO:0005829	4	cytosol	1.11	0.431842	A0A345IFA9	Ribosome-recycling factor OS=Deinococcus wulumuqiensis OX=980427 GN=frr PE=3 SV=1	frr	1.6377	0.000226803	Up	20.536	21.3	6	6	0.722257	0.778532	0.773905	1.1705	1.25531	1.29949
Cellular Component	GO:0005829	4	cytosol	1.11	0.431842	A0A345IFA7	Elongation factor Ts OS=Deinococcus wulumuqiensis OX=980427 GN=tsf PE=3 SV=1	tsf	3.0418	1.66928e-06	Up	28.589	58	16	16	0.490426	0.483488	0.510572	1.47012	1.56465	1.48074
Cellular Component	GO:0005622	2	intracellular	1.07	0.473839	A0A345IF98	Pyrroline-5-carboxylate reductase OS=Deinococcus wulumuqiensis OX=980427 GN=proC PE=3 SV=1	proC	3.8148	0.0142685	Up	27.549	22	4	4		0.318533	0.425271	1.39422	1.86321	0.998768
Cellular Component	GO:0005622	2	intracellular	1.07	0.473839	A0A345IF87	OsmC family peroxiredoxin OS=Deinococcus wulumuqiensis OX=980427 GN=DVJ83_03360 PE=4 SV=1	DVJ83_03360	5.7051	3.29317e-07	Up	15.66	27.4	3	3	0.285259	0.299165	0.310417	1.66588	1.72238	1.71689
Cellular Component	GO:0005622	2	intracellular	1.07	0.473839	A0A345IF86	Isocitrate dehydrogenase [NADP] OS=Deinococcus wulumuqiensis OX=980427 GN=DVJ83_03355 PE=4 SV=1	DVJ83_03355	1.9206	0.000567065	Up	46.021	17.1	5	5	0.758693	0.630046	0.665608	1.25348	1.40852	1.28366
Cellular Component	GO:0005622	2	intracellular	1.07	0.473839	A0A345IEQ1	Multifunctional fusion protein OS=Deinococcus wulumuqiensis OX=980427 GN=secD PE=3 SV=1	secD	0.5407	0.000201572	Down	81.832	6.8	4	4	1.29899	1.38597	1.20929	0.706943	0.730544	0.668263
Cellular Component	GO:0005622	2	intracellular	1.07	0.473839	A0A345IEG4	Acyl carrier protein OS=Deinococcus wulumuqiensis OX=980427 GN=acpP PE=3 SV=1	acpP	0.3616	1.30157e-06	Down	11.63	26	2	2	1.40981	1.50976	1.48713	0.524391	0.531436	0.537469
Cellular Component	GO:0005622	2	intracellular	1.07	0.473839	A0A345IEC2	Catalase OS=Deinococcus wulumuqiensis OX=980427 GN=DVJ83_01425 PE=3 SV=1	DVJ83_01425	0.2061	4.14912e-07	Down	60.353	40.3	20	20	1.7213	1.63518	1.6183	0.331048	0.343065	0.351105
Cellular Component	GO:0005622	2	intracellular	1.07	0.473839	A0A345IE30	Fe-S cluster assembly protein SufB OS=Deinococcus wulumuqiensis OX=980427 GN=sufB PE=4 SV=1	sufB	0.3262	6.34842e-05	Down	52.247	20.9	8	8	1.50211	1.65301	1.36921	0.463021	0.491727	0.520927
Cellular Component	GO:0005622	2	intracellular	1.07	0.473839	A0A345IE09	DNA-directed RNA polymerase subunit alpha OS=Deinococcus wulumuqiensis OX=980427 GN=rpoA PE=3 SV=1	rpoA	1.7985	2.55658e-06	Up	37.197	30.2	9	9	0.703311	0.734716	0.705985	1.27637	1.29933	1.2803
Cellular Component	GO:0005622	2	intracellular	1.07	0.473839	A0A345IDW8	Cytidine deaminase OS=Deinococcus wulumuqiensis OX=980427 GN=cdd PE=3 SV=1	cdd	1.7018	0.00929822	Up	15.94	37.5	4	4	0.906339	0.693149	0.621239	1.33123	1.21887	1.22918
Cellular Component	GO:0005622	2	intracellular	1.07	0.473839	A0A345IDQ5	Thymidine phosphorylase OS=Deinococcus wulumuqiensis OX=980427 GN=DVJ83_00010 PE=3 SV=1	DVJ83_00010	2.4285	4.47875e-05	Up	46.859	25.5	9	9	0.585861	0.628953	0.535231	1.41946	1.41601	1.41448
Cellular Component	GO:0005829	4	cytosol	1.11	0.431842	A0A345IJX5	Ribosome maturation factor RimP OS=Deinococcus wulumuqiensis OX=980427 GN=rimP PE=3 SV=1	rimP	1.9703	2.43364e-06	Up	17.739	41.8	8	8	0.656155	0.684061	0.679806	1.29723	1.33909	1.34366
Cellular Component	GO:0005829	4	cytosol	1.11	0.431842	A0A345IJG3	Elongation factor G OS=Deinococcus wulumuqiensis OX=980427 GN=fusA PE=3 SV=1	fusA	0.4343	0.00127048	Down	76.681	27.2	12	12	1.17785	1.36337	1.64209	0.6225	0.564746	0.629443
Cellular Component	GO:0005829	4	cytosol	1.11	0.431842	A0A345IJG0	Alpha-D-glucose phosphate-specific phosphoglucomutase OS=Deinococcus wulumuqiensis OX=980427 GN=DVJ83_12665 PE=3 SV=1	DVJ83_12665	1.7446	5.52976e-07	Up	57.72	30.7	14	13	0.728821	0.739232	0.718066	1.28257	1.26117	1.27015
Cellular Component	GO:0005829	4	cytosol	1.11	0.431842	A0A345IJ74	Valine--tRNA ligase OS=Deinococcus wulumuqiensis OX=980427 GN=valS PE=3 SV=1	valS	2.4798	2.92567e-06	Up	102.77	13.2	10	10	0.553524	0.591644	0.579055	1.38669	1.43797	1.45112
Cellular Component	GO:0005622	2	intracellular	1.07	0.473839	A0A345IEF8	Trigger factor OS=Deinococcus wulumuqiensis OX=980427 GN=tig PE=3 SV=1	tig	3.1882	0.00779842	Up	50.658	13.7	6	6	0.642007	0.282402	0.508186	1.60153	1.47188	1.49399
Cellular Component	GO:0005829	4	cytosol	1.11	0.431842	A0A345IGF1	Cysteine--tRNA ligase OS=Deinococcus wulumuqiensis OX=980427 GN=cysS PE=3 SV=1	cysS	0.6256	0.000763951	Down	54.962	9.6	4	4	1.13785	1.33519	1.21788	0.76121	0.747677	0.800196
Cellular Component	GO:0005829	4	cytosol	1.11	0.431842	A0A345IG54	Shikimate dehydrogenase (NADP(+)) OS=Deinococcus wulumuqiensis OX=980427 GN=aroE PE=3 SV=1	aroE	2.5058	0.0110156	Up	31.771	8.2	2	2	0.640393	0.377934	0.69314	1.18314	1.53194	1.57345
Cellular Component	GO:0005829	4	cytosol	1.11	0.431842	A0A345IG77	Uroporphyrinogen decarboxylase OS=Deinococcus wulumuqiensis OX=980427 GN=hemE PE=3 SV=1	hemE	3.1087	0.0132511	Up	43.245	9.6	3	3	0.421551	0.461368		1.57877	0.970863	1.56745
Cellular Component	GO:0005829	4	cytosol	1.11	0.431842	A0A345IGH5	tRNA-dihydrouridine(20/20a) synthase OS=Deinococcus wulumuqiensis OX=980427 GN=DVJ83_06045 PE=3 SV=1	DVJ83_06045	1.9749	0.00103939	Up	36.295	15.3	3	3	0.731509	0.645573	0.639809	1.36393	1.45621	1.16297
Cellular Component	GO:0005829	4	cytosol	1.11	0.431842	A0A345IGT4	DNA-directed RNA polymerase subunit beta OS=Deinococcus wulumuqiensis OX=980427 GN=rpoB PE=3 SV=1	rpoB	2.7776	5.91364e-07	Up	131.08	17.3	19	19	0.532449	0.515224	0.540626	1.48884	1.43776	1.4851
Cellular Component	GO:0005829	4	cytosol	1.11	0.431842	A0A345IFP7	NADPH-dependent oxidoreductase OS=Deinococcus wulumuqiensis OX=980427 GN=DVJ83_04315 PE=3 SV=1	DVJ83_04315	2.3408	5.60229e-06	Up	28.612	19.7	5	5	0.582049	0.606164	0.607752	1.34247	1.4492	1.41236
Cellular Component	GO:0005829	4	cytosol	1.11	0.431842	A0A345IGT5	DNA-directed RNA polymerase subunit beta' OS=Deinococcus wulumuqiensis OX=980427 GN=rpoC PE=3 SV=1	rpoC	2.1951	3.22323e-06	Up	171.3	17.8	20	20	0.629611	0.618448	0.629838	1.3593	1.42867	1.33413
Cellular Component	GO:0005829	4	cytosol	1.11	0.431842	A0A345IH01	Isocitrate lyase OS=Deinococcus wulumuqiensis OX=980427 GN=DVJ83_07135 PE=4 SV=1	DVJ83_07135	0.5773	0.00105005	Down	46.95	9.8	3	3	1.30385	1.11937	1.38064	0.730737	0.750628	0.714776
Cellular Component	GO:0005829	4	cytosol	1.11	0.431842	A0A345II30	Dihydrolipoyl dehydrogenase OS=Deinococcus wulumuqiensis OX=980427 GN=lpdA PE=3 SV=1	lpdA	0.4674	4.25471e-05	Down	49.111	19.5	8	8	1.35512	1.35218	1.38155	0.638496	0.679089	0.593564
Cellular Component	GO:0005829	4	cytosol	1.11	0.431842	A0A345IIH8	MBL fold metallo-hydrolase OS=Deinococcus wulumuqiensis OX=980427 GN=DVJ83_10605 PE=4 SV=1	DVJ83_10605	1.6532	0.000244422	Up	22.771	25.1	4	4	0.71127	0.794859	0.755328	1.18547	1.28389	1.26919
Cellular Component	GO:0005829	4	cytosol	1.11	0.431842	A0A345IIJ1	Queuine tRNA-ribosyltransferase OS=Deinococcus wulumuqiensis OX=980427 GN=tgt PE=3 SV=1	tgt	0.622	0.000460591	Down	43.554	6.7	2	2	1.25009	1.1717	1.27743	0.712052	0.785775	0.802957
Cellular Component	GO:0005829	4	cytosol	1.11	0.431842	A0A345IIL4	Acetate kinase OS=Deinococcus wulumuqiensis OX=980427 GN=ackA PE=3 SV=1	ackA	2.0059	1.63841e-05	Up	42.978	37	11	11	0.682778	0.641726	0.671587	1.29089	1.32403	1.38899
Cellular Component	GO:0005829	4	cytosol	1.11	0.431842	A0A345IGU0	DNA topoisomerase (ATP-hydrolyzing) OS=Deinococcus wulumuqiensis OX=980427 GN=DVJ83_06755 PE=4 SV=1	DVJ83_06755	2.0862	7.23763e-06	Up	74.964	13.3	10	10	0.668502	0.657434	0.618203	1.35955	1.35942	1.33689
Cellular Component	GO:0005829	4	cytosol	1.11	0.431842	A0A345IIS6	N5-carboxyaminoimidazole ribonucleotide synthase OS=Deinococcus wulumuqiensis OX=980427 GN=purK PE=3 SV=1	purK	1.5735	0.000756928	Up	39.596	11.9	4	4	0.836758	0.761608	0.733055	1.25633	1.15227	1.25998
Molecular Function	GO:0008135	6	translation factor activity, RNA binding	1.97	0.173329	A0A345IFA7	Elongation factor Ts OS=Deinococcus wulumuqiensis OX=980427 GN=tsf PE=3 SV=1	tsf	3.0418	1.66928e-06	Up	28.589	58	16	16	0.490426	0.483488	0.510572	1.47012	1.56465	1.48074
Molecular Function	GO:0015036	5	disulfide oxidoreductase activity	2.63	0.159565	A0A345IH67	Disulfide bond formation protein B OS=Deinococcus wulumuqiensis OX=980427 GN=DVJ83_07550 PE=3 SV=1	DVJ83_07550	0.4001	0.00123498	Down	16.756	19.6	2	2	1.46871	1.63425	1.18258	0.620196	0.50901	0.58525
Molecular Function	GO:0015036	5	disulfide oxidoreductase activity	2.63	0.159565	A0A345II30	Dihydrolipoyl dehydrogenase OS=Deinococcus wulumuqiensis OX=980427 GN=lpdA PE=3 SV=1	lpdA	0.4674	4.25471e-05	Down	49.111	19.5	8	8	1.35512	1.35218	1.38155	0.638496	0.679089	0.593564
Molecular Function	GO:0000166	5	nucleotide binding	1.43	0.135331	A0A345IG54	Shikimate dehydrogenase (NADP(+)) OS=Deinococcus wulumuqiensis OX=980427 GN=aroE PE=3 SV=1	aroE	2.5058	0.0110156	Up	31.771	8.2	2	2	0.640393	0.377934	0.69314	1.18314	1.53194	1.57345
Molecular Function	GO:0008135	6	translation factor activity, RNA binding	1.97	0.173329	A0A345IJG3	Elongation factor G OS=Deinococcus wulumuqiensis OX=980427 GN=fusA PE=3 SV=1	fusA	0.4343	0.00127048	Down	76.681	27.2	12	12	1.17785	1.36337	1.64209	0.6225	0.564746	0.629443
Molecular Function	GO:0043169	4	cation binding	1.34	0.181852	A0A345IDW8	Cytidine deaminase OS=Deinococcus wulumuqiensis OX=980427 GN=cdd PE=3 SV=1	cdd	1.7018	0.00929822	Up	15.94	37.5	4	4	0.906339	0.693149	0.621239	1.33123	1.21887	1.22918
Molecular Function	GO:0016840	4	carbon-nitrogen lyase activity	2.63	0.159565	A0A345IFM2	Pyridoxal 5'-phosphate synthase subunit PdxS OS=Deinococcus wulumuqiensis OX=980427 GN=pdxS PE=3 SV=1	pdxS	0.623	0.000958862	Down	31.82	19.9	5	5	1.25914	1.1964	1.24135	0.821355	0.690922	0.790826
Molecular Function	GO:0043169	4	cation binding	1.34	0.181852	A0A345IE09	DNA-directed RNA polymerase subunit alpha OS=Deinococcus wulumuqiensis OX=980427 GN=rpoA PE=3 SV=1	rpoA	1.7985	2.55658e-06	Up	37.197	30.2	9	9	0.703311	0.734716	0.705985	1.27637	1.29933	1.2803
Molecular Function	GO:0043169	4	cation binding	1.34	0.181852	A0A345IFA7	Elongation factor Ts OS=Deinococcus wulumuqiensis OX=980427 GN=tsf PE=3 SV=1	tsf	3.0418	1.66928e-06	Up	28.589	58	16	16	0.490426	0.483488	0.510572	1.47012	1.56465	1.48074
Molecular Function	GO:0008135	6	translation factor activity, RNA binding	1.97	0.173329	A0A345IFA9	Ribosome-recycling factor OS=Deinococcus wulumuqiensis OX=980427 GN=frr PE=3 SV=1	frr	1.6377	0.000226803	Up	20.536	21.3	6	6	0.722257	0.778532	0.773905	1.1705	1.25531	1.29949
Molecular Function	GO:0016840	4	carbon-nitrogen lyase activity	2.63	0.159565	A0A345IDW7	Adenylosuccinate lyase OS=Deinococcus wulumuqiensis OX=980427 GN=DVJ83_00455 PE=3 SV=1	DVJ83_00455	3.6955	3.33467e-05	Up	48.654	20.9	9	9	0.388176	0.47438	0.415256	1.65133	1.52432	1.54654
Molecular Function	GO:0000166	5	nucleotide binding	1.43	0.135331	A0A345IH14	Proline dehydrogenase OS=Deinococcus wulumuqiensis OX=980427 GN=DVJ83_07210 PE=4 SV=1	DVJ83_07210	4.1812	2.6547e-07	Up	35.133	38.1	13	13	0.376648	0.38266	0.39873	1.59833	1.59111	1.65252
Molecular Function	GO:0000166	5	nucleotide binding	1.43	0.135331	A0A345IIS6	N5-carboxyaminoimidazole ribonucleotide synthase OS=Deinococcus wulumuqiensis OX=980427 GN=purK PE=3 SV=1	purK	1.5735	0.000756928	Up	39.596	11.9	4	4	0.836758	0.761608	0.733055	1.25633	1.15227	1.25998
Molecular Function	GO:0000166	5	nucleotide binding	1.43	0.135331	A0A345IIL6	2-C-methyl-D-erythritol 4-phosphate cytidylyltransferase OS=Deinococcus wulumuqiensis OX=980427 GN=ispD PE=3 SV=1	ispD	1.6086	0.00231747	Up	23.176	23.9	4	4	0.667986	0.825388	0.806693	1.22797	1.19686	1.27511
Molecular Function	GO:0000166	5	nucleotide binding	1.43	0.135331	A0A345II30	Dihydrolipoyl dehydrogenase OS=Deinococcus wulumuqiensis OX=980427 GN=lpdA PE=3 SV=1	lpdA	0.4674	4.25471e-05	Down	49.111	19.5	8	8	1.35512	1.35218	1.38155	0.638496	0.679089	0.593564
Molecular Function	GO:0000166	5	nucleotide binding	1.43	0.135331	A0A345IHF2	Cell division protein FtsZ OS=Deinococcus wulumuqiensis OX=980427 GN=ftsZ PE=3 SV=1	ftsZ	2.2557	0.00737692	Up	38.934	10	2	2	0.617115		0.52352	1.34415	1.08442	1.43079
Molecular Function	GO:0000166	5	nucleotide binding	1.43	0.135331	A0A345IGU0	DNA topoisomerase (ATP-hydrolyzing) OS=Deinococcus wulumuqiensis OX=980427 GN=DVJ83_06755 PE=4 SV=1	DVJ83_06755	2.0862	7.23763e-06	Up	74.964	13.3	10	10	0.668502	0.657434	0.618203	1.35955	1.35942	1.33689
Molecular Function	GO:0000166	5	nucleotide binding	1.43	0.135331	A0A345IGH5	tRNA-dihydrouridine(20/20a) synthase OS=Deinococcus wulumuqiensis OX=980427 GN=DVJ83_06045 PE=3 SV=1	DVJ83_06045	1.9749	0.00103939	Up	36.295	15.3	3	3	0.731509	0.645573	0.639809	1.36393	1.45621	1.16297
Molecular Function	GO:0000166	5	nucleotide binding	1.43	0.135331	A0A345IGF1	Cysteine--tRNA ligase OS=Deinococcus wulumuqiensis OX=980427 GN=cysS PE=3 SV=1	cysS	0.6256	0.000763951	Down	54.962	9.6	4	4	1.13785	1.33519	1.21788	0.76121	0.747677	0.800196
Molecular Function	GO:0043169	4	cation binding	1.34	0.181852	A0A345IGF1	Cysteine--tRNA ligase OS=Deinococcus wulumuqiensis OX=980427 GN=cysS PE=3 SV=1	cysS	0.6256	0.000763951	Down	54.962	9.6	4	4	1.13785	1.33519	1.21788	0.76121	0.747677	0.800196
Molecular Function	GO:0000166	5	nucleotide binding	1.43	0.135331	A0A345IFP7	NADPH-dependent oxidoreductase OS=Deinococcus wulumuqiensis OX=980427 GN=DVJ83_04315 PE=3 SV=1	DVJ83_04315	2.3408	5.60229e-06	Up	28.612	19.7	5	5	0.582049	0.606164	0.607752	1.34247	1.4492	1.41236
Molecular Function	GO:0000166	5	nucleotide binding	1.43	0.135331	A0A345IJ23	Phosphoribosylformylglycinamidine synthase subunit PurL OS=Deinococcus wulumuqiensis OX=980427 GN=purL PE=3 SV=1	purL	1.8216	0.00255489	Up	78.418	8.5	4	4	0.701104	0.627794	0.797571	1.43612	1.24981	1.1876
Molecular Function	GO:0043169	4	cation binding	1.34	0.181852	A0A345IGU0	DNA topoisomerase (ATP-hydrolyzing) OS=Deinococcus wulumuqiensis OX=980427 GN=DVJ83_06755 PE=4 SV=1	DVJ83_06755	2.0862	7.23763e-06	Up	74.964	13.3	10	10	0.668502	0.657434	0.618203	1.35955	1.35942	1.33689
Molecular Function	GO:0016740	3	transferase activity	1.27	0.223954	A0A345IF28	3-phosphoshikimate 1-carboxyvinyltransferase OS=Deinococcus wulumuqiensis OX=980427 GN=aroA PE=3 SV=1	aroA	1.5863	0.000771169	Up	46.786	15.7	5	5	0.716746	0.844042	0.759136	1.1961	1.22256	1.26141
Molecular Function	GO:0043169	4	cation binding	1.34	0.181852	A0A345IHF2	Cell division protein FtsZ OS=Deinococcus wulumuqiensis OX=980427 GN=ftsZ PE=3 SV=1	ftsZ	2.2557	0.00737692	Up	38.934	10	2	2	0.617115		0.52352	1.34415	1.08442	1.43079
Molecular Function	GO:0000166	5	nucleotide binding	1.43	0.135331	A0A345IFK5	Glyceraldehyde-3-phosphate dehydrogenase OS=Deinococcus wulumuqiensis OX=980427 GN=gap PE=3 SV=1	gap	0.3928	3.26156e-06	Down	35.813	35.5	12	12	1.39676	1.41257	1.49862	0.55075	0.565345	0.575954
Molecular Function	GO:0016740	3	transferase activity	1.27	0.223954	A0A345IIL4	Acetate kinase OS=Deinococcus wulumuqiensis OX=980427 GN=ackA PE=3 SV=1	ackA	2.0059	1.63841e-05	Up	42.978	37	11	11	0.682778	0.641726	0.671587	1.29089	1.32403	1.38899
Molecular Function	GO:0016740	3	transferase activity	1.27	0.223954	A0A345IIJ1	Queuine tRNA-ribosyltransferase OS=Deinococcus wulumuqiensis OX=980427 GN=tgt PE=3 SV=1	tgt	0.622	0.000460591	Down	43.554	6.7	2	2	1.25009	1.1717	1.27743	0.712052	0.785775	0.802957
Molecular Function	GO:0016740	3	transferase activity	1.27	0.223954	A0A345IID6	Nucleoside diphosphate kinase OS=Deinococcus wulumuqiensis OX=980427 GN=ndk PE=3 SV=1	ndk	0.3692	0.000381868	Down	15.055	44.2	5	5	1.42107	1.4435	1.5175	0.505873	0.475528	0.636533
Molecular Function	GO:0016740	3	transferase activity	1.27	0.223954	A0A345II12	Porphobilinogen deaminase OS=Deinococcus wulumuqiensis OX=980427 GN=hemC PE=3 SV=1	hemC	1.5404	6.2718e-05	Up	33.763	39	12	12	0.794949	0.77253	0.794354	1.16811	1.26362	1.20644
Molecular Function	GO:0016740	3	transferase activity	1.27	0.223954	A0A345IHR1	tRNA (guanosine(18)-2'-O)-methyltransferase OS=Deinococcus wulumuqiensis OX=980427 GN=trmH PE=3 SV=1	trmH	4.1024	0.000223847	Up	24.741	22.3	3	3	0.338179	0.362656	0.475073	1.74777	1.55279	1.52354
Molecular Function	GO:0016740	3	transferase activity	1.27	0.223954	A0A345IHG2	Ribosomal RNA large subunit methyltransferase H OS=Deinococcus wulumuqiensis OX=980427 GN=rlmH PE=3 SV=1	rlmH	1.9989	0.000263413	Up	16.144	15.8	2	2	0.736257	0.612694	0.65181	1.29152	1.32854	1.37918
Molecular Function	GO:0016740	3	transferase activity	1.27	0.223954	A0A345IGT5	DNA-directed RNA polymerase subunit beta' OS=Deinococcus wulumuqiensis OX=980427 GN=rpoC PE=3 SV=1	rpoC	2.1951	3.22323e-06	Up	171.3	17.8	20	20	0.629611	0.618448	0.629838	1.3593	1.42867	1.33413
Molecular Function	GO:0016740	3	transferase activity	1.27	0.223954	A0A345IGF2	Ornithine--oxo-acid transaminase OS=Deinococcus wulumuqiensis OX=980427 GN=rocD PE=3 SV=1	rocD	1.9587	0.00523984	Up	47.85	10.7	3	3	0.764151	0.661565	0.602222	1.358	1.52551	1.08855
Molecular Function	GO:0016740	3	transferase activity	1.27	0.223954	A0A345IEN2	1,4-alpha-glucan branching enzyme GlgB OS=Deinococcus wulumuqiensis OX=980427 GN=glgB PE=3 SV=1	glgB	1.5809	9.89171e-06	Up	79.625	8.3	5	5	0.773192	0.768664	0.782915	1.21708	1.26142	1.19673
Molecular Function	GO:0043169	4	cation binding	1.34	0.181852	A0A345IH01	Isocitrate lyase OS=Deinococcus wulumuqiensis OX=980427 GN=DVJ83_07135 PE=4 SV=1	DVJ83_07135	0.5773	0.00105005	Down	46.95	9.8	3	3	1.30385	1.11937	1.38064	0.730737	0.750628	0.714776
Molecular Function	GO:0016740	3	transferase activity	1.27	0.223954	A0A345IEH1	Glycerol kinase OS=Deinococcus wulumuqiensis OX=980427 GN=glpK PE=3 SV=1	glpK	1.839	2.11261e-05	Up	54.921	13.2	8	8	0.695975	0.727318	0.690095	1.3452	1.25186	1.28955
Molecular Function	GO:0016740	3	transferase activity	1.27	0.223954	A0A345IE09	DNA-directed RNA polymerase subunit alpha OS=Deinococcus wulumuqiensis OX=980427 GN=rpoA PE=3 SV=1	rpoA	1.7985	2.55658e-06	Up	37.197	30.2	9	9	0.703311	0.734716	0.705985	1.27637	1.29933	1.2803
Molecular Function	GO:0016740	3	transferase activity	1.27	0.223954	A0A345IDQ5	Thymidine phosphorylase OS=Deinococcus wulumuqiensis OX=980427 GN=DVJ83_00010 PE=3 SV=1	DVJ83_00010	2.4285	4.47875e-05	Up	46.859	25.5	9	9	0.585861	0.628953	0.535231	1.41946	1.41601	1.41448
Molecular Function	GO:0043169	4	cation binding	1.34	0.181852	A0A345IK92	Divalent-cation tolerance protein CutA OS=Deinococcus wulumuqiensis OX=980427 GN=DVJ83_09185 PE=4 SV=1	DVJ83_09185	1.7386	0.00270513	Up	11.241	44.1	3	3	0.64986	0.733485	0.807532	1.32114	1.1343	1.35369
Molecular Function	GO:0043169	4	cation binding	1.34	0.181852	A0A345IJC1	Thiamine ABC transporter substrate-binding protein OS=Deinococcus wulumuqiensis OX=980427 GN=DVJ83_12440 PE=4 SV=1	DVJ83_12440	0.3344	4.80492e-05	Down	37.66	15.3	5	5	1.44327	1.60025	1.45276	0.46763	0.487041	0.549045
Molecular Function	GO:0043169	4	cation binding	1.34	0.181852	A0A345IJ74	Valine--tRNA ligase OS=Deinococcus wulumuqiensis OX=980427 GN=valS PE=3 SV=1	valS	2.4798	2.92567e-06	Up	102.77	13.2	10	10	0.553524	0.591644	0.579055	1.38669	1.43797	1.45112
Molecular Function	GO:0043169	4	cation binding	1.34	0.181852	A0A345IJ23	Phosphoribosylformylglycinamidine synthase subunit PurL OS=Deinococcus wulumuqiensis OX=980427 GN=purL PE=3 SV=1	purL	1.8216	0.00255489	Up	78.418	8.5	4	4	0.701104	0.627794	0.797571	1.43612	1.24981	1.1876
Molecular Function	GO:0043169	4	cation binding	1.34	0.181852	A0A345IIL6	2-C-methyl-D-erythritol 4-phosphate cytidylyltransferase OS=Deinococcus wulumuqiensis OX=980427 GN=ispD PE=3 SV=1	ispD	1.6086	0.00231747	Up	23.176	23.9	4	4	0.667986	0.825388	0.806693	1.22797	1.19686	1.27511
Molecular Function	GO:0043169	4	cation binding	1.34	0.181852	A0A345IIL4	Acetate kinase OS=Deinococcus wulumuqiensis OX=980427 GN=ackA PE=3 SV=1	ackA	2.0059	1.63841e-05	Up	42.978	37	11	11	0.682778	0.641726	0.671587	1.29089	1.32403	1.38899
Molecular Function	GO:0043169	4	cation binding	1.34	0.181852	A0A345IIJ1	Queuine tRNA-ribosyltransferase OS=Deinococcus wulumuqiensis OX=980427 GN=tgt PE=3 SV=1	tgt	0.622	0.000460591	Down	43.554	6.7	2	2	1.25009	1.1717	1.27743	0.712052	0.785775	0.802957
Molecular Function	GO:0043169	4	cation binding	1.34	0.181852	A0A345II30	Dihydrolipoyl dehydrogenase OS=Deinococcus wulumuqiensis OX=980427 GN=lpdA PE=3 SV=1	lpdA	0.4674	4.25471e-05	Down	49.111	19.5	8	8	1.35512	1.35218	1.38155	0.638496	0.679089	0.593564
Molecular Function	GO:0016740	3	transferase activity	1.27	0.223954	A0A345IEF4	Acetyl-CoA C-acetyltransferase OS=Deinococcus wulumuqiensis OX=980427 GN=DVJ83_01625 PE=3 SV=1	DVJ83_01625	0.5463	0.000512034	Down	41.176	17.8	6	6	1.24	1.28484	1.35537	0.666673	0.669317	0.783789
Molecular Function	GO:1901265	4	nucleoside phosphate binding	1.43	0.135331	A0A345IJ23	Phosphoribosylformylglycinamidine synthase subunit PurL OS=Deinococcus wulumuqiensis OX=980427 GN=purL PE=3 SV=1	purL	1.8216	0.00255489	Up	78.418	8.5	4	4	0.701104	0.627794	0.797571	1.43612	1.24981	1.1876
Molecular Function	GO:0043167	3	ion binding	1.19	0.270679	A0A345IIL6	2-C-methyl-D-erythritol 4-phosphate cytidylyltransferase OS=Deinococcus wulumuqiensis OX=980427 GN=ispD PE=3 SV=1	ispD	1.6086	0.00231747	Up	23.176	23.9	4	4	0.667986	0.825388	0.806693	1.22797	1.19686	1.27511
Molecular Function	GO:1901265	4	nucleoside phosphate binding	1.43	0.135331	A0A345IIL6	2-C-methyl-D-erythritol 4-phosphate cytidylyltransferase OS=Deinococcus wulumuqiensis OX=980427 GN=ispD PE=3 SV=1	ispD	1.6086	0.00231747	Up	23.176	23.9	4	4	0.667986	0.825388	0.806693	1.22797	1.19686	1.27511
Molecular Function	GO:0003899	8	DNA-directed 5'-3' RNA polymerase activity	3.94	0.0637255	A0A345IE09	DNA-directed RNA polymerase subunit alpha OS=Deinococcus wulumuqiensis OX=980427 GN=rpoA PE=3 SV=1	rpoA	1.7985	2.55658e-06	Up	37.197	30.2	9	9	0.703311	0.734716	0.705985	1.27637	1.29933	1.2803
Molecular Function	GO:0032549	5	ribonucleoside binding	3.94	0.0637255	A0A345IIL6	2-C-methyl-D-erythritol 4-phosphate cytidylyltransferase OS=Deinococcus wulumuqiensis OX=980427 GN=ispD PE=3 SV=1	ispD	1.6086	0.00231747	Up	23.176	23.9	4	4	0.667986	0.825388	0.806693	1.22797	1.19686	1.27511
Molecular Function	GO:0032549	5	ribonucleoside binding	3.94	0.0637255	A0A345IHF2	Cell division protein FtsZ OS=Deinococcus wulumuqiensis OX=980427 GN=ftsZ PE=3 SV=1	ftsZ	2.2557	0.00737692	Up	38.934	10	2	2	0.617115		0.52352	1.34415	1.08442	1.43079
Molecular Function	GO:0003746	7	translation elongation factor activity	3.94	0.0637255	A0A345IJG3	Elongation factor G OS=Deinococcus wulumuqiensis OX=980427 GN=fusA PE=3 SV=1	fusA	0.4343	0.00127048	Down	76.681	27.2	12	12	1.17785	1.36337	1.64209	0.6225	0.564746	0.629443
Molecular Function	GO:0003746	7	translation elongation factor activity	3.94	0.0637255	A0A345IFA7	Elongation factor Ts OS=Deinococcus wulumuqiensis OX=980427 GN=tsf PE=3 SV=1	tsf	3.0418	1.66928e-06	Up	28.589	58	16	16	0.490426	0.483488	0.510572	1.47012	1.56465	1.48074
Molecular Function	GO:0034062	7	5'-3' RNA polymerase activity	3.94	0.0637255	A0A345IGT5	DNA-directed RNA polymerase subunit beta' OS=Deinococcus wulumuqiensis OX=980427 GN=rpoC PE=3 SV=1	rpoC	2.1951	3.22323e-06	Up	171.3	17.8	20	20	0.629611	0.618448	0.629838	1.3593	1.42867	1.33413
Molecular Function	GO:0034062	7	5'-3' RNA polymerase activity	3.94	0.0637255	A0A345IE09	DNA-directed RNA polymerase subunit alpha OS=Deinococcus wulumuqiensis OX=980427 GN=rpoA PE=3 SV=1	rpoA	1.7985	2.55658e-06	Up	37.197	30.2	9	9	0.703311	0.734716	0.705985	1.27637	1.29933	1.2803
Molecular Function	GO:0097747	6	RNA polymerase activity	3.94	0.0637255	A0A345IGT5	DNA-directed RNA polymerase subunit beta' OS=Deinococcus wulumuqiensis OX=980427 GN=rpoC PE=3 SV=1	rpoC	2.1951	3.22323e-06	Up	171.3	17.8	20	20	0.629611	0.618448	0.629838	1.3593	1.42867	1.33413
Molecular Function	GO:0097747	6	RNA polymerase activity	3.94	0.0637255	A0A345IE09	DNA-directed RNA polymerase subunit alpha OS=Deinococcus wulumuqiensis OX=980427 GN=rpoA PE=3 SV=1	rpoA	1.7985	2.55658e-06	Up	37.197	30.2	9	9	0.703311	0.734716	0.705985	1.27637	1.29933	1.2803
Molecular Function	GO:0001882	4	nucleoside binding	3.94	0.0637255	A0A345IIL6	2-C-methyl-D-erythritol 4-phosphate cytidylyltransferase OS=Deinococcus wulumuqiensis OX=980427 GN=ispD PE=3 SV=1	ispD	1.6086	0.00231747	Up	23.176	23.9	4	4	0.667986	0.825388	0.806693	1.22797	1.19686	1.27511
Molecular Function	GO:0003899	8	DNA-directed 5'-3' RNA polymerase activity	3.94	0.0637255	A0A345IGT5	DNA-directed RNA polymerase subunit beta' OS=Deinococcus wulumuqiensis OX=980427 GN=rpoC PE=3 SV=1	rpoC	2.1951	3.22323e-06	Up	171.3	17.8	20	20	0.629611	0.618448	0.629838	1.3593	1.42867	1.33413
Molecular Function	GO:0001882	4	nucleoside binding	3.94	0.0637255	A0A345IHF2	Cell division protein FtsZ OS=Deinococcus wulumuqiensis OX=980427 GN=ftsZ PE=3 SV=1	ftsZ	2.2557	0.00737692	Up	38.934	10	2	2	0.617115		0.52352	1.34415	1.08442	1.43079
Molecular Function	GO:2001065	5	mannan binding	3.94	0.0637255	A0A345IFA7	Elongation factor Ts OS=Deinococcus wulumuqiensis OX=980427 GN=tsf PE=3 SV=1	tsf	3.0418	1.66928e-06	Up	28.589	58	16	16	0.490426	0.483488	0.510572	1.47012	1.56465	1.48074
Molecular Function	GO:0008270	7	zinc ion binding	2.63	0.00244403	A0A345IIL6	2-C-methyl-D-erythritol 4-phosphate cytidylyltransferase OS=Deinococcus wulumuqiensis OX=980427 GN=ispD PE=3 SV=1	ispD	1.6086	0.00231747	Up	23.176	23.9	4	4	0.667986	0.825388	0.806693	1.22797	1.19686	1.27511
Molecular Function	GO:0008270	7	zinc ion binding	2.63	0.00244403	A0A345IIL4	Acetate kinase OS=Deinococcus wulumuqiensis OX=980427 GN=ackA PE=3 SV=1	ackA	2.0059	1.63841e-05	Up	42.978	37	11	11	0.682778	0.641726	0.671587	1.29089	1.32403	1.38899
Molecular Function	GO:0008270	7	zinc ion binding	2.63	0.00244403	A0A345IIJ1	Queuine tRNA-ribosyltransferase OS=Deinococcus wulumuqiensis OX=980427 GN=tgt PE=3 SV=1	tgt	0.622	0.000460591	Down	43.554	6.7	2	2	1.25009	1.1717	1.27743	0.712052	0.785775	0.802957
Molecular Function	GO:0008270	7	zinc ion binding	2.63	0.00244403	A0A345II30	Dihydrolipoyl dehydrogenase OS=Deinococcus wulumuqiensis OX=980427 GN=lpdA PE=3 SV=1	lpdA	0.4674	4.25471e-05	Down	49.111	19.5	8	8	1.35512	1.35218	1.38155	0.638496	0.679089	0.593564
Molecular Function	GO:0008270	7	zinc ion binding	2.63	0.00244403	A0A345IGF1	Cysteine--tRNA ligase OS=Deinococcus wulumuqiensis OX=980427 GN=cysS PE=3 SV=1	cysS	0.6256	0.000763951	Down	54.962	9.6	4	4	1.13785	1.33519	1.21788	0.76121	0.747677	0.800196
Molecular Function	GO:0008270	7	zinc ion binding	2.63	0.00244403	A0A345IFA7	Elongation factor Ts OS=Deinococcus wulumuqiensis OX=980427 GN=tsf PE=3 SV=1	tsf	3.0418	1.66928e-06	Up	28.589	58	16	16	0.490426	0.483488	0.510572	1.47012	1.56465	1.48074
Molecular Function	GO:0008270	7	zinc ion binding	2.63	0.00244403	A0A345IE09	DNA-directed RNA polymerase subunit alpha OS=Deinococcus wulumuqiensis OX=980427 GN=rpoA PE=3 SV=1	rpoA	1.7985	2.55658e-06	Up	37.197	30.2	9	9	0.703311	0.734716	0.705985	1.27637	1.29933	1.2803
Molecular Function	GO:0008270	7	zinc ion binding	2.63	0.00244403	A0A345IDW8	Cytidine deaminase OS=Deinococcus wulumuqiensis OX=980427 GN=cdd PE=3 SV=1	cdd	1.7018	0.00929822	Up	15.94	37.5	4	4	0.906339	0.693149	0.621239	1.33123	1.21887	1.22918
Molecular Function	GO:0016740	3	transferase activity	1.27	0.223954	A0A345IIL6	2-C-methyl-D-erythritol 4-phosphate cytidylyltransferase OS=Deinococcus wulumuqiensis OX=980427 GN=ispD PE=3 SV=1	ispD	1.6086	0.00231747	Up	23.176	23.9	4	4	0.667986	0.825388	0.806693	1.22797	1.19686	1.27511
Molecular Function	GO:2001065	5	mannan binding	3.94	0.0637255	A0A345IGF1	Cysteine--tRNA ligase OS=Deinococcus wulumuqiensis OX=980427 GN=cysS PE=3 SV=1	cysS	0.6256	0.000763951	Down	54.962	9.6	4	4	1.13785	1.33519	1.21788	0.76121	0.747677	0.800196
Molecular Function	GO:1901265	4	nucleoside phosphate binding	1.43	0.135331	A0A345IIS6	N5-carboxyaminoimidazole ribonucleotide synthase OS=Deinococcus wulumuqiensis OX=980427 GN=purK PE=3 SV=1	purK	1.5735	0.000756928	Up	39.596	11.9	4	4	0.836758	0.761608	0.733055	1.25633	1.15227	1.25998
Molecular Function	GO:0030247	4	polysaccharide binding	3.94	0.0637255	A0A345IFA7	Elongation factor Ts OS=Deinococcus wulumuqiensis OX=980427 GN=tsf PE=3 SV=1	tsf	3.0418	1.66928e-06	Up	28.589	58	16	16	0.490426	0.483488	0.510572	1.47012	1.56465	1.48074
Molecular Function	GO:0030246	3	carbohydrate binding	3.94	0.0637255	A0A345IFA7	Elongation factor Ts OS=Deinococcus wulumuqiensis OX=980427 GN=tsf PE=3 SV=1	tsf	3.0418	1.66928e-06	Up	28.589	58	16	16	0.490426	0.483488	0.510572	1.47012	1.56465	1.48074
Molecular Function	GO:1901265	4	nucleoside phosphate binding	1.43	0.135331	A0A345II30	Dihydrolipoyl dehydrogenase OS=Deinococcus wulumuqiensis OX=980427 GN=lpdA PE=3 SV=1	lpdA	0.4674	4.25471e-05	Down	49.111	19.5	8	8	1.35512	1.35218	1.38155	0.638496	0.679089	0.593564
Molecular Function	GO:1901265	4	nucleoside phosphate binding	1.43	0.135331	A0A345IHF2	Cell division protein FtsZ OS=Deinococcus wulumuqiensis OX=980427 GN=ftsZ PE=3 SV=1	ftsZ	2.2557	0.00737692	Up	38.934	10	2	2	0.617115		0.52352	1.34415	1.08442	1.43079
Molecular Function	GO:1901265	4	nucleoside phosphate binding	1.43	0.135331	A0A345IH14	Proline dehydrogenase OS=Deinococcus wulumuqiensis OX=980427 GN=DVJ83_07210 PE=4 SV=1	DVJ83_07210	4.1812	2.6547e-07	Up	35.133	38.1	13	13	0.376648	0.38266	0.39873	1.59833	1.59111	1.65252
Molecular Function	GO:1901265	4	nucleoside phosphate binding	1.43	0.135331	A0A345IGU0	DNA topoisomerase (ATP-hydrolyzing) OS=Deinococcus wulumuqiensis OX=980427 GN=DVJ83_06755 PE=4 SV=1	DVJ83_06755	2.0862	7.23763e-06	Up	74.964	13.3	10	10	0.668502	0.657434	0.618203	1.35955	1.35942	1.33689
Molecular Function	GO:1901265	4	nucleoside phosphate binding	1.43	0.135331	A0A345IGH5	tRNA-dihydrouridine(20/20a) synthase OS=Deinococcus wulumuqiensis OX=980427 GN=DVJ83_06045 PE=3 SV=1	DVJ83_06045	1.9749	0.00103939	Up	36.295	15.3	3	3	0.731509	0.645573	0.639809	1.36393	1.45621	1.16297
Molecular Function	GO:1901265	4	nucleoside phosphate binding	1.43	0.135331	A0A345IGF1	Cysteine--tRNA ligase OS=Deinococcus wulumuqiensis OX=980427 GN=cysS PE=3 SV=1	cysS	0.6256	0.000763951	Down	54.962	9.6	4	4	1.13785	1.33519	1.21788	0.76121	0.747677	0.800196
Molecular Function	GO:1901265	4	nucleoside phosphate binding	1.43	0.135331	A0A345IG54	Shikimate dehydrogenase (NADP(+)) OS=Deinococcus wulumuqiensis OX=980427 GN=aroE PE=3 SV=1	aroE	2.5058	0.0110156	Up	31.771	8.2	2	2	0.640393	0.377934	0.69314	1.18314	1.53194	1.57345
Molecular Function	GO:1901265	4	nucleoside phosphate binding	1.43	0.135331	A0A345IFP7	NADPH-dependent oxidoreductase OS=Deinococcus wulumuqiensis OX=980427 GN=DVJ83_04315 PE=3 SV=1	DVJ83_04315	2.3408	5.60229e-06	Up	28.612	19.7	5	5	0.582049	0.606164	0.607752	1.34247	1.4492	1.41236
Molecular Function	GO:1901265	4	nucleoside phosphate binding	1.43	0.135331	A0A345IFK5	Glyceraldehyde-3-phosphate dehydrogenase OS=Deinococcus wulumuqiensis OX=980427 GN=gap PE=3 SV=1	gap	0.3928	3.26156e-06	Down	35.813	35.5	12	12	1.39676	1.41257	1.49862	0.55075	0.565345	0.575954
Molecular Function	GO:0016779	5	nucleotidyltransferase activity	2.36	0.105584	A0A345IIL6	2-C-methyl-D-erythritol 4-phosphate cytidylyltransferase OS=Deinococcus wulumuqiensis OX=980427 GN=ispD PE=3 SV=1	ispD	1.6086	0.00231747	Up	23.176	23.9	4	4	0.667986	0.825388	0.806693	1.22797	1.19686	1.27511
Molecular Function	GO:0030247	4	polysaccharide binding	3.94	0.0637255	A0A345IGF1	Cysteine--tRNA ligase OS=Deinococcus wulumuqiensis OX=980427 GN=cysS PE=3 SV=1	cysS	0.6256	0.000763951	Down	54.962	9.6	4	4	1.13785	1.33519	1.21788	0.76121	0.747677	0.800196
Molecular Function	GO:0016779	5	nucleotidyltransferase activity	2.36	0.105584	A0A345IGT5	DNA-directed RNA polymerase subunit beta' OS=Deinococcus wulumuqiensis OX=980427 GN=rpoC PE=3 SV=1	rpoC	2.1951	3.22323e-06	Up	171.3	17.8	20	20	0.629611	0.618448	0.629838	1.3593	1.42867	1.33413
Molecular Function	GO:0046914	6	transition metal ion binding	1.69	0.0675858	A0A345IK92	Divalent-cation tolerance protein CutA OS=Deinococcus wulumuqiensis OX=980427 GN=DVJ83_09185 PE=4 SV=1	DVJ83_09185	1.7386	0.00270513	Up	11.241	44.1	3	3	0.64986	0.733485	0.807532	1.32114	1.1343	1.35369
Molecular Function	GO:0046914	6	transition metal ion binding	1.69	0.0675858	A0A345IIL6	2-C-methyl-D-erythritol 4-phosphate cytidylyltransferase OS=Deinococcus wulumuqiensis OX=980427 GN=ispD PE=3 SV=1	ispD	1.6086	0.00231747	Up	23.176	23.9	4	4	0.667986	0.825388	0.806693	1.22797	1.19686	1.27511
Molecular Function	GO:0046914	6	transition metal ion binding	1.69	0.0675858	A0A345IIL4	Acetate kinase OS=Deinococcus wulumuqiensis OX=980427 GN=ackA PE=3 SV=1	ackA	2.0059	1.63841e-05	Up	42.978	37	11	11	0.682778	0.641726	0.671587	1.29089	1.32403	1.38899
Molecular Function	GO:0046914	6	transition metal ion binding	1.69	0.0675858	A0A345IIJ1	Queuine tRNA-ribosyltransferase OS=Deinococcus wulumuqiensis OX=980427 GN=tgt PE=3 SV=1	tgt	0.622	0.000460591	Down	43.554	6.7	2	2	1.25009	1.1717	1.27743	0.712052	0.785775	0.802957
Molecular Function	GO:0046914	6	transition metal ion binding	1.69	0.0675858	A0A345II30	Dihydrolipoyl dehydrogenase OS=Deinococcus wulumuqiensis OX=980427 GN=lpdA PE=3 SV=1	lpdA	0.4674	4.25471e-05	Down	49.111	19.5	8	8	1.35512	1.35218	1.38155	0.638496	0.679089	0.593564
Molecular Function	GO:0046914	6	transition metal ion binding	1.69	0.0675858	A0A345IGF1	Cysteine--tRNA ligase OS=Deinococcus wulumuqiensis OX=980427 GN=cysS PE=3 SV=1	cysS	0.6256	0.000763951	Down	54.962	9.6	4	4	1.13785	1.33519	1.21788	0.76121	0.747677	0.800196
Molecular Function	GO:0046914	6	transition metal ion binding	1.69	0.0675858	A0A345IFA7	Elongation factor Ts OS=Deinococcus wulumuqiensis OX=980427 GN=tsf PE=3 SV=1	tsf	3.0418	1.66928e-06	Up	28.589	58	16	16	0.490426	0.483488	0.510572	1.47012	1.56465	1.48074
Molecular Function	GO:0046914	6	transition metal ion binding	1.69	0.0675858	A0A345IE09	DNA-directed RNA polymerase subunit alpha OS=Deinococcus wulumuqiensis OX=980427 GN=rpoA PE=3 SV=1	rpoA	1.7985	2.55658e-06	Up	37.197	30.2	9	9	0.703311	0.734716	0.705985	1.27637	1.29933	1.2803
Molecular Function	GO:0046914	6	transition metal ion binding	1.69	0.0675858	A0A345IDW8	Cytidine deaminase OS=Deinococcus wulumuqiensis OX=980427 GN=cdd PE=3 SV=1	cdd	1.7018	0.00929822	Up	15.94	37.5	4	4	0.906339	0.693149	0.621239	1.33123	1.21887	1.22918
Molecular Function	GO:0030246	3	carbohydrate binding	3.94	0.0637255	A0A345IGF1	Cysteine--tRNA ligase OS=Deinococcus wulumuqiensis OX=980427 GN=cysS PE=3 SV=1	cysS	0.6256	0.000763951	Down	54.962	9.6	4	4	1.13785	1.33519	1.21788	0.76121	0.747677	0.800196
Molecular Function	GO:0016779	5	nucleotidyltransferase activity	2.36	0.105584	A0A345IE09	DNA-directed RNA polymerase subunit alpha OS=Deinococcus wulumuqiensis OX=980427 GN=rpoA PE=3 SV=1	rpoA	1.7985	2.55658e-06	Up	37.197	30.2	9	9	0.703311	0.734716	0.705985	1.27637	1.29933	1.2803
Molecular Function	GO:0016740	3	transferase activity	1.27	0.223954	A0A345IIQ3	Thymidylate synthase OS=Deinococcus wulumuqiensis OX=980427 GN=thyA PE=3 SV=1	thyA	1.6389	0.00121825	Up	30.332	19.3	4	4	0.680353	0.821198	0.772109	1.23264	1.19368	1.30002
Molecular Function	GO:0016740	3	transferase activity	1.27	0.223954	A0A345IJL2	Aminodeoxyfutalosine synthase OS=Deinococcus wulumuqiensis OX=980427 GN=mqnE PE=3 SV=1	mqnE	0.1484	1.30547e-05	Down	43.177	8.4	3	3	1.58542	1.84238	1.79692	0.24985	0.287612	0.237824
Molecular Function	GO:0016740	3	transferase activity	1.27	0.223954	A0A345IL75	Malate synthase OS=Deinococcus wulumuqiensis OX=980427 GN=DVJ83_14620 PE=3 SV=1	DVJ83_14620	2.6343	0.0165278	Up	58.455	12.9	5	5	0.641324		0.368481	1.31917	1.34076	1.33027
Molecular Function	GO:0032553	6	ribonucleotide binding	1.31	0.334776	A0A345IIL6	2-C-methyl-D-erythritol 4-phosphate cytidylyltransferase OS=Deinococcus wulumuqiensis OX=980427 GN=ispD PE=3 SV=1	ispD	1.6086	0.00231747	Up	23.176	23.9	4	4	0.667986	0.825388	0.806693	1.22797	1.19686	1.27511
Molecular Function	GO:0032553	6	ribonucleotide binding	1.31	0.334776	A0A345IHF2	Cell division protein FtsZ OS=Deinococcus wulumuqiensis OX=980427 GN=ftsZ PE=3 SV=1	ftsZ	2.2557	0.00737692	Up	38.934	10	2	2	0.617115		0.52352	1.34415	1.08442	1.43079
Molecular Function	GO:0032553	6	ribonucleotide binding	1.31	0.334776	A0A345IGU0	DNA topoisomerase (ATP-hydrolyzing) OS=Deinococcus wulumuqiensis OX=980427 GN=DVJ83_06755 PE=4 SV=1	DVJ83_06755	2.0862	7.23763e-06	Up	74.964	13.3	10	10	0.668502	0.657434	0.618203	1.35955	1.35942	1.33689
Molecular Function	GO:0032553	6	ribonucleotide binding	1.31	0.334776	A0A345IGH5	tRNA-dihydrouridine(20/20a) synthase OS=Deinococcus wulumuqiensis OX=980427 GN=DVJ83_06045 PE=3 SV=1	DVJ83_06045	1.9749	0.00103939	Up	36.295	15.3	3	3	0.731509	0.645573	0.639809	1.36393	1.45621	1.16297
Molecular Function	GO:0032553	6	ribonucleotide binding	1.31	0.334776	A0A345IGF1	Cysteine--tRNA ligase OS=Deinococcus wulumuqiensis OX=980427 GN=cysS PE=3 SV=1	cysS	0.6256	0.000763951	Down	54.962	9.6	4	4	1.13785	1.33519	1.21788	0.76121	0.747677	0.800196
Molecular Function	GO:0032553	6	ribonucleotide binding	1.31	0.334776	A0A345IFP7	NADPH-dependent oxidoreductase OS=Deinococcus wulumuqiensis OX=980427 GN=DVJ83_04315 PE=3 SV=1	DVJ83_04315	2.3408	5.60229e-06	Up	28.612	19.7	5	5	0.582049	0.606164	0.607752	1.34247	1.4492	1.41236
Molecular Function	GO:1901363	3	heterocyclic compound binding	1.18	0.331608	A0A345IKW6	Tryptophan 2,3-dioxygenase OS=Deinococcus wulumuqiensis OX=980427 GN=kynA PE=3 SV=1	kynA	0.2731	0.000404159	Down	32.414	20	5	5	1.42048	1.52879	1.76348	0.35923	0.510152	0.417866
Molecular Function	GO:1901363	3	heterocyclic compound binding	1.18	0.331608	A0A345IJG3	Elongation factor G OS=Deinococcus wulumuqiensis OX=980427 GN=fusA PE=3 SV=1	fusA	0.4343	0.00127048	Down	76.681	27.2	12	12	1.17785	1.36337	1.64209	0.6225	0.564746	0.629443
Molecular Function	GO:1901363	3	heterocyclic compound binding	1.18	0.331608	A0A345IJC1	Thiamine ABC transporter substrate-binding protein OS=Deinococcus wulumuqiensis OX=980427 GN=DVJ83_12440 PE=4 SV=1	DVJ83_12440	0.3344	4.80492e-05	Down	37.66	15.3	5	5	1.44327	1.60025	1.45276	0.46763	0.487041	0.549045
Molecular Function	GO:1901363	3	heterocyclic compound binding	1.18	0.331608	A0A345IJ23	Phosphoribosylformylglycinamidine synthase subunit PurL OS=Deinococcus wulumuqiensis OX=980427 GN=purL PE=3 SV=1	purL	1.8216	0.00255489	Up	78.418	8.5	4	4	0.701104	0.627794	0.797571	1.43612	1.24981	1.1876
Molecular Function	GO:1901363	3	heterocyclic compound binding	1.18	0.331608	A0A345IIS6	N5-carboxyaminoimidazole ribonucleotide synthase OS=Deinococcus wulumuqiensis OX=980427 GN=purK PE=3 SV=1	purK	1.5735	0.000756928	Up	39.596	11.9	4	4	0.836758	0.761608	0.733055	1.25633	1.15227	1.25998
Molecular Function	GO:1901363	3	heterocyclic compound binding	1.18	0.331608	A0A345IIL6	2-C-methyl-D-erythritol 4-phosphate cytidylyltransferase OS=Deinococcus wulumuqiensis OX=980427 GN=ispD PE=3 SV=1	ispD	1.6086	0.00231747	Up	23.176	23.9	4	4	0.667986	0.825388	0.806693	1.22797	1.19686	1.27511
Molecular Function	GO:1901363	3	heterocyclic compound binding	1.18	0.331608	A0A345II30	Dihydrolipoyl dehydrogenase OS=Deinococcus wulumuqiensis OX=980427 GN=lpdA PE=3 SV=1	lpdA	0.4674	4.25471e-05	Down	49.111	19.5	8	8	1.35512	1.35218	1.38155	0.638496	0.679089	0.593564
Molecular Function	GO:1901363	3	heterocyclic compound binding	1.18	0.331608	A0A345IHF2	Cell division protein FtsZ OS=Deinococcus wulumuqiensis OX=980427 GN=ftsZ PE=3 SV=1	ftsZ	2.2557	0.00737692	Up	38.934	10	2	2	0.617115		0.52352	1.34415	1.08442	1.43079
Molecular Function	GO:1901363	3	heterocyclic compound binding	1.18	0.331608	A0A345IH14	Proline dehydrogenase OS=Deinococcus wulumuqiensis OX=980427 GN=DVJ83_07210 PE=4 SV=1	DVJ83_07210	4.1812	2.6547e-07	Up	35.133	38.1	13	13	0.376648	0.38266	0.39873	1.59833	1.59111	1.65252
Molecular Function	GO:1901363	3	heterocyclic compound binding	1.18	0.331608	A0A345IGU0	DNA topoisomerase (ATP-hydrolyzing) OS=Deinococcus wulumuqiensis OX=980427 GN=DVJ83_06755 PE=4 SV=1	DVJ83_06755	2.0862	7.23763e-06	Up	74.964	13.3	10	10	0.668502	0.657434	0.618203	1.35955	1.35942	1.33689
Molecular Function	GO:1901363	3	heterocyclic compound binding	1.18	0.331608	A0A345IGH5	tRNA-dihydrouridine(20/20a) synthase OS=Deinococcus wulumuqiensis OX=980427 GN=DVJ83_06045 PE=3 SV=1	DVJ83_06045	1.9749	0.00103939	Up	36.295	15.3	3	3	0.731509	0.645573	0.639809	1.36393	1.45621	1.16297
Molecular Function	GO:1901363	3	heterocyclic compound binding	1.18	0.331608	A0A345IGF2	Ornithine--oxo-acid transaminase OS=Deinococcus wulumuqiensis OX=980427 GN=rocD PE=3 SV=1	rocD	1.9587	0.00523984	Up	47.85	10.7	3	3	0.764151	0.661565	0.602222	1.358	1.52551	1.08855
Molecular Function	GO:1901363	3	heterocyclic compound binding	1.18	0.331608	A0A345IGF1	Cysteine--tRNA ligase OS=Deinococcus wulumuqiensis OX=980427 GN=cysS PE=3 SV=1	cysS	0.6256	0.000763951	Down	54.962	9.6	4	4	1.13785	1.33519	1.21788	0.76121	0.747677	0.800196
Molecular Function	GO:1901363	3	heterocyclic compound binding	1.18	0.331608	A0A345IG54	Shikimate dehydrogenase (NADP(+)) OS=Deinococcus wulumuqiensis OX=980427 GN=aroE PE=3 SV=1	aroE	2.5058	0.0110156	Up	31.771	8.2	2	2	0.640393	0.377934	0.69314	1.18314	1.53194	1.57345
Molecular Function	GO:1901363	3	heterocyclic compound binding	1.18	0.331608	A0A345IFP7	NADPH-dependent oxidoreductase OS=Deinococcus wulumuqiensis OX=980427 GN=DVJ83_04315 PE=3 SV=1	DVJ83_04315	2.3408	5.60229e-06	Up	28.612	19.7	5	5	0.582049	0.606164	0.607752	1.34247	1.4492	1.41236
Molecular Function	GO:1901363	3	heterocyclic compound binding	1.18	0.331608	A0A345IFK5	Glyceraldehyde-3-phosphate dehydrogenase OS=Deinococcus wulumuqiensis OX=980427 GN=gap PE=3 SV=1	gap	0.3928	3.26156e-06	Down	35.813	35.5	12	12	1.39676	1.41257	1.49862	0.55075	0.565345	0.575954
Molecular Function	GO:1901363	3	heterocyclic compound binding	1.18	0.331608	A0A345IFA9	Ribosome-recycling factor OS=Deinococcus wulumuqiensis OX=980427 GN=frr PE=3 SV=1	frr	1.6377	0.000226803	Up	20.536	21.3	6	6	0.722257	0.778532	0.773905	1.1705	1.25531	1.29949
Molecular Function	GO:1901363	3	heterocyclic compound binding	1.18	0.331608	A0A345IFA7	Elongation factor Ts OS=Deinococcus wulumuqiensis OX=980427 GN=tsf PE=3 SV=1	tsf	3.0418	1.66928e-06	Up	28.589	58	16	16	0.490426	0.483488	0.510572	1.47012	1.56465	1.48074
Molecular Function	GO:1901363	3	heterocyclic compound binding	1.18	0.331608	A0A345IEL9	Transcriptional regulator MraZ OS=Deinococcus wulumuqiensis OX=980427 GN=mraZ PE=3 SV=1	mraZ	5.9111	2.64674e-05	Up	15.744	33.8	5	5	0.302634	0.280722	0.284812	1.5394	1.60911	1.98333
Molecular Function	GO:0032553	6	ribonucleotide binding	1.31	0.334776	A0A345IIS6	N5-carboxyaminoimidazole ribonucleotide synthase OS=Deinococcus wulumuqiensis OX=980427 GN=purK PE=3 SV=1	purK	1.5735	0.000756928	Up	39.596	11.9	4	4	0.836758	0.761608	0.733055	1.25633	1.15227	1.25998
Molecular Function	GO:1901363	3	heterocyclic compound binding	1.18	0.331608	A0A345IEC2	Catalase OS=Deinococcus wulumuqiensis OX=980427 GN=DVJ83_01425 PE=3 SV=1	DVJ83_01425	0.2061	4.14912e-07	Down	60.353	40.3	20	20	1.7213	1.63518	1.6183	0.331048	0.343065	0.351105
Molecular Function	GO:0032553	6	ribonucleotide binding	1.31	0.334776	A0A345IJ23	Phosphoribosylformylglycinamidine synthase subunit PurL OS=Deinococcus wulumuqiensis OX=980427 GN=purL PE=3 SV=1	purL	1.8216	0.00255489	Up	78.418	8.5	4	4	0.701104	0.627794	0.797571	1.43612	1.24981	1.1876
Molecular Function	GO:0097367	3	carbohydrate derivative binding	1.31	0.334776	A0A345IGF1	Cysteine--tRNA ligase OS=Deinococcus wulumuqiensis OX=980427 GN=cysS PE=3 SV=1	cysS	0.6256	0.000763951	Down	54.962	9.6	4	4	1.13785	1.33519	1.21788	0.76121	0.747677	0.800196
Molecular Function	GO:0003824	2	catalytic activity	1.06	0.354396	A0A345IE30	Fe-S cluster assembly protein SufB OS=Deinococcus wulumuqiensis OX=980427 GN=sufB PE=4 SV=1	sufB	0.3262	6.34842e-05	Down	52.247	20.9	8	8	1.50211	1.65301	1.36921	0.463021	0.491727	0.520927
Molecular Function	GO:0003824	2	catalytic activity	1.06	0.354396	A0A345IE09	DNA-directed RNA polymerase subunit alpha OS=Deinococcus wulumuqiensis OX=980427 GN=rpoA PE=3 SV=1	rpoA	1.7985	2.55658e-06	Up	37.197	30.2	9	9	0.703311	0.734716	0.705985	1.27637	1.29933	1.2803
Molecular Function	GO:0003824	2	catalytic activity	1.06	0.354396	A0A345IDW8	Cytidine deaminase OS=Deinococcus wulumuqiensis OX=980427 GN=cdd PE=3 SV=1	cdd	1.7018	0.00929822	Up	15.94	37.5	4	4	0.906339	0.693149	0.621239	1.33123	1.21887	1.22918
Molecular Function	GO:0003824	2	catalytic activity	1.06	0.354396	A0A345IDW7	Adenylosuccinate lyase OS=Deinococcus wulumuqiensis OX=980427 GN=DVJ83_00455 PE=3 SV=1	DVJ83_00455	3.6955	3.33467e-05	Up	48.654	20.9	9	9	0.388176	0.47438	0.415256	1.65133	1.52432	1.54654
Molecular Function	GO:0003824	2	catalytic activity	1.06	0.354396	A0A345IDQ5	Thymidine phosphorylase OS=Deinococcus wulumuqiensis OX=980427 GN=DVJ83_00010 PE=3 SV=1	DVJ83_00010	2.4285	4.47875e-05	Up	46.859	25.5	9	9	0.585861	0.628953	0.535231	1.41946	1.41601	1.41448
Molecular Function	GO:0043168	4	anion binding	1.25	0.340855	A0A345IKQ8	Phosphate-binding protein OS=Deinococcus wulumuqiensis OX=980427 GN=pstS PE=3 SV=1	pstS	0.4961	3.38709e-06	Down	35.774	46.3	14	14	1.29443	1.354	1.36199	0.674742	0.664275	0.650558
Molecular Function	GO:0043168	4	anion binding	1.25	0.340855	A0A345IJC1	Thiamine ABC transporter substrate-binding protein OS=Deinococcus wulumuqiensis OX=980427 GN=DVJ83_12440 PE=4 SV=1	DVJ83_12440	0.3344	4.80492e-05	Down	37.66	15.3	5	5	1.44327	1.60025	1.45276	0.46763	0.487041	0.549045
Molecular Function	GO:0043168	4	anion binding	1.25	0.340855	A0A345IJ23	Phosphoribosylformylglycinamidine synthase subunit PurL OS=Deinococcus wulumuqiensis OX=980427 GN=purL PE=3 SV=1	purL	1.8216	0.00255489	Up	78.418	8.5	4	4	0.701104	0.627794	0.797571	1.43612	1.24981	1.1876
Molecular Function	GO:0043168	4	anion binding	1.25	0.340855	A0A345IIS6	N5-carboxyaminoimidazole ribonucleotide synthase OS=Deinococcus wulumuqiensis OX=980427 GN=purK PE=3 SV=1	purK	1.5735	0.000756928	Up	39.596	11.9	4	4	0.836758	0.761608	0.733055	1.25633	1.15227	1.25998
Molecular Function	GO:0043168	4	anion binding	1.25	0.340855	A0A345IIL6	2-C-methyl-D-erythritol 4-phosphate cytidylyltransferase OS=Deinococcus wulumuqiensis OX=980427 GN=ispD PE=3 SV=1	ispD	1.6086	0.00231747	Up	23.176	23.9	4	4	0.667986	0.825388	0.806693	1.22797	1.19686	1.27511
Molecular Function	GO:0043168	4	anion binding	1.25	0.340855	A0A345II30	Dihydrolipoyl dehydrogenase OS=Deinococcus wulumuqiensis OX=980427 GN=lpdA PE=3 SV=1	lpdA	0.4674	4.25471e-05	Down	49.111	19.5	8	8	1.35512	1.35218	1.38155	0.638496	0.679089	0.593564
Molecular Function	GO:0043168	4	anion binding	1.25	0.340855	A0A345IHF2	Cell division protein FtsZ OS=Deinococcus wulumuqiensis OX=980427 GN=ftsZ PE=3 SV=1	ftsZ	2.2557	0.00737692	Up	38.934	10	2	2	0.617115		0.52352	1.34415	1.08442	1.43079
Molecular Function	GO:0043168	4	anion binding	1.25	0.340855	A0A345IH14	Proline dehydrogenase OS=Deinococcus wulumuqiensis OX=980427 GN=DVJ83_07210 PE=4 SV=1	DVJ83_07210	4.1812	2.6547e-07	Up	35.133	38.1	13	13	0.376648	0.38266	0.39873	1.59833	1.59111	1.65252
Molecular Function	GO:0043168	4	anion binding	1.25	0.340855	A0A345IGU0	DNA topoisomerase (ATP-hydrolyzing) OS=Deinococcus wulumuqiensis OX=980427 GN=DVJ83_06755 PE=4 SV=1	DVJ83_06755	2.0862	7.23763e-06	Up	74.964	13.3	10	10	0.668502	0.657434	0.618203	1.35955	1.35942	1.33689
Molecular Function	GO:0043168	4	anion binding	1.25	0.340855	A0A345IGH5	tRNA-dihydrouridine(20/20a) synthase OS=Deinococcus wulumuqiensis OX=980427 GN=DVJ83_06045 PE=3 SV=1	DVJ83_06045	1.9749	0.00103939	Up	36.295	15.3	3	3	0.731509	0.645573	0.639809	1.36393	1.45621	1.16297
Molecular Function	GO:0043168	4	anion binding	1.25	0.340855	A0A345IGF2	Ornithine--oxo-acid transaminase OS=Deinococcus wulumuqiensis OX=980427 GN=rocD PE=3 SV=1	rocD	1.9587	0.00523984	Up	47.85	10.7	3	3	0.764151	0.661565	0.602222	1.358	1.52551	1.08855
Molecular Function	GO:0043168	4	anion binding	1.25	0.340855	A0A345IGF1	Cysteine--tRNA ligase OS=Deinococcus wulumuqiensis OX=980427 GN=cysS PE=3 SV=1	cysS	0.6256	0.000763951	Down	54.962	9.6	4	4	1.13785	1.33519	1.21788	0.76121	0.747677	0.800196
Molecular Function	GO:0043168	4	anion binding	1.25	0.340855	A0A345IFP7	NADPH-dependent oxidoreductase OS=Deinococcus wulumuqiensis OX=980427 GN=DVJ83_04315 PE=3 SV=1	DVJ83_04315	2.3408	5.60229e-06	Up	28.612	19.7	5	5	0.582049	0.606164	0.607752	1.34247	1.4492	1.41236
Molecular Function	GO:0043168	4	anion binding	1.25	0.340855	A0A345IEG4	Acyl carrier protein OS=Deinococcus wulumuqiensis OX=980427 GN=acpP PE=3 SV=1	acpP	0.3616	1.30157e-06	Down	11.63	26	2	2	1.40981	1.50976	1.48713	0.524391	0.531436	0.537469
Molecular Function	GO:0043167	3	ion binding	1.19	0.270679	A0A345IIJ1	Queuine tRNA-ribosyltransferase OS=Deinococcus wulumuqiensis OX=980427 GN=tgt PE=3 SV=1	tgt	0.622	0.000460591	Down	43.554	6.7	2	2	1.25009	1.1717	1.27743	0.712052	0.785775	0.802957
Molecular Function	GO:0097367	3	carbohydrate derivative binding	1.31	0.334776	A0A345IIS6	N5-carboxyaminoimidazole ribonucleotide synthase OS=Deinococcus wulumuqiensis OX=980427 GN=purK PE=3 SV=1	purK	1.5735	0.000756928	Up	39.596	11.9	4	4	0.836758	0.761608	0.733055	1.25633	1.15227	1.25998
Molecular Function	GO:0097367	3	carbohydrate derivative binding	1.31	0.334776	A0A345IIL6	2-C-methyl-D-erythritol 4-phosphate cytidylyltransferase OS=Deinococcus wulumuqiensis OX=980427 GN=ispD PE=3 SV=1	ispD	1.6086	0.00231747	Up	23.176	23.9	4	4	0.667986	0.825388	0.806693	1.22797	1.19686	1.27511
Molecular Function	GO:0097367	3	carbohydrate derivative binding	1.31	0.334776	A0A345IHF2	Cell division protein FtsZ OS=Deinococcus wulumuqiensis OX=980427 GN=ftsZ PE=3 SV=1	ftsZ	2.2557	0.00737692	Up	38.934	10	2	2	0.617115		0.52352	1.34415	1.08442	1.43079
Molecular Function	GO:0097367	3	carbohydrate derivative binding	1.31	0.334776	A0A345IGU0	DNA topoisomerase (ATP-hydrolyzing) OS=Deinococcus wulumuqiensis OX=980427 GN=DVJ83_06755 PE=4 SV=1	DVJ83_06755	2.0862	7.23763e-06	Up	74.964	13.3	10	10	0.668502	0.657434	0.618203	1.35955	1.35942	1.33689
Molecular Function	GO:0097367	3	carbohydrate derivative binding	1.31	0.334776	A0A345IGH5	tRNA-dihydrouridine(20/20a) synthase OS=Deinococcus wulumuqiensis OX=980427 GN=DVJ83_06045 PE=3 SV=1	DVJ83_06045	1.9749	0.00103939	Up	36.295	15.3	3	3	0.731509	0.645573	0.639809	1.36393	1.45621	1.16297
Molecular Function	GO:0097367	3	carbohydrate derivative binding	1.31	0.334776	A0A345IFP7	NADPH-dependent oxidoreductase OS=Deinococcus wulumuqiensis OX=980427 GN=DVJ83_04315 PE=3 SV=1	DVJ83_04315	2.3408	5.60229e-06	Up	28.612	19.7	5	5	0.582049	0.606164	0.607752	1.34247	1.4492	1.41236
Molecular Function	GO:0097159	3	organic cyclic compound binding	1.18	0.331608	A0A345IKW6	Tryptophan 2,3-dioxygenase OS=Deinococcus wulumuqiensis OX=980427 GN=kynA PE=3 SV=1	kynA	0.2731	0.000404159	Down	32.414	20	5	5	1.42048	1.52879	1.76348	0.35923	0.510152	0.417866
Molecular Function	GO:0097159	3	organic cyclic compound binding	1.18	0.331608	A0A345IJG3	Elongation factor G OS=Deinococcus wulumuqiensis OX=980427 GN=fusA PE=3 SV=1	fusA	0.4343	0.00127048	Down	76.681	27.2	12	12	1.17785	1.36337	1.64209	0.6225	0.564746	0.629443
Molecular Function	GO:0097159	3	organic cyclic compound binding	1.18	0.331608	A0A345IJC1	Thiamine ABC transporter substrate-binding protein OS=Deinococcus wulumuqiensis OX=980427 GN=DVJ83_12440 PE=4 SV=1	DVJ83_12440	0.3344	4.80492e-05	Down	37.66	15.3	5	5	1.44327	1.60025	1.45276	0.46763	0.487041	0.549045
Molecular Function	GO:0050662	4	coenzyme binding	1.37	0.315792	A0A345IJC1	Thiamine ABC transporter substrate-binding protein OS=Deinococcus wulumuqiensis OX=980427 GN=DVJ83_12440 PE=4 SV=1	DVJ83_12440	0.3344	4.80492e-05	Down	37.66	15.3	5	5	1.44327	1.60025	1.45276	0.46763	0.487041	0.549045
Molecular Function	GO:0050662	4	coenzyme binding	1.37	0.315792	A0A345II30	Dihydrolipoyl dehydrogenase OS=Deinococcus wulumuqiensis OX=980427 GN=lpdA PE=3 SV=1	lpdA	0.4674	4.25471e-05	Down	49.111	19.5	8	8	1.35512	1.35218	1.38155	0.638496	0.679089	0.593564
Molecular Function	GO:0050662	4	coenzyme binding	1.37	0.315792	A0A345IH14	Proline dehydrogenase OS=Deinococcus wulumuqiensis OX=980427 GN=DVJ83_07210 PE=4 SV=1	DVJ83_07210	4.1812	2.6547e-07	Up	35.133	38.1	13	13	0.376648	0.38266	0.39873	1.59833	1.59111	1.65252
Molecular Function	GO:0050662	4	coenzyme binding	1.37	0.315792	A0A345IGH5	tRNA-dihydrouridine(20/20a) synthase OS=Deinococcus wulumuqiensis OX=980427 GN=DVJ83_06045 PE=3 SV=1	DVJ83_06045	1.9749	0.00103939	Up	36.295	15.3	3	3	0.731509	0.645573	0.639809	1.36393	1.45621	1.16297
Molecular Function	GO:0050662	4	coenzyme binding	1.37	0.315792	A0A345IGF2	Ornithine--oxo-acid transaminase OS=Deinococcus wulumuqiensis OX=980427 GN=rocD PE=3 SV=1	rocD	1.9587	0.00523984	Up	47.85	10.7	3	3	0.764151	0.661565	0.602222	1.358	1.52551	1.08855
Molecular Function	GO:0050662	4	coenzyme binding	1.37	0.315792	A0A345IG54	Shikimate dehydrogenase (NADP(+)) OS=Deinococcus wulumuqiensis OX=980427 GN=aroE PE=3 SV=1	aroE	2.5058	0.0110156	Up	31.771	8.2	2	2	0.640393	0.377934	0.69314	1.18314	1.53194	1.57345
Molecular Function	GO:0050662	4	coenzyme binding	1.37	0.315792	A0A345IFP7	NADPH-dependent oxidoreductase OS=Deinococcus wulumuqiensis OX=980427 GN=DVJ83_04315 PE=3 SV=1	DVJ83_04315	2.3408	5.60229e-06	Up	28.612	19.7	5	5	0.582049	0.606164	0.607752	1.34247	1.4492	1.41236
Molecular Function	GO:0050662	4	coenzyme binding	1.37	0.315792	A0A345IFK5	Glyceraldehyde-3-phosphate dehydrogenase OS=Deinococcus wulumuqiensis OX=980427 GN=gap PE=3 SV=1	gap	0.3928	3.26156e-06	Down	35.813	35.5	12	12	1.39676	1.41257	1.49862	0.55075	0.565345	0.575954
Molecular Function	GO:0048037	3	cofactor binding	1.31	0.285776	A0A345IKW6	Tryptophan 2,3-dioxygenase OS=Deinococcus wulumuqiensis OX=980427 GN=kynA PE=3 SV=1	kynA	0.2731	0.000404159	Down	32.414	20	5	5	1.42048	1.52879	1.76348	0.35923	0.510152	0.417866
Molecular Function	GO:0048037	3	cofactor binding	1.31	0.285776	A0A345IJC1	Thiamine ABC transporter substrate-binding protein OS=Deinococcus wulumuqiensis OX=980427 GN=DVJ83_12440 PE=4 SV=1	DVJ83_12440	0.3344	4.80492e-05	Down	37.66	15.3	5	5	1.44327	1.60025	1.45276	0.46763	0.487041	0.549045
Molecular Function	GO:0048037	3	cofactor binding	1.31	0.285776	A0A345II30	Dihydrolipoyl dehydrogenase OS=Deinococcus wulumuqiensis OX=980427 GN=lpdA PE=3 SV=1	lpdA	0.4674	4.25471e-05	Down	49.111	19.5	8	8	1.35512	1.35218	1.38155	0.638496	0.679089	0.593564
Molecular Function	GO:0048037	3	cofactor binding	1.31	0.285776	A0A345IH14	Proline dehydrogenase OS=Deinococcus wulumuqiensis OX=980427 GN=DVJ83_07210 PE=4 SV=1	DVJ83_07210	4.1812	2.6547e-07	Up	35.133	38.1	13	13	0.376648	0.38266	0.39873	1.59833	1.59111	1.65252
Molecular Function	GO:0048037	3	cofactor binding	1.31	0.285776	A0A345IGH5	tRNA-dihydrouridine(20/20a) synthase OS=Deinococcus wulumuqiensis OX=980427 GN=DVJ83_06045 PE=3 SV=1	DVJ83_06045	1.9749	0.00103939	Up	36.295	15.3	3	3	0.731509	0.645573	0.639809	1.36393	1.45621	1.16297
Molecular Function	GO:0048037	3	cofactor binding	1.31	0.285776	A0A345IGF2	Ornithine--oxo-acid transaminase OS=Deinococcus wulumuqiensis OX=980427 GN=rocD PE=3 SV=1	rocD	1.9587	0.00523984	Up	47.85	10.7	3	3	0.764151	0.661565	0.602222	1.358	1.52551	1.08855
Molecular Function	GO:0048037	3	cofactor binding	1.31	0.285776	A0A345IG54	Shikimate dehydrogenase (NADP(+)) OS=Deinococcus wulumuqiensis OX=980427 GN=aroE PE=3 SV=1	aroE	2.5058	0.0110156	Up	31.771	8.2	2	2	0.640393	0.377934	0.69314	1.18314	1.53194	1.57345
Molecular Function	GO:0048037	3	cofactor binding	1.31	0.285776	A0A345IFP7	NADPH-dependent oxidoreductase OS=Deinococcus wulumuqiensis OX=980427 GN=DVJ83_04315 PE=3 SV=1	DVJ83_04315	2.3408	5.60229e-06	Up	28.612	19.7	5	5	0.582049	0.606164	0.607752	1.34247	1.4492	1.41236
Molecular Function	GO:0048037	3	cofactor binding	1.31	0.285776	A0A345IFK5	Glyceraldehyde-3-phosphate dehydrogenase OS=Deinococcus wulumuqiensis OX=980427 GN=gap PE=3 SV=1	gap	0.3928	3.26156e-06	Down	35.813	35.5	12	12	1.39676	1.41257	1.49862	0.55075	0.565345	0.575954
Molecular Function	GO:0048037	3	cofactor binding	1.31	0.285776	A0A345IEG4	Acyl carrier protein OS=Deinococcus wulumuqiensis OX=980427 GN=acpP PE=3 SV=1	acpP	0.3616	1.30157e-06	Down	11.63	26	2	2	1.40981	1.50976	1.48713	0.524391	0.531436	0.537469
Molecular Function	GO:0048037	3	cofactor binding	1.31	0.285776	A0A345IEC2	Catalase OS=Deinococcus wulumuqiensis OX=980427 GN=DVJ83_01425 PE=3 SV=1	DVJ83_01425	0.2061	4.14912e-07	Down	60.353	40.3	20	20	1.7213	1.63518	1.6183	0.331048	0.343065	0.351105
Molecular Function	GO:0043167	3	ion binding	1.19	0.270679	A0A345IKQ8	Phosphate-binding protein OS=Deinococcus wulumuqiensis OX=980427 GN=pstS PE=3 SV=1	pstS	0.4961	3.38709e-06	Down	35.774	46.3	14	14	1.29443	1.354	1.36199	0.674742	0.664275	0.650558
Molecular Function	GO:0043167	3	ion binding	1.19	0.270679	A0A345IK92	Divalent-cation tolerance protein CutA OS=Deinococcus wulumuqiensis OX=980427 GN=DVJ83_09185 PE=4 SV=1	DVJ83_09185	1.7386	0.00270513	Up	11.241	44.1	3	3	0.64986	0.733485	0.807532	1.32114	1.1343	1.35369
Molecular Function	GO:0043167	3	ion binding	1.19	0.270679	A0A345IJC1	Thiamine ABC transporter substrate-binding protein OS=Deinococcus wulumuqiensis OX=980427 GN=DVJ83_12440 PE=4 SV=1	DVJ83_12440	0.3344	4.80492e-05	Down	37.66	15.3	5	5	1.44327	1.60025	1.45276	0.46763	0.487041	0.549045
Molecular Function	GO:0043167	3	ion binding	1.19	0.270679	A0A345IJ74	Valine--tRNA ligase OS=Deinococcus wulumuqiensis OX=980427 GN=valS PE=3 SV=1	valS	2.4798	2.92567e-06	Up	102.77	13.2	10	10	0.553524	0.591644	0.579055	1.38669	1.43797	1.45112
Molecular Function	GO:0043167	3	ion binding	1.19	0.270679	A0A345IJ23	Phosphoribosylformylglycinamidine synthase subunit PurL OS=Deinococcus wulumuqiensis OX=980427 GN=purL PE=3 SV=1	purL	1.8216	0.00255489	Up	78.418	8.5	4	4	0.701104	0.627794	0.797571	1.43612	1.24981	1.1876
Molecular Function	GO:0043167	3	ion binding	1.19	0.270679	A0A345IIS6	N5-carboxyaminoimidazole ribonucleotide synthase OS=Deinococcus wulumuqiensis OX=980427 GN=purK PE=3 SV=1	purK	1.5735	0.000756928	Up	39.596	11.9	4	4	0.836758	0.761608	0.733055	1.25633	1.15227	1.25998
Molecular Function	GO:0046872	5	metal ion binding	1.28	0.322088	A0A345IDW8	Cytidine deaminase OS=Deinococcus wulumuqiensis OX=980427 GN=cdd PE=3 SV=1	cdd	1.7018	0.00929822	Up	15.94	37.5	4	4	0.906339	0.693149	0.621239	1.33123	1.21887	1.22918
Molecular Function	GO:0046872	5	metal ion binding	1.28	0.322088	A0A345IE09	DNA-directed RNA polymerase subunit alpha OS=Deinococcus wulumuqiensis OX=980427 GN=rpoA PE=3 SV=1	rpoA	1.7985	2.55658e-06	Up	37.197	30.2	9	9	0.703311	0.734716	0.705985	1.27637	1.29933	1.2803
Molecular Function	GO:0046872	5	metal ion binding	1.28	0.322088	A0A345IFA7	Elongation factor Ts OS=Deinococcus wulumuqiensis OX=980427 GN=tsf PE=3 SV=1	tsf	3.0418	1.66928e-06	Up	28.589	58	16	16	0.490426	0.483488	0.510572	1.47012	1.56465	1.48074
Molecular Function	GO:0046872	5	metal ion binding	1.28	0.322088	A0A345IGF1	Cysteine--tRNA ligase OS=Deinococcus wulumuqiensis OX=980427 GN=cysS PE=3 SV=1	cysS	0.6256	0.000763951	Down	54.962	9.6	4	4	1.13785	1.33519	1.21788	0.76121	0.747677	0.800196
Molecular Function	GO:0097159	3	organic cyclic compound binding	1.18	0.331608	A0A345IJ23	Phosphoribosylformylglycinamidine synthase subunit PurL OS=Deinococcus wulumuqiensis OX=980427 GN=purL PE=3 SV=1	purL	1.8216	0.00255489	Up	78.418	8.5	4	4	0.701104	0.627794	0.797571	1.43612	1.24981	1.1876
Molecular Function	GO:0097159	3	organic cyclic compound binding	1.18	0.331608	A0A345IIS6	N5-carboxyaminoimidazole ribonucleotide synthase OS=Deinococcus wulumuqiensis OX=980427 GN=purK PE=3 SV=1	purK	1.5735	0.000756928	Up	39.596	11.9	4	4	0.836758	0.761608	0.733055	1.25633	1.15227	1.25998
Molecular Function	GO:0097159	3	organic cyclic compound binding	1.18	0.331608	A0A345IIL6	2-C-methyl-D-erythritol 4-phosphate cytidylyltransferase OS=Deinococcus wulumuqiensis OX=980427 GN=ispD PE=3 SV=1	ispD	1.6086	0.00231747	Up	23.176	23.9	4	4	0.667986	0.825388	0.806693	1.22797	1.19686	1.27511
Molecular Function	GO:0097159	3	organic cyclic compound binding	1.18	0.331608	A0A345II30	Dihydrolipoyl dehydrogenase OS=Deinococcus wulumuqiensis OX=980427 GN=lpdA PE=3 SV=1	lpdA	0.4674	4.25471e-05	Down	49.111	19.5	8	8	1.35512	1.35218	1.38155	0.638496	0.679089	0.593564
Molecular Function	GO:0097159	3	organic cyclic compound binding	1.18	0.331608	A0A345IHF2	Cell division protein FtsZ OS=Deinococcus wulumuqiensis OX=980427 GN=ftsZ PE=3 SV=1	ftsZ	2.2557	0.00737692	Up	38.934	10	2	2	0.617115		0.52352	1.34415	1.08442	1.43079
Molecular Function	GO:0097159	3	organic cyclic compound binding	1.18	0.331608	A0A345IH14	Proline dehydrogenase OS=Deinococcus wulumuqiensis OX=980427 GN=DVJ83_07210 PE=4 SV=1	DVJ83_07210	4.1812	2.6547e-07	Up	35.133	38.1	13	13	0.376648	0.38266	0.39873	1.59833	1.59111	1.65252
Molecular Function	GO:0097159	3	organic cyclic compound binding	1.18	0.331608	A0A345IGU0	DNA topoisomerase (ATP-hydrolyzing) OS=Deinococcus wulumuqiensis OX=980427 GN=DVJ83_06755 PE=4 SV=1	DVJ83_06755	2.0862	7.23763e-06	Up	74.964	13.3	10	10	0.668502	0.657434	0.618203	1.35955	1.35942	1.33689
Molecular Function	GO:0097159	3	organic cyclic compound binding	1.18	0.331608	A0A345IGH5	tRNA-dihydrouridine(20/20a) synthase OS=Deinococcus wulumuqiensis OX=980427 GN=DVJ83_06045 PE=3 SV=1	DVJ83_06045	1.9749	0.00103939	Up	36.295	15.3	3	3	0.731509	0.645573	0.639809	1.36393	1.45621	1.16297
Molecular Function	GO:0097159	3	organic cyclic compound binding	1.18	0.331608	A0A345IGF2	Ornithine--oxo-acid transaminase OS=Deinococcus wulumuqiensis OX=980427 GN=rocD PE=3 SV=1	rocD	1.9587	0.00523984	Up	47.85	10.7	3	3	0.764151	0.661565	0.602222	1.358	1.52551	1.08855
Molecular Function	GO:0097159	3	organic cyclic compound binding	1.18	0.331608	A0A345IGF1	Cysteine--tRNA ligase OS=Deinococcus wulumuqiensis OX=980427 GN=cysS PE=3 SV=1	cysS	0.6256	0.000763951	Down	54.962	9.6	4	4	1.13785	1.33519	1.21788	0.76121	0.747677	0.800196
Molecular Function	GO:0097159	3	organic cyclic compound binding	1.18	0.331608	A0A345IG54	Shikimate dehydrogenase (NADP(+)) OS=Deinococcus wulumuqiensis OX=980427 GN=aroE PE=3 SV=1	aroE	2.5058	0.0110156	Up	31.771	8.2	2	2	0.640393	0.377934	0.69314	1.18314	1.53194	1.57345
Molecular Function	GO:0097159	3	organic cyclic compound binding	1.18	0.331608	A0A345IFP7	NADPH-dependent oxidoreductase OS=Deinococcus wulumuqiensis OX=980427 GN=DVJ83_04315 PE=3 SV=1	DVJ83_04315	2.3408	5.60229e-06	Up	28.612	19.7	5	5	0.582049	0.606164	0.607752	1.34247	1.4492	1.41236
Molecular Function	GO:0003824	2	catalytic activity	1.06	0.354396	A0A345IEC2	Catalase OS=Deinococcus wulumuqiensis OX=980427 GN=DVJ83_01425 PE=3 SV=1	DVJ83_01425	0.2061	4.14912e-07	Down	60.353	40.3	20	20	1.7213	1.63518	1.6183	0.331048	0.343065	0.351105
Molecular Function	GO:0097159	3	organic cyclic compound binding	1.18	0.331608	A0A345IFK5	Glyceraldehyde-3-phosphate dehydrogenase OS=Deinococcus wulumuqiensis OX=980427 GN=gap PE=3 SV=1	gap	0.3928	3.26156e-06	Down	35.813	35.5	12	12	1.39676	1.41257	1.49862	0.55075	0.565345	0.575954
Molecular Function	GO:0097159	3	organic cyclic compound binding	1.18	0.331608	A0A345IFA7	Elongation factor Ts OS=Deinococcus wulumuqiensis OX=980427 GN=tsf PE=3 SV=1	tsf	3.0418	1.66928e-06	Up	28.589	58	16	16	0.490426	0.483488	0.510572	1.47012	1.56465	1.48074
Molecular Function	GO:0097159	3	organic cyclic compound binding	1.18	0.331608	A0A345IEL9	Transcriptional regulator MraZ OS=Deinococcus wulumuqiensis OX=980427 GN=mraZ PE=3 SV=1	mraZ	5.9111	2.64674e-05	Up	15.744	33.8	5	5	0.302634	0.280722	0.284812	1.5394	1.60911	1.98333
Molecular Function	GO:0097159	3	organic cyclic compound binding	1.18	0.331608	A0A345IEC2	Catalase OS=Deinococcus wulumuqiensis OX=980427 GN=DVJ83_01425 PE=3 SV=1	DVJ83_01425	0.2061	4.14912e-07	Down	60.353	40.3	20	20	1.7213	1.63518	1.6183	0.331048	0.343065	0.351105
Molecular Function	GO:0046872	5	metal ion binding	1.28	0.322088	A0A345IK92	Divalent-cation tolerance protein CutA OS=Deinococcus wulumuqiensis OX=980427 GN=DVJ83_09185 PE=4 SV=1	DVJ83_09185	1.7386	0.00270513	Up	11.241	44.1	3	3	0.64986	0.733485	0.807532	1.32114	1.1343	1.35369
Molecular Function	GO:0046872	5	metal ion binding	1.28	0.322088	A0A345IJ74	Valine--tRNA ligase OS=Deinococcus wulumuqiensis OX=980427 GN=valS PE=3 SV=1	valS	2.4798	2.92567e-06	Up	102.77	13.2	10	10	0.553524	0.591644	0.579055	1.38669	1.43797	1.45112
Molecular Function	GO:0046872	5	metal ion binding	1.28	0.322088	A0A345IJ23	Phosphoribosylformylglycinamidine synthase subunit PurL OS=Deinococcus wulumuqiensis OX=980427 GN=purL PE=3 SV=1	purL	1.8216	0.00255489	Up	78.418	8.5	4	4	0.701104	0.627794	0.797571	1.43612	1.24981	1.1876
Molecular Function	GO:0046872	5	metal ion binding	1.28	0.322088	A0A345IIL6	2-C-methyl-D-erythritol 4-phosphate cytidylyltransferase OS=Deinococcus wulumuqiensis OX=980427 GN=ispD PE=3 SV=1	ispD	1.6086	0.00231747	Up	23.176	23.9	4	4	0.667986	0.825388	0.806693	1.22797	1.19686	1.27511
Molecular Function	GO:0046872	5	metal ion binding	1.28	0.322088	A0A345IIL4	Acetate kinase OS=Deinococcus wulumuqiensis OX=980427 GN=ackA PE=3 SV=1	ackA	2.0059	1.63841e-05	Up	42.978	37	11	11	0.682778	0.641726	0.671587	1.29089	1.32403	1.38899
Molecular Function	GO:0046872	5	metal ion binding	1.28	0.322088	A0A345IIJ1	Queuine tRNA-ribosyltransferase OS=Deinococcus wulumuqiensis OX=980427 GN=tgt PE=3 SV=1	tgt	0.622	0.000460591	Down	43.554	6.7	2	2	1.25009	1.1717	1.27743	0.712052	0.785775	0.802957
Molecular Function	GO:0046872	5	metal ion binding	1.28	0.322088	A0A345II30	Dihydrolipoyl dehydrogenase OS=Deinococcus wulumuqiensis OX=980427 GN=lpdA PE=3 SV=1	lpdA	0.4674	4.25471e-05	Down	49.111	19.5	8	8	1.35512	1.35218	1.38155	0.638496	0.679089	0.593564
Molecular Function	GO:0046872	5	metal ion binding	1.28	0.322088	A0A345IHF2	Cell division protein FtsZ OS=Deinococcus wulumuqiensis OX=980427 GN=ftsZ PE=3 SV=1	ftsZ	2.2557	0.00737692	Up	38.934	10	2	2	0.617115		0.52352	1.34415	1.08442	1.43079
Molecular Function	GO:0046872	5	metal ion binding	1.28	0.322088	A0A345IGU0	DNA topoisomerase (ATP-hydrolyzing) OS=Deinococcus wulumuqiensis OX=980427 GN=DVJ83_06755 PE=4 SV=1	DVJ83_06755	2.0862	7.23763e-06	Up	74.964	13.3	10	10	0.668502	0.657434	0.618203	1.35955	1.35942	1.33689
Molecular Function	GO:0097159	3	organic cyclic compound binding	1.18	0.331608	A0A345IFA9	Ribosome-recycling factor OS=Deinococcus wulumuqiensis OX=980427 GN=frr PE=3 SV=1	frr	1.6377	0.000226803	Up	20.536	21.3	6	6	0.722257	0.778532	0.773905	1.1705	1.25531	1.29949
Molecular Function	GO:0003824	2	catalytic activity	1.06	0.354396	A0A345IEF4	Acetyl-CoA C-acetyltransferase OS=Deinococcus wulumuqiensis OX=980427 GN=DVJ83_01625 PE=3 SV=1	DVJ83_01625	0.5463	0.000512034	Down	41.176	17.8	6	6	1.24	1.28484	1.35537	0.666673	0.669317	0.783789
Molecular Function	GO:0003824	2	catalytic activity	1.06	0.354396	A0A345IEH1	Glycerol kinase OS=Deinococcus wulumuqiensis OX=980427 GN=glpK PE=3 SV=1	glpK	1.839	2.11261e-05	Up	54.921	13.2	8	8	0.695975	0.727318	0.690095	1.3452	1.25186	1.28955
Molecular Function	GO:0003824	2	catalytic activity	1.06	0.354396	A0A345IEN2	1,4-alpha-glucan branching enzyme GlgB OS=Deinococcus wulumuqiensis OX=980427 GN=glgB PE=3 SV=1	glgB	1.5809	9.89171e-06	Up	79.625	8.3	5	5	0.773192	0.768664	0.782915	1.21708	1.26142	1.19673
Molecular Function	GO:0043167	3	ion binding	1.19	0.270679	A0A345IEG4	Acyl carrier protein OS=Deinococcus wulumuqiensis OX=980427 GN=acpP PE=3 SV=1	acpP	0.3616	1.30157e-06	Down	11.63	26	2	2	1.40981	1.50976	1.48713	0.524391	0.531436	0.537469
Molecular Function	GO:0043167	3	ion binding	1.19	0.270679	A0A345IFA7	Elongation factor Ts OS=Deinococcus wulumuqiensis OX=980427 GN=tsf PE=3 SV=1	tsf	3.0418	1.66928e-06	Up	28.589	58	16	16	0.490426	0.483488	0.510572	1.47012	1.56465	1.48074
Molecular Function	GO:0043167	3	ion binding	1.19	0.270679	A0A345IFP7	NADPH-dependent oxidoreductase OS=Deinococcus wulumuqiensis OX=980427 GN=DVJ83_04315 PE=3 SV=1	DVJ83_04315	2.3408	5.60229e-06	Up	28.612	19.7	5	5	0.582049	0.606164	0.607752	1.34247	1.4492	1.41236
Molecular Function	GO:0043167	3	ion binding	1.19	0.270679	A0A345IGF1	Cysteine--tRNA ligase OS=Deinococcus wulumuqiensis OX=980427 GN=cysS PE=3 SV=1	cysS	0.6256	0.000763951	Down	54.962	9.6	4	4	1.13785	1.33519	1.21788	0.76121	0.747677	0.800196
Molecular Function	GO:0043167	3	ion binding	1.19	0.270679	A0A345IGF2	Ornithine--oxo-acid transaminase OS=Deinococcus wulumuqiensis OX=980427 GN=rocD PE=3 SV=1	rocD	1.9587	0.00523984	Up	47.85	10.7	3	3	0.764151	0.661565	0.602222	1.358	1.52551	1.08855
Molecular Function	GO:0043167	3	ion binding	1.19	0.270679	A0A345IGH5	tRNA-dihydrouridine(20/20a) synthase OS=Deinococcus wulumuqiensis OX=980427 GN=DVJ83_06045 PE=3 SV=1	DVJ83_06045	1.9749	0.00103939	Up	36.295	15.3	3	3	0.731509	0.645573	0.639809	1.36393	1.45621	1.16297
Molecular Function	GO:0043167	3	ion binding	1.19	0.270679	A0A345IGU0	DNA topoisomerase (ATP-hydrolyzing) OS=Deinococcus wulumuqiensis OX=980427 GN=DVJ83_06755 PE=4 SV=1	DVJ83_06755	2.0862	7.23763e-06	Up	74.964	13.3	10	10	0.668502	0.657434	0.618203	1.35955	1.35942	1.33689
Molecular Function	GO:0043167	3	ion binding	1.19	0.270679	A0A345IH01	Isocitrate lyase OS=Deinococcus wulumuqiensis OX=980427 GN=DVJ83_07135 PE=4 SV=1	DVJ83_07135	0.5773	0.00105005	Down	46.95	9.8	3	3	1.30385	1.11937	1.38064	0.730737	0.750628	0.714776
Molecular Function	GO:0043167	3	ion binding	1.19	0.270679	A0A345IH14	Proline dehydrogenase OS=Deinococcus wulumuqiensis OX=980427 GN=DVJ83_07210 PE=4 SV=1	DVJ83_07210	4.1812	2.6547e-07	Up	35.133	38.1	13	13	0.376648	0.38266	0.39873	1.59833	1.59111	1.65252
Molecular Function	GO:0043167	3	ion binding	1.19	0.270679	A0A345IHF2	Cell division protein FtsZ OS=Deinococcus wulumuqiensis OX=980427 GN=ftsZ PE=3 SV=1	ftsZ	2.2557	0.00737692	Up	38.934	10	2	2	0.617115		0.52352	1.34415	1.08442	1.43079
Molecular Function	GO:0043167	3	ion binding	1.19	0.270679	A0A345II30	Dihydrolipoyl dehydrogenase OS=Deinococcus wulumuqiensis OX=980427 GN=lpdA PE=3 SV=1	lpdA	0.4674	4.25471e-05	Down	49.111	19.5	8	8	1.35512	1.35218	1.38155	0.638496	0.679089	0.593564
Molecular Function	GO:0016651	4	oxidoreductase activity, acting on NAD(P)H	1.48	0.422516	A0A345II30	Dihydrolipoyl dehydrogenase OS=Deinococcus wulumuqiensis OX=980427 GN=lpdA PE=3 SV=1	lpdA	0.4674	4.25471e-05	Down	49.111	19.5	8	8	1.35512	1.35218	1.38155	0.638496	0.679089	0.593564
Molecular Function	GO:0016651	4	oxidoreductase activity, acting on NAD(P)H	1.48	0.422516	A0A345IGQ1	NAD(P)/FAD-dependent oxidoreductase OS=Deinococcus wulumuqiensis OX=980427 GN=DVJ83_06485 PE=4 SV=1	DVJ83_06485	2.7025	2.62876e-07	Up	41.257	27.2	9	9	0.536223	0.55429	0.530018	1.4588	1.47349	1.44718
Molecular Function	GO:0016651	4	oxidoreductase activity, acting on NAD(P)H	1.48	0.422516	A0A345IFP7	NADPH-dependent oxidoreductase OS=Deinococcus wulumuqiensis OX=980427 GN=DVJ83_04315 PE=3 SV=1	DVJ83_04315	2.3408	5.60229e-06	Up	28.612	19.7	5	5	0.582049	0.606164	0.607752	1.34247	1.4492	1.41236
Molecular Function	GO:0008168	5	methyltransferase activity	1.69	0.374823	A0A345IIQ3	Thymidylate synthase OS=Deinococcus wulumuqiensis OX=980427 GN=thyA PE=3 SV=1	thyA	1.6389	0.00121825	Up	30.332	19.3	4	4	0.680353	0.821198	0.772109	1.23264	1.19368	1.30002
Molecular Function	GO:0008168	5	methyltransferase activity	1.69	0.374823	A0A345IHR1	tRNA (guanosine(18)-2'-O)-methyltransferase OS=Deinococcus wulumuqiensis OX=980427 GN=trmH PE=3 SV=1	trmH	4.1024	0.000223847	Up	24.741	22.3	3	3	0.338179	0.362656	0.475073	1.74777	1.55279	1.52354
Molecular Function	GO:0008168	5	methyltransferase activity	1.69	0.374823	A0A345IHG2	Ribosomal RNA large subunit methyltransferase H OS=Deinococcus wulumuqiensis OX=980427 GN=rlmH PE=3 SV=1	rlmH	1.9989	0.000263413	Up	16.144	15.8	2	2	0.736257	0.612694	0.65181	1.29152	1.32854	1.37918
Molecular Function	GO:0016491	3	oxidoreductase activity	1.23	0.357447	A0A345IKW6	Tryptophan 2,3-dioxygenase OS=Deinococcus wulumuqiensis OX=980427 GN=kynA PE=3 SV=1	kynA	0.2731	0.000404159	Down	32.414	20	5	5	1.42048	1.52879	1.76348	0.35923	0.510152	0.417866
Molecular Function	GO:0016491	3	oxidoreductase activity	1.23	0.357447	A0A345IKJ6	NAD(P)-dependent oxidoreductase OS=Deinococcus wulumuqiensis OX=980427 GN=DVJ83_13515 PE=4 SV=1	DVJ83_13515	1.773	0.00057276	Up	29.702	7	2	2	0.663349	0.751973	0.748437	1.25033	1.2058	1.38011
Molecular Function	GO:0016491	3	oxidoreductase activity	1.23	0.357447	A0A345IIL0	Nitric oxide synthase oxygenase OS=Deinococcus wulumuqiensis OX=980427 GN=DVJ83_10815 PE=3 SV=1	DVJ83_10815	1.9649	0.0488434	Up	38.249	8.7	2	2	0.494719	0.771973		1.50338	1.1771	1.05282
Molecular Function	GO:0016491	3	oxidoreductase activity	1.23	0.357447	A0A345II30	Dihydrolipoyl dehydrogenase OS=Deinococcus wulumuqiensis OX=980427 GN=lpdA PE=3 SV=1	lpdA	0.4674	4.25471e-05	Down	49.111	19.5	8	8	1.35512	1.35218	1.38155	0.638496	0.679089	0.593564
Molecular Function	GO:0016491	3	oxidoreductase activity	1.23	0.357447	A0A345IH67	Disulfide bond formation protein B OS=Deinococcus wulumuqiensis OX=980427 GN=DVJ83_07550 PE=3 SV=1	DVJ83_07550	0.4001	0.00123498	Down	16.756	19.6	2	2	1.46871	1.63425	1.18258	0.620196	0.50901	0.58525
Molecular Function	GO:0016491	3	oxidoreductase activity	1.23	0.357447	A0A345IH14	Proline dehydrogenase OS=Deinococcus wulumuqiensis OX=980427 GN=DVJ83_07210 PE=4 SV=1	DVJ83_07210	4.1812	2.6547e-07	Up	35.133	38.1	13	13	0.376648	0.38266	0.39873	1.59833	1.59111	1.65252
Molecular Function	GO:0016491	3	oxidoreductase activity	1.23	0.357447	A0A345IGQ1	NAD(P)/FAD-dependent oxidoreductase OS=Deinococcus wulumuqiensis OX=980427 GN=DVJ83_06485 PE=4 SV=1	DVJ83_06485	2.7025	2.62876e-07	Up	41.257	27.2	9	9	0.536223	0.55429	0.530018	1.4588	1.47349	1.44718
Molecular Function	GO:0016491	3	oxidoreductase activity	1.23	0.357447	A0A345IGH5	tRNA-dihydrouridine(20/20a) synthase OS=Deinococcus wulumuqiensis OX=980427 GN=DVJ83_06045 PE=3 SV=1	DVJ83_06045	1.9749	0.00103939	Up	36.295	15.3	3	3	0.731509	0.645573	0.639809	1.36393	1.45621	1.16297
Molecular Function	GO:0043167	3	ion binding	1.19	0.270679	A0A345IE09	DNA-directed RNA polymerase subunit alpha OS=Deinococcus wulumuqiensis OX=980427 GN=rpoA PE=3 SV=1	rpoA	1.7985	2.55658e-06	Up	37.197	30.2	9	9	0.703311	0.734716	0.705985	1.27637	1.29933	1.2803
Molecular Function	GO:0043167	3	ion binding	1.19	0.270679	A0A345IDW8	Cytidine deaminase OS=Deinococcus wulumuqiensis OX=980427 GN=cdd PE=3 SV=1	cdd	1.7018	0.00929822	Up	15.94	37.5	4	4	0.906339	0.693149	0.621239	1.33123	1.21887	1.22918
Molecular Function	GO:0010181	7	FMN binding	1.97	0.267526	A0A345IGH5	tRNA-dihydrouridine(20/20a) synthase OS=Deinococcus wulumuqiensis OX=980427 GN=DVJ83_06045 PE=3 SV=1	DVJ83_06045	1.9749	0.00103939	Up	36.295	15.3	3	3	0.731509	0.645573	0.639809	1.36393	1.45621	1.16297
Molecular Function	GO:0010181	7	FMN binding	1.97	0.267526	A0A345IFP7	NADPH-dependent oxidoreductase OS=Deinococcus wulumuqiensis OX=980427 GN=DVJ83_04315 PE=3 SV=1	DVJ83_04315	2.3408	5.60229e-06	Up	28.612	19.7	5	5	0.582049	0.606164	0.607752	1.34247	1.4492	1.41236
Molecular Function	GO:0140098	3	catalytic activity, acting on RNA	1.36	0.245298	A0A345IE09	DNA-directed RNA polymerase subunit alpha OS=Deinococcus wulumuqiensis OX=980427 GN=rpoA PE=3 SV=1	rpoA	1.7985	2.55658e-06	Up	37.197	30.2	9	9	0.703311	0.734716	0.705985	1.27637	1.29933	1.2803
Molecular Function	GO:0140098	3	catalytic activity, acting on RNA	1.36	0.245298	A0A345IGF1	Cysteine--tRNA ligase OS=Deinococcus wulumuqiensis OX=980427 GN=cysS PE=3 SV=1	cysS	0.6256	0.000763951	Down	54.962	9.6	4	4	1.13785	1.33519	1.21788	0.76121	0.747677	0.800196
Molecular Function	GO:0140098	3	catalytic activity, acting on RNA	1.36	0.245298	A0A345IGH5	tRNA-dihydrouridine(20/20a) synthase OS=Deinococcus wulumuqiensis OX=980427 GN=DVJ83_06045 PE=3 SV=1	DVJ83_06045	1.9749	0.00103939	Up	36.295	15.3	3	3	0.731509	0.645573	0.639809	1.36393	1.45621	1.16297
Molecular Function	GO:0140098	3	catalytic activity, acting on RNA	1.36	0.245298	A0A345IGT5	DNA-directed RNA polymerase subunit beta' OS=Deinococcus wulumuqiensis OX=980427 GN=rpoC PE=3 SV=1	rpoC	2.1951	3.22323e-06	Up	171.3	17.8	20	20	0.629611	0.618448	0.629838	1.3593	1.42867	1.33413
Molecular Function	GO:0140098	3	catalytic activity, acting on RNA	1.36	0.245298	A0A345IHG2	Ribosomal RNA large subunit methyltransferase H OS=Deinococcus wulumuqiensis OX=980427 GN=rlmH PE=3 SV=1	rlmH	1.9989	0.000263413	Up	16.144	15.8	2	2	0.736257	0.612694	0.65181	1.29152	1.32854	1.37918
Molecular Function	GO:0140098	3	catalytic activity, acting on RNA	1.36	0.245298	A0A345IHR1	tRNA (guanosine(18)-2'-O)-methyltransferase OS=Deinococcus wulumuqiensis OX=980427 GN=trmH PE=3 SV=1	trmH	4.1024	0.000223847	Up	24.741	22.3	3	3	0.338179	0.362656	0.475073	1.74777	1.55279	1.52354
Molecular Function	GO:0140098	3	catalytic activity, acting on RNA	1.36	0.245298	A0A345III5	Arginine--tRNA ligase OS=Deinococcus wulumuqiensis OX=980427 GN=argS PE=3 SV=1	argS	1.8734	0.000653879	Up	66.48	6.1	6	6	0.779535	0.673787	0.634781	1.27156	1.36766	1.27268
Molecular Function	GO:0140098	3	catalytic activity, acting on RNA	1.36	0.245298	A0A345IIJ1	Queuine tRNA-ribosyltransferase OS=Deinococcus wulumuqiensis OX=980427 GN=tgt PE=3 SV=1	tgt	0.622	0.000460591	Down	43.554	6.7	2	2	1.25009	1.1717	1.27743	0.712052	0.785775	0.802957
Molecular Function	GO:0140098	3	catalytic activity, acting on RNA	1.36	0.245298	A0A345IJ74	Valine--tRNA ligase OS=Deinococcus wulumuqiensis OX=980427 GN=valS PE=3 SV=1	valS	2.4798	2.92567e-06	Up	102.77	13.2	10	10	0.553524	0.591644	0.579055	1.38669	1.43797	1.45112
Molecular Function	GO:0036094	3	small molecule binding	1.28	0.261233	A0A345IEG4	Acyl carrier protein OS=Deinococcus wulumuqiensis OX=980427 GN=acpP PE=3 SV=1	acpP	0.3616	1.30157e-06	Down	11.63	26	2	2	1.40981	1.50976	1.48713	0.524391	0.531436	0.537469
Molecular Function	GO:0036094	3	small molecule binding	1.28	0.261233	A0A345IFK5	Glyceraldehyde-3-phosphate dehydrogenase OS=Deinococcus wulumuqiensis OX=980427 GN=gap PE=3 SV=1	gap	0.3928	3.26156e-06	Down	35.813	35.5	12	12	1.39676	1.41257	1.49862	0.55075	0.565345	0.575954
Molecular Function	GO:0036094	3	small molecule binding	1.28	0.261233	A0A345IFP7	NADPH-dependent oxidoreductase OS=Deinococcus wulumuqiensis OX=980427 GN=DVJ83_04315 PE=3 SV=1	DVJ83_04315	2.3408	5.60229e-06	Up	28.612	19.7	5	5	0.582049	0.606164	0.607752	1.34247	1.4492	1.41236
Molecular Function	GO:0016491	3	oxidoreductase activity	1.23	0.357447	A0A345IG54	Shikimate dehydrogenase (NADP(+)) OS=Deinococcus wulumuqiensis OX=980427 GN=aroE PE=3 SV=1	aroE	2.5058	0.0110156	Up	31.771	8.2	2	2	0.640393	0.377934	0.69314	1.18314	1.53194	1.57345
Molecular Function	GO:0036094	3	small molecule binding	1.28	0.261233	A0A345IG54	Shikimate dehydrogenase (NADP(+)) OS=Deinococcus wulumuqiensis OX=980427 GN=aroE PE=3 SV=1	aroE	2.5058	0.0110156	Up	31.771	8.2	2	2	0.640393	0.377934	0.69314	1.18314	1.53194	1.57345
Molecular Function	GO:0036094	3	small molecule binding	1.28	0.261233	A0A345IGF2	Ornithine--oxo-acid transaminase OS=Deinococcus wulumuqiensis OX=980427 GN=rocD PE=3 SV=1	rocD	1.9587	0.00523984	Up	47.85	10.7	3	3	0.764151	0.661565	0.602222	1.358	1.52551	1.08855
Molecular Function	GO:0036094	3	small molecule binding	1.28	0.261233	A0A345IGH5	tRNA-dihydrouridine(20/20a) synthase OS=Deinococcus wulumuqiensis OX=980427 GN=DVJ83_06045 PE=3 SV=1	DVJ83_06045	1.9749	0.00103939	Up	36.295	15.3	3	3	0.731509	0.645573	0.639809	1.36393	1.45621	1.16297
[truncated: 71 more rows]
