# Supplementary material for: Sequence, structure, and function of the Dps DNA-binding protein from Deinococcus wulumuqiensis R12
Source: Microb Cell Fact. 2022 Jul 2;21:132. doi: 10.1186/s12934-022-01857-7 (PMC9250271; doi:10.1186/s12934-022-01857-7)
Supplement: Supplementary file 2 — Additional file 2. GO_terms_Level2_Classify. [file 12934_2022_1857_MOESM2_ESM.xlsx]

## Sheet: Regulated Classification
GO Terms Level 1	GO Terms Level 2	Number of proteins	Related proteins
Biological Process	cellular process	58	A0A345IDW7 A0A345IDW8 A0A345IE09 A0A345IE30 A0A345IEC2 A0A345IEF4 A0A345IEF8 A0A345IEG4 A0A345IEH1 A0A345IEN2 A0A345IF28 A0A345IF86 A0A345IF87 A0A345IF98 A0A345IFA7 A0A345IFA9 A0A345IFE0 A0A345IFM2 A0A345IG31 A0A345IG54 A0A345IG77 A0A345IGF1 A0A345IGF2 A0A345IGH5 A0A345IGQ1 A0A345IGT5 A0A345IGU0 A0A345IH01 A0A345IH14 A0A345IH67 A0A345IH91 A0A345IHF2 A0A345IHG2 A0A345IHR1 A0A345II12 A0A345II30 A0A…
Biological Process	metabolic process	57	A0A345IDW7 A0A345IDW8 A0A345IE09 A0A345IE30 A0A345IEC2 A0A345IEF4 A0A345IEG4 A0A345IEH1 A0A345IEN2 A0A345IF28 A0A345IF86 A0A345IF87 A0A345IF98 A0A345IFA7 A0A345IFA9 A0A345IFE0 A0A345IFK5 A0A345IFM2 A0A345IFP7 A0A345IG31 A0A345IG54 A0A345IG77 A0A345IGF1 A0A345IGF2 A0A345IGH5 A0A345IGQ1 A0A345IGT5 A0A345IGU0 A0A345IH01 A0A345IH14 A0A345IH67 A0A345IH91 A0A345IHG2 A0A345IHR1 A0A345II12 A0A345II30 A0A…
Biological Process	growth	15	A0A345IE30 A0A345IEN2 A0A345IER4 A0A345IFA9 A0A345IFM2 A0A345IGF1 A0A345IGT4 A0A345IGT5 A0A345IGU0 A0A345IHF2 A0A345IIL6 A0A345IJ23 A0A345IJG3 A0A345IKQ7 A0A345IL63
Biological Process	response to stimulus	15	A0A345IEC2 A0A345IEF8 A0A345IEG4 A0A345IF86 A0A345IF87 A0A345IFE0 A0A345IGU0 A0A345IH01 A0A345II30 A0A345IJC1 A0A345IK48 A0A345IK64 A0A345IK92 A0A345IKQ8 A0A345ILF6
Biological Process	biological regulation	7	A0A345IEL9 A0A345IFA7 A0A345IHF2 A0A345II30 A0A345IIL0 A0A345IJ74 A0A345IKQ8
Biological Process	localization	4	A0A345IEQ1 A0A345IJC1 A0A345IKQ8 A0A345ILF6
Biological Process	multi-organism process	4	A0A345IH01 A0A345IIL4 A0A345IKQ7 A0A345IL63
Biological Process	interspecies interaction between organisms	3	A0A345IH01 A0A345IKQ7 A0A345IL63
Biological Process	other	1	A0A345IIL4
Cellular Component	cell	51	A0A345IDQ5 A0A345IDW8 A0A345IE09 A0A345IE30 A0A345IEC2 A0A345IED0 A0A345IEF8 A0A345IEG4 A0A345IEN2 A0A345IEQ1 A0A345IER4 A0A345IF59 A0A345IF86 A0A345IF87 A0A345IF98 A0A345IFA7 A0A345IFA9 A0A345IFE0 A0A345IFM2 A0A345IFP7 A0A345IFU1 A0A345IG54 A0A345IG77 A0A345IGF1 A0A345IGH5 A0A345IGT4 A0A345IGT5 A0A345IGU0 A0A345IH01 A0A345IH91 A0A345IHF2 A0A345IHG2 A0A345II12 A0A345II30 A0A345IID6 A0A345IIH8 A0A…
Cellular Component	intracellular	41	A0A345IDQ5 A0A345IDW8 A0A345IE09 A0A345IE30 A0A345IEC2 A0A345IEF8 A0A345IEG4 A0A345IEQ1 A0A345IF86 A0A345IF87 A0A345IF98 A0A345IFA7 A0A345IFA9 A0A345IFE0 A0A345IFP7 A0A345IG54 A0A345IG77 A0A345IGF1 A0A345IGH5 A0A345IGT4 A0A345IGT5 A0A345IGU0 A0A345IH01 A0A345IH91 A0A345IHF2 A0A345IHG2 A0A345II12 A0A345II30 A0A345IID6 A0A345IIH8 A0A345III5 A0A345IIJ1 A0A345IIL4 A0A345IIS6 A0A345IJ23 A0A345IJ74 A0A…
Cellular Component	protein-containing complex	4	A0A345IGT4 A0A345IGT5 A0A345IGU0 A0A345II30
Molecular Function	catalytic activity	56	A0A345IDQ5 A0A345IDW7 A0A345IDW8 A0A345IE09 A0A345IE30 A0A345IEC2 A0A345IEF4 A0A345IEH1 A0A345IEN2 A0A345IF28 A0A345IF86 A0A345IF87 A0A345IF98 A0A345IFK5 A0A345IFM2 A0A345IFP7 A0A345IG31 A0A345IG54 A0A345IG77 A0A345IGF1 A0A345IGF2 A0A345IGH5 A0A345IGQ1 A0A345IGT5 A0A345IGU0 A0A345IH01 A0A345IH14 A0A345IH67 A0A345IH91 A0A345IHF2 A0A345IHG2 A0A345IHR1 A0A345II12 A0A345II30 A0A345IID6 A0A345IIH8 A0A…
Molecular Function	binding	33	A0A345IDW8 A0A345IE09 A0A345IEC2 A0A345IEG4 A0A345IEL9 A0A345IF98 A0A345IFA7 A0A345IFA9 A0A345IFE0 A0A345IFK5 A0A345IFM2 A0A345IFP7 A0A345IG54 A0A345IGF1 A0A345IGF2 A0A345IGH5 A0A345IGU0 A0A345IH01 A0A345IH14 A0A345IHF2 A0A345IHG2 A0A345II30 A0A345IIJ1 A0A345IIL4 A0A345IIL6 A0A345IIS6 A0A345IJ23 A0A345IJ74 A0A345IJC1 A0A345IJG3 A0A345IK92 A0A345IKQ8 A0A345IKW6
Molecular Function	antioxidant activity	2	A0A345IEC2 A0A345IF87
Molecular Function	other	4	A0A345IEG4 A0A345ILF6 A0A345IFA7 A0A345IEL9

## Sheet: Regulated list
Category	Protein accession	Protein description	Gene name	dps/R12 Ratio	dps/R12 P value	Regulated Type	MW [kDa]	Coverage [%]	Peptides	Unique peptides	R12_1	R12_2	R12_3	dps_1	dps_2	dps_3
antioxidant activity	A0A345IEC2	Catalase OS=Deinococcus wulumuqiensis OX=980427 GN=DVJ83_01425 PE=3 SV=1	DVJ83_01425	0.2061	4.14912e-07	Down	60.353	40.3	20	20	1.7213	1.63518	1.6183	0.331048	0.343065	0.351105
antioxidant activity	A0A345IF87	OsmC family peroxiredoxin OS=Deinococcus wulumuqiensis OX=980427 GN=DVJ83_03360 PE=4 SV=1	DVJ83_03360	5.7051	3.29317e-07	Up	15.66	27.4	3	3	0.285259	0.299165	0.310417	1.66588	1.72238	1.71689
binding	A0A345IIJ1	Queuine tRNA-ribosyltransferase OS=Deinococcus wulumuqiensis OX=980427 GN=tgt PE=3 SV=1	tgt	0.622	0.000460591	Down	43.554	6.7	2	2	1.25009	1.1717	1.27743	0.712052	0.785775	0.802957
binding	A0A345IJ23	Phosphoribosylformylglycinamidine synthase subunit PurL OS=Deinococcus wulumuqiensis OX=980427 GN=purL PE=3 SV=1	purL	1.8216	0.00255489	Up	78.418	8.5	4	4	0.701104	0.627794	0.797571	1.43612	1.24981	1.1876
binding	A0A345IIS6	N5-carboxyaminoimidazole ribonucleotide synthase OS=Deinococcus wulumuqiensis OX=980427 GN=purK PE=3 SV=1	purK	1.5735	0.000756928	Up	39.596	11.9	4	4	0.836758	0.761608	0.733055	1.25633	1.15227	1.25998
binding	A0A345IIL6	2-C-methyl-D-erythritol 4-phosphate cytidylyltransferase OS=Deinococcus wulumuqiensis OX=980427 GN=ispD PE=3 SV=1	ispD	1.6086	0.00231747	Up	23.176	23.9	4	4	0.667986	0.825388	0.806693	1.22797	1.19686	1.27511
binding	A0A345IEG4	Acyl carrier protein OS=Deinococcus wulumuqiensis OX=980427 GN=acpP PE=3 SV=1	acpP	0.3616	1.30157e-06	Down	11.63	26	2	2	1.40981	1.50976	1.48713	0.524391	0.531436	0.537469
binding	A0A345IIL4	Acetate kinase OS=Deinococcus wulumuqiensis OX=980427 GN=ackA PE=3 SV=1	ackA	2.0059	1.63841e-05	Up	42.978	37	11	11	0.682778	0.641726	0.671587	1.29089	1.32403	1.38899
binding	A0A345II30	Dihydrolipoyl dehydrogenase OS=Deinococcus wulumuqiensis OX=980427 GN=lpdA PE=3 SV=1	lpdA	0.4674	4.25471e-05	Down	49.111	19.5	8	8	1.35512	1.35218	1.38155	0.638496	0.679089	0.593564
binding	A0A345IHG2	Ribosomal RNA large subunit methyltransferase H OS=Deinococcus wulumuqiensis OX=980427 GN=rlmH PE=3 SV=1	rlmH	1.9989	0.000263413	Up	16.144	15.8	2	2	0.736257	0.612694	0.65181	1.29152	1.32854	1.37918
binding	A0A345IH14	Proline dehydrogenase OS=Deinococcus wulumuqiensis OX=980427 GN=DVJ83_07210 PE=4 SV=1	DVJ83_07210	4.1812	2.6547e-07	Up	35.133	38.1	13	13	0.376648	0.38266	0.39873	1.59833	1.59111	1.65252
binding	A0A345IH01	Isocitrate lyase OS=Deinococcus wulumuqiensis OX=980427 GN=DVJ83_07135 PE=4 SV=1	DVJ83_07135	0.5773	0.00105005	Down	46.95	9.8	3	3	1.30385	1.11937	1.38064	0.730737	0.750628	0.714776
binding	A0A345IGU0	DNA topoisomerase (ATP-hydrolyzing) OS=Deinococcus wulumuqiensis OX=980427 GN=DVJ83_06755 PE=4 SV=1	DVJ83_06755	2.0862	7.23763e-06	Up	74.964	13.3	10	10	0.668502	0.657434	0.618203	1.35955	1.35942	1.33689
binding	A0A345IGH5	tRNA-dihydrouridine(20/20a) synthase OS=Deinococcus wulumuqiensis OX=980427 GN=DVJ83_06045 PE=3 SV=1	DVJ83_06045	1.9749	0.00103939	Up	36.295	15.3	3	3	0.731509	0.645573	0.639809	1.36393	1.45621	1.16297
binding	A0A345IGF2	Ornithine--oxo-acid transaminase OS=Deinococcus wulumuqiensis OX=980427 GN=rocD PE=3 SV=1	rocD	1.9587	0.00523984	Up	47.85	10.7	3	3	0.764151	0.661565	0.602222	1.358	1.52551	1.08855
binding	A0A345IF98	Pyrroline-5-carboxylate reductase OS=Deinococcus wulumuqiensis OX=980427 GN=proC PE=3 SV=1	proC	3.8148	0.0142685	Up	27.549	22	4	4		0.318533	0.425271	1.39422	1.86321	0.998768
binding	A0A345IGF1	Cysteine--tRNA ligase OS=Deinococcus wulumuqiensis OX=980427 GN=cysS PE=3 SV=1	cysS	0.6256	0.000763951	Down	54.962	9.6	4	4	1.13785	1.33519	1.21788	0.76121	0.747677	0.800196
binding	A0A345IG54	Shikimate dehydrogenase (NADP(+)) OS=Deinococcus wulumuqiensis OX=980427 GN=aroE PE=3 SV=1	aroE	2.5058	0.0110156	Up	31.771	8.2	2	2	0.640393	0.377934	0.69314	1.18314	1.53194	1.57345
binding	A0A345IFA7	Elongation factor Ts OS=Deinococcus wulumuqiensis OX=980427 GN=tsf PE=3 SV=1	tsf	3.0418	1.66928e-06	Up	28.589	58	16	16	0.490426	0.483488	0.510572	1.47012	1.56465	1.48074
binding	A0A345IFP7	NADPH-dependent oxidoreductase OS=Deinococcus wulumuqiensis OX=980427 GN=DVJ83_04315 PE=3 SV=1	DVJ83_04315	2.3408	5.60229e-06	Up	28.612	19.7	5	5	0.582049	0.606164	0.607752	1.34247	1.4492	1.41236
binding	A0A345IFM2	Pyridoxal 5'-phosphate synthase subunit PdxS OS=Deinococcus wulumuqiensis OX=980427 GN=pdxS PE=3 SV=1	pdxS	0.623	0.000958862	Down	31.82	19.9	5	5	1.25914	1.1964	1.24135	0.821355	0.690922	0.790826
binding	A0A345IFA9	Ribosome-recycling factor OS=Deinococcus wulumuqiensis OX=980427 GN=frr PE=3 SV=1	frr	1.6377	0.000226803	Up	20.536	21.3	6	6	0.722257	0.778532	0.773905	1.1705	1.25531	1.29949
binding	A0A345IFK5	Glyceraldehyde-3-phosphate dehydrogenase OS=Deinococcus wulumuqiensis OX=980427 GN=gap PE=3 SV=1	gap	0.3928	3.26156e-06	Down	35.813	35.5	12	12	1.39676	1.41257	1.49862	0.55075	0.565345	0.575954
binding	A0A345IEC2	Catalase OS=Deinococcus wulumuqiensis OX=980427 GN=DVJ83_01425 PE=3 SV=1	DVJ83_01425	0.2061	4.14912e-07	Down	60.353	40.3	20	20	1.7213	1.63518	1.6183	0.331048	0.343065	0.351105
binding	A0A345IJ74	Valine--tRNA ligase OS=Deinococcus wulumuqiensis OX=980427 GN=valS PE=3 SV=1	valS	2.4798	2.92567e-06	Up	102.77	13.2	10	10	0.553524	0.591644	0.579055	1.38669	1.43797	1.45112
binding	A0A345IFE0	DNA repair protein RecN OS=Deinococcus wulumuqiensis OX=980427 GN=recN PE=3 SV=1	recN	2.0894	0.0366053	Up	60.016	10.6	4	4	0.709682	0.499752		1.40996	0.976023	1.40459
binding	A0A345IE09	DNA-directed RNA polymerase subunit alpha OS=Deinococcus wulumuqiensis OX=980427 GN=rpoA PE=3 SV=1	rpoA	1.7985	2.55658e-06	Up	37.197	30.2	9	9	0.703311	0.734716	0.705985	1.27637	1.29933	1.2803
binding	A0A345IJG3	Elongation factor G OS=Deinococcus wulumuqiensis OX=980427 GN=fusA PE=3 SV=1	fusA	0.4343	0.00127048	Down	76.681	27.2	12	12	1.17785	1.36337	1.64209	0.6225	0.564746	0.629443
binding	A0A345IHF2	Cell division protein FtsZ OS=Deinococcus wulumuqiensis OX=980427 GN=ftsZ PE=3 SV=1	ftsZ	2.2557	0.00737692	Up	38.934	10	2	2	0.617115		0.52352	1.34415	1.08442	1.43079
binding	A0A345IK92	Divalent-cation tolerance protein CutA OS=Deinococcus wulumuqiensis OX=980427 GN=DVJ83_09185 PE=4 SV=1	DVJ83_09185	1.7386	0.00270513	Up	11.241	44.1	3	3	0.64986	0.733485	0.807532	1.32114	1.1343	1.35369
binding	A0A345IEL9	Transcriptional regulator MraZ OS=Deinococcus wulumuqiensis OX=980427 GN=mraZ PE=3 SV=1	mraZ	5.9111	2.64674e-05	Up	15.744	33.8	5	5	0.302634	0.280722	0.284812	1.5394	1.60911	1.98333
binding	A0A345IKW6	Tryptophan 2,3-dioxygenase OS=Deinococcus wulumuqiensis OX=980427 GN=kynA PE=3 SV=1	kynA	0.2731	0.000404159	Down	32.414	20	5	5	1.42048	1.52879	1.76348	0.35923	0.510152	0.417866
binding	A0A345IDW8	Cytidine deaminase OS=Deinococcus wulumuqiensis OX=980427 GN=cdd PE=3 SV=1	cdd	1.7018	0.00929822	Up	15.94	37.5	4	4	0.906339	0.693149	0.621239	1.33123	1.21887	1.22918
binding	A0A345IKQ8	Phosphate-binding protein OS=Deinococcus wulumuqiensis OX=980427 GN=pstS PE=3 SV=1	pstS	0.4961	3.38709e-06	Down	35.774	46.3	14	14	1.29443	1.354	1.36199	0.674742	0.664275	0.650558
binding	A0A345IJC1	Thiamine ABC transporter substrate-binding protein OS=Deinococcus wulumuqiensis OX=980427 GN=DVJ83_12440 PE=4 SV=1	DVJ83_12440	0.3344	4.80492e-05	Down	37.66	15.3	5	5	1.44327	1.60025	1.45276	0.46763	0.487041	0.549045
biological regulation	A0A345II30	Dihydrolipoyl dehydrogenase OS=Deinococcus wulumuqiensis OX=980427 GN=lpdA PE=3 SV=1	lpdA	0.4674	4.25471e-05	Down	49.111	19.5	8	8	1.35512	1.35218	1.38155	0.638496	0.679089	0.593564
biological regulation	A0A345IKQ8	Phosphate-binding protein OS=Deinococcus wulumuqiensis OX=980427 GN=pstS PE=3 SV=1	pstS	0.4961	3.38709e-06	Down	35.774	46.3	14	14	1.29443	1.354	1.36199	0.674742	0.664275	0.650558
biological regulation	A0A345IFA7	Elongation factor Ts OS=Deinococcus wulumuqiensis OX=980427 GN=tsf PE=3 SV=1	tsf	3.0418	1.66928e-06	Up	28.589	58	16	16	0.490426	0.483488	0.510572	1.47012	1.56465	1.48074
biological regulation	A0A345IIL0	Nitric oxide synthase oxygenase OS=Deinococcus wulumuqiensis OX=980427 GN=DVJ83_10815 PE=3 SV=1	DVJ83_10815	1.9649	0.0488434	Up	38.249	8.7	2	2	0.494719	0.771973		1.50338	1.1771	1.05282
biological regulation	A0A345IHF2	Cell division protein FtsZ OS=Deinococcus wulumuqiensis OX=980427 GN=ftsZ PE=3 SV=1	ftsZ	2.2557	0.00737692	Up	38.934	10	2	2	0.617115		0.52352	1.34415	1.08442	1.43079
biological regulation	A0A345IJ74	Valine--tRNA ligase OS=Deinococcus wulumuqiensis OX=980427 GN=valS PE=3 SV=1	valS	2.4798	2.92567e-06	Up	102.77	13.2	10	10	0.553524	0.591644	0.579055	1.38669	1.43797	1.45112
biological regulation	A0A345IEL9	Transcriptional regulator MraZ OS=Deinococcus wulumuqiensis OX=980427 GN=mraZ PE=3 SV=1	mraZ	5.9111	2.64674e-05	Up	15.744	33.8	5	5	0.302634	0.280722	0.284812	1.5394	1.60911	1.98333
catalytic activity	A0A345IHF2	Cell division protein FtsZ OS=Deinococcus wulumuqiensis OX=980427 GN=ftsZ PE=3 SV=1	ftsZ	2.2557	0.00737692	Up	38.934	10	2	2	0.617115		0.52352	1.34415	1.08442	1.43079
catalytic activity	A0A345IGU0	DNA topoisomerase (ATP-hydrolyzing) OS=Deinococcus wulumuqiensis OX=980427 GN=DVJ83_06755 PE=4 SV=1	DVJ83_06755	2.0862	7.23763e-06	Up	74.964	13.3	10	10	0.668502	0.657434	0.618203	1.35955	1.35942	1.33689
catalytic activity	A0A345IGT5	DNA-directed RNA polymerase subunit beta' OS=Deinococcus wulumuqiensis OX=980427 GN=rpoC PE=3 SV=1	rpoC	2.1951	3.22323e-06	Up	171.3	17.8	20	20	0.629611	0.618448	0.629838	1.3593	1.42867	1.33413
catalytic activity	A0A345IDQ5	Thymidine phosphorylase OS=Deinococcus wulumuqiensis OX=980427 GN=DVJ83_00010 PE=3 SV=1	DVJ83_00010	2.4285	4.47875e-05	Up	46.859	25.5	9	9	0.585861	0.628953	0.535231	1.41946	1.41601	1.41448
catalytic activity	A0A345IGQ1	NAD(P)/FAD-dependent oxidoreductase OS=Deinococcus wulumuqiensis OX=980427 GN=DVJ83_06485 PE=4 SV=1	DVJ83_06485	2.7025	2.62876e-07	Up	41.257	27.2	9	9	0.536223	0.55429	0.530018	1.4588	1.47349	1.44718
catalytic activity	A0A345IFM2	Pyridoxal 5'-phosphate synthase subunit PdxS OS=Deinococcus wulumuqiensis OX=980427 GN=pdxS PE=3 SV=1	pdxS	0.623	0.000958862	Down	31.82	19.9	5	5	1.25914	1.1964	1.24135	0.821355	0.690922	0.790826
catalytic activity	A0A345IG77	Uroporphyrinogen decarboxylase OS=Deinococcus wulumuqiensis OX=980427 GN=hemE PE=3 SV=1	hemE	3.1087	0.0132511	Up	43.245	9.6	3	3	0.421551	0.461368		1.57877	0.970863	1.56745
catalytic activity	A0A345IFP7	NADPH-dependent oxidoreductase OS=Deinococcus wulumuqiensis OX=980427 GN=DVJ83_04315 PE=3 SV=1	DVJ83_04315	2.3408	5.60229e-06	Up	28.612	19.7	5	5	0.582049	0.606164	0.607752	1.34247	1.4492	1.41236
catalytic activity	A0A345IGF2	Ornithine--oxo-acid transaminase OS=Deinococcus wulumuqiensis OX=980427 GN=rocD PE=3 SV=1	rocD	1.9587	0.00523984	Up	47.85	10.7	3	3	0.764151	0.661565	0.602222	1.358	1.52551	1.08855
catalytic activity	A0A345ILF6	Cadmium-translocating P-type ATPase OS=Deinococcus wulumuqiensis OX=980427 GN=cadA PE=3 SV=1	cadA	1.8169	0.00856236	Up	83.004	5.9	3	3	0.571942	0.714716	0.843314	1.28767	1.16478	1.41757
catalytic activity	A0A345IG31	Deoxyribose-phosphate aldolase OS=Deinococcus wulumuqiensis OX=980427 GN=deoC PE=3 SV=1	deoC	2.4689	0.000324461	Up	22.881	43.6	8	8	0.492812	0.599625	0.637231	1.38338	1.43211	1.45484
catalytic activity	A0A345IGF1	Cysteine--tRNA ligase OS=Deinococcus wulumuqiensis OX=980427 GN=cysS PE=3 SV=1	cysS	0.6256	0.000763951	Down	54.962	9.6	4	4	1.13785	1.33519	1.21788	0.76121	0.747677	0.800196
catalytic activity	A0A345IH01	Isocitrate lyase OS=Deinococcus wulumuqiensis OX=980427 GN=DVJ83_07135 PE=4 SV=1	DVJ83_07135	0.5773	0.00105005	Down	46.95	9.8	3	3	1.30385	1.11937	1.38064	0.730737	0.750628	0.714776
catalytic activity	A0A345IG54	Shikimate dehydrogenase (NADP(+)) OS=Deinococcus wulumuqiensis OX=980427 GN=aroE PE=3 SV=1	aroE	2.5058	0.0110156	Up	31.771	8.2	2	2	0.640393	0.377934	0.69314	1.18314	1.53194	1.57345
catalytic activity	A0A345IK48	Acylphosphatase OS=Deinococcus wulumuqiensis OX=980427 GN=DVJ83_06605 PE=3 SV=1	DVJ83_06605	1.7902	0.0481619	Up	9.7669	33.3	2	2	0.622886	0.733848		1.11685	0.997187	1.52923
catalytic activity	A0A345IGH5	tRNA-dihydrouridine(20/20a) synthase OS=Deinococcus wulumuqiensis OX=980427 GN=DVJ83_06045 PE=3 SV=1	DVJ83_06045	1.9749	0.00103939	Up	36.295	15.3	3	3	0.731509	0.645573	0.639809	1.36393	1.45621	1.16297
catalytic activity	A0A345IJ74	Valine--tRNA ligase OS=Deinococcus wulumuqiensis OX=980427 GN=valS PE=3 SV=1	valS	2.4798	2.92567e-06	Up	102.77	13.2	10	10	0.553524	0.591644	0.579055	1.38669	1.43797	1.45112
catalytic activity	A0A345IJG0	Alpha-D-glucose phosphate-specific phosphoglucomutase OS=Deinococcus wulumuqiensis OX=980427 GN=DVJ83_12665 PE=3 SV=1	DVJ83_12665	1.7446	5.52976e-07	Up	57.72	30.7	14	13	0.728821	0.739232	0.718066	1.28257	1.26117	1.27015
catalytic activity	A0A345IJL2	Aminodeoxyfutalosine synthase OS=Deinococcus wulumuqiensis OX=980427 GN=mqnE PE=3 SV=1	mqnE	0.1484	1.30547e-05	Down	43.177	8.4	3	3	1.58542	1.84238	1.79692	0.24985	0.287612	0.237824
catalytic activity	A0A345IK64	Aldose 1-epimerase OS=Deinococcus wulumuqiensis OX=980427 GN=DVJ83_07590 PE=4 SV=1	DVJ83_07590	1.8556	0.000391252	Up	32.807	9.7	3	3	0.767888	0.69196	0.641286	1.27088	1.27155	1.35643
catalytic activity	A0A345IJ23	Phosphoribosylformylglycinamidine synthase subunit PurL OS=Deinococcus wulumuqiensis OX=980427 GN=purL PE=3 SV=1	purL	1.8216	0.00255489	Up	78.418	8.5	4	4	0.701104	0.627794	0.797571	1.43612	1.24981	1.1876
catalytic activity	A0A345IKG1	Biosynthetic arginine decarboxylase OS=Deinococcus wulumuqiensis OX=980427 GN=speA PE=3 SV=1	speA	2.5227	7.42155e-06	Up	73.892	23.7	13	13	0.542572	0.577751	0.582894	1.40637	1.39722	1.49319
catalytic activity	A0A345IIS6	N5-carboxyaminoimidazole ribonucleotide synthase OS=Deinococcus wulumuqiensis OX=980427 GN=purK PE=3 SV=1	purK	1.5735	0.000756928	Up	39.596	11.9	4	4	0.836758	0.761608	0.733055	1.25633	1.15227	1.25998
catalytic activity	A0A345IIQ3	Thymidylate synthase OS=Deinococcus wulumuqiensis OX=980427 GN=thyA PE=3 SV=1	thyA	1.6389	0.00121825	Up	30.332	19.3	4	4	0.680353	0.821198	0.772109	1.23264	1.19368	1.30002
catalytic activity	A0A345IKJ6	NAD(P)-dependent oxidoreductase OS=Deinococcus wulumuqiensis OX=980427 GN=DVJ83_13515 PE=4 SV=1	DVJ83_13515	1.773	0.00057276	Up	29.702	7	2	2	0.663349	0.751973	0.748437	1.25033	1.2058	1.38011
catalytic activity	A0A345IIL6	2-C-methyl-D-erythritol 4-phosphate cytidylyltransferase OS=Deinococcus wulumuqiensis OX=980427 GN=ispD PE=3 SV=1	ispD	1.6086	0.00231747	Up	23.176	23.9	4	4	0.667986	0.825388	0.806693	1.22797	1.19686	1.27511
catalytic activity	A0A345IKR6	Imidazolonepropionase OS=Deinococcus wulumuqiensis OX=980427 GN=hutI PE=3 SV=1	hutI	0.6013	0.0132348	Down	41.847	9	3	3	1.02087	1.37828	1.34776	0.654354	0.772218	0.82651
catalytic activity	A0A345IKW6	Tryptophan 2,3-dioxygenase OS=Deinococcus wulumuqiensis OX=980427 GN=kynA PE=3 SV=1	kynA	0.2731	0.000404159	Down	32.414	20	5	5	1.42048	1.52879	1.76348	0.35923	0.510152	0.417866
catalytic activity	A0A345IIL4	Acetate kinase OS=Deinococcus wulumuqiensis OX=980427 GN=ackA PE=3 SV=1	ackA	2.0059	1.63841e-05	Up	42.978	37	11	11	0.682778	0.641726	0.671587	1.29089	1.32403	1.38899
catalytic activity	A0A345IIL0	Nitric oxide synthase oxygenase OS=Deinococcus wulumuqiensis OX=980427 GN=DVJ83_10815 PE=3 SV=1	DVJ83_10815	1.9649	0.0488434	Up	38.249	8.7	2	2	0.494719	0.771973		1.50338	1.1771	1.05282
catalytic activity	A0A345IFK5	Glyceraldehyde-3-phosphate dehydrogenase OS=Deinococcus wulumuqiensis OX=980427 GN=gap PE=3 SV=1	gap	0.3928	3.26156e-06	Down	35.813	35.5	12	12	1.39676	1.41257	1.49862	0.55075	0.565345	0.575954
catalytic activity	A0A345IIJ1	Queuine tRNA-ribosyltransferase OS=Deinococcus wulumuqiensis OX=980427 GN=tgt PE=3 SV=1	tgt	0.622	0.000460591	Down	43.554	6.7	2	2	1.25009	1.1717	1.27743	0.712052	0.785775	0.802957
catalytic activity	A0A345III5	Arginine--tRNA ligase OS=Deinococcus wulumuqiensis OX=980427 GN=argS PE=3 SV=1	argS	1.8734	0.000653879	Up	66.48	6.1	6	6	0.779535	0.673787	0.634781	1.27156	1.36766	1.27268
catalytic activity	A0A345IIH8	MBL fold metallo-hydrolase OS=Deinococcus wulumuqiensis OX=980427 GN=DVJ83_10605 PE=4 SV=1	DVJ83_10605	1.6532	0.000244422	Up	22.771	25.1	4	4	0.71127	0.794859	0.755328	1.18547	1.28389	1.26919
catalytic activity	A0A345IID6	Nucleoside diphosphate kinase OS=Deinococcus wulumuqiensis OX=980427 GN=ndk PE=3 SV=1	ndk	0.3692	0.000381868	Down	15.055	44.2	5	5	1.42107	1.4435	1.5175	0.505873	0.475528	0.636533
catalytic activity	A0A345II30	Dihydrolipoyl dehydrogenase OS=Deinococcus wulumuqiensis OX=980427 GN=lpdA PE=3 SV=1	lpdA	0.4674	4.25471e-05	Down	49.111	19.5	8	8	1.35512	1.35218	1.38155	0.638496	0.679089	0.593564
catalytic activity	A0A345II12	Porphobilinogen deaminase OS=Deinococcus wulumuqiensis OX=980427 GN=hemC PE=3 SV=1	hemC	1.5404	6.2718e-05	Up	33.763	39	12	12	0.794949	0.77253	0.794354	1.16811	1.26362	1.20644
catalytic activity	A0A345IHR1	tRNA (guanosine(18)-2'-O)-methyltransferase OS=Deinococcus wulumuqiensis OX=980427 GN=trmH PE=3 SV=1	trmH	4.1024	0.000223847	Up	24.741	22.3	3	3	0.338179	0.362656	0.475073	1.74777	1.55279	1.52354
catalytic activity	A0A345IL75	Malate synthase OS=Deinococcus wulumuqiensis OX=980427 GN=DVJ83_14620 PE=3 SV=1	DVJ83_14620	2.6343	0.0165278	Up	58.455	12.9	5	5	0.641324		0.368481	1.31917	1.34076	1.33027
catalytic activity	A0A345IH91	Glycoside hydrolase family 13 protein OS=Deinococcus wulumuqiensis OX=980427 GN=DVJ83_07705 PE=4 SV=1	DVJ83_07705	2.0667	5.80655e-05	Up	75.486	11.8	6	5	0.60711	0.695171	0.654193	1.36851	1.31812	1.35689
catalytic activity	A0A345IH67	Disulfide bond formation protein B OS=Deinococcus wulumuqiensis OX=980427 GN=DVJ83_07550 PE=3 SV=1	DVJ83_07550	0.4001	0.00123498	Down	16.756	19.6	2	2	1.46871	1.63425	1.18258	0.620196	0.50901	0.58525
catalytic activity	A0A345IH14	Proline dehydrogenase OS=Deinococcus wulumuqiensis OX=980427 GN=DVJ83_07210 PE=4 SV=1	DVJ83_07210	4.1812	2.6547e-07	Up	35.133	38.1	13	13	0.376648	0.38266	0.39873	1.59833	1.59111	1.65252
catalytic activity	A0A345IHG2	Ribosomal RNA large subunit methyltransferase H OS=Deinococcus wulumuqiensis OX=980427 GN=rlmH PE=3 SV=1	rlmH	1.9989	0.000263413	Up	16.144	15.8	2	2	0.736257	0.612694	0.65181	1.29152	1.32854	1.37918
catalytic activity	A0A345IK81	Antibiotic biosynthesis monooxygenase OS=Deinococcus wulumuqiensis OX=980427 GN=DVJ83_08645 PE=4 SV=1	DVJ83_08645	0.5059	0.00116029	Down	10.915	52.4	4	4	1.33432	1.36184	1.28818	0.568906	0.70405	0.742697
catalytic activity	A0A345IE30	Fe-S cluster assembly protein SufB OS=Deinococcus wulumuqiensis OX=980427 GN=sufB PE=4 SV=1	sufB	0.3262	6.34842e-05	Down	52.247	20.9	8	8	1.50211	1.65301	1.36921	0.463021	0.491727	0.520927
catalytic activity	A0A345IF28	3-phosphoshikimate 1-carboxyvinyltransferase OS=Deinococcus wulumuqiensis OX=980427 GN=aroA PE=3 SV=1	aroA	1.5863	0.000771169	Up	46.786	15.7	5	5	0.716746	0.844042	0.759136	1.1961	1.22256	1.26141
catalytic activity	A0A345IF98	Pyrroline-5-carboxylate reductase OS=Deinococcus wulumuqiensis OX=980427 GN=proC PE=3 SV=1	proC	3.8148	0.0142685	Up	27.549	22	4	4		0.318533	0.425271	1.39422	1.86321	0.998768
catalytic activity	A0A345IEF4	Acetyl-CoA C-acetyltransferase OS=Deinococcus wulumuqiensis OX=980427 GN=DVJ83_01625 PE=3 SV=1	DVJ83_01625	0.5463	0.000512034	Down	41.176	17.8	6	6	1.24	1.28484	1.35537	0.666673	0.669317	0.783789
catalytic activity	A0A345IDW7	Adenylosuccinate lyase OS=Deinococcus wulumuqiensis OX=980427 GN=DVJ83_00455 PE=3 SV=1	DVJ83_00455	3.6955	3.33467e-05	Up	48.654	20.9	9	9	0.388176	0.47438	0.415256	1.65133	1.52432	1.54654
catalytic activity	A0A345IDW8	Cytidine deaminase OS=Deinococcus wulumuqiensis OX=980427 GN=cdd PE=3 SV=1	cdd	1.7018	0.00929822	Up	15.94	37.5	4	4	0.906339	0.693149	0.621239	1.33123	1.21887	1.22918
catalytic activity	A0A345IEN2	1,4-alpha-glucan branching enzyme GlgB OS=Deinococcus wulumuqiensis OX=980427 GN=glgB PE=3 SV=1	glgB	1.5809	9.89171e-06	Up	79.625	8.3	5	5	0.773192	0.768664	0.782915	1.21708	1.26142	1.19673
catalytic activity	A0A345IEH1	Glycerol kinase OS=Deinococcus wulumuqiensis OX=980427 GN=glpK PE=3 SV=1	glpK	1.839	2.11261e-05	Up	54.921	13.2	8	8	0.695975	0.727318	0.690095	1.3452	1.25186	1.28955
catalytic activity	A0A345IEC2	Catalase OS=Deinococcus wulumuqiensis OX=980427 GN=DVJ83_01425 PE=3 SV=1	DVJ83_01425	0.2061	4.14912e-07	Down	60.353	40.3	20	20	1.7213	1.63518	1.6183	0.331048	0.343065	0.351105
catalytic activity	A0A345IE09	DNA-directed RNA polymerase subunit alpha OS=Deinococcus wulumuqiensis OX=980427 GN=rpoA PE=3 SV=1	rpoA	1.7985	2.55658e-06	Up	37.197	30.2	9	9	0.703311	0.734716	0.705985	1.27637	1.29933	1.2803
catalytic activity	A0A345IF86	Isocitrate dehydrogenase [NADP] OS=Deinococcus wulumuqiensis OX=980427 GN=DVJ83_03355 PE=4 SV=1	DVJ83_03355	1.9206	0.000567065	Up	46.021	17.1	5	5	0.758693	0.630046	0.665608	1.25348	1.40852	1.28366
catalytic activity	A0A345IF87	OsmC family peroxiredoxin OS=Deinococcus wulumuqiensis OX=980427 GN=DVJ83_03360 PE=4 SV=1	DVJ83_03360	5.7051	3.29317e-07	Up	15.66	27.4	3	3	0.285259	0.299165	0.310417	1.66588	1.72238	1.71689
cell	A0A345IJ23	Phosphoribosylformylglycinamidine synthase subunit PurL OS=Deinococcus wulumuqiensis OX=980427 GN=purL PE=3 SV=1	purL	1.8216	0.00255489	Up	78.418	8.5	4	4	0.701104	0.627794	0.797571	1.43612	1.24981	1.1876
cell	A0A345IGT5	DNA-directed RNA polymerase subunit beta' OS=Deinococcus wulumuqiensis OX=980427 GN=rpoC PE=3 SV=1	rpoC	2.1951	3.22323e-06	Up	171.3	17.8	20	20	0.629611	0.618448	0.629838	1.3593	1.42867	1.33413
cell	A0A345IGU0	DNA topoisomerase (ATP-hydrolyzing) OS=Deinococcus wulumuqiensis OX=980427 GN=DVJ83_06755 PE=4 SV=1	DVJ83_06755	2.0862	7.23763e-06	Up	74.964	13.3	10	10	0.668502	0.657434	0.618203	1.35955	1.35942	1.33689
cell	A0A345IEC2	Catalase OS=Deinococcus wulumuqiensis OX=980427 GN=DVJ83_01425 PE=3 SV=1	DVJ83_01425	0.2061	4.14912e-07	Down	60.353	40.3	20	20	1.7213	1.63518	1.6183	0.331048	0.343065	0.351105
cell	A0A345IJG0	Alpha-D-glucose phosphate-specific phosphoglucomutase OS=Deinococcus wulumuqiensis OX=980427 GN=DVJ83_12665 PE=3 SV=1	DVJ83_12665	1.7446	5.52976e-07	Up	57.72	30.7	14	13	0.728821	0.739232	0.718066	1.28257	1.26117	1.27015
cell	A0A345IGH5	tRNA-dihydrouridine(20/20a) synthase OS=Deinococcus wulumuqiensis OX=980427 GN=DVJ83_06045 PE=3 SV=1	DVJ83_06045	1.9749	0.00103939	Up	36.295	15.3	3	3	0.731509	0.645573	0.639809	1.36393	1.45621	1.16297
cell	A0A345IJX5	Ribosome maturation factor RimP OS=Deinococcus wulumuqiensis OX=980427 GN=rimP PE=3 SV=1	rimP	1.9703	2.43364e-06	Up	17.739	41.8	8	8	0.656155	0.684061	0.679806	1.29723	1.33909	1.34366
cell	A0A345IF98	Pyrroline-5-carboxylate reductase OS=Deinococcus wulumuqiensis OX=980427 GN=proC PE=3 SV=1	proC	3.8148	0.0142685	Up	27.549	22	4	4		0.318533	0.425271	1.39422	1.86321	0.998768
cell	A0A345IJ74	Valine--tRNA ligase OS=Deinococcus wulumuqiensis OX=980427 GN=valS PE=3 SV=1	valS	2.4798	2.92567e-06	Up	102.77	13.2	10	10	0.553524	0.591644	0.579055	1.38669	1.43797	1.45112
cell	A0A345IF87	OsmC family peroxiredoxin OS=Deinococcus wulumuqiensis OX=980427 GN=DVJ83_03360 PE=4 SV=1	DVJ83_03360	5.7051	3.29317e-07	Up	15.66	27.4	3	3	0.285259	0.299165	0.310417	1.66588	1.72238	1.71689
cell	A0A345IFE0	DNA repair protein RecN OS=Deinococcus wulumuqiensis OX=980427 GN=recN PE=3 SV=1	recN	2.0894	0.0366053	Up	60.016	10.6	4	4	0.709682	0.499752		1.40996	0.976023	1.40459
cell	A0A345IEG4	Acyl carrier protein OS=Deinococcus wulumuqiensis OX=980427 GN=acpP PE=3 SV=1	acpP	0.3616	1.30157e-06	Down	11.63	26	2	2	1.40981	1.50976	1.48713	0.524391	0.531436	0.537469
cell	A0A345IIL6	2-C-methyl-D-erythritol 4-phosphate cytidylyltransferase OS=Deinococcus wulumuqiensis OX=980427 GN=ispD PE=3 SV=1	ispD	1.6086	0.00231747	Up	23.176	23.9	4	4	0.667986	0.825388	0.806693	1.22797	1.19686	1.27511
cell	A0A345IH01	Isocitrate lyase OS=Deinococcus wulumuqiensis OX=980427 GN=DVJ83_07135 PE=4 SV=1	DVJ83_07135	0.5773	0.00105005	Down	46.95	9.8	3	3	1.30385	1.11937	1.38064	0.730737	0.750628	0.714776
cell	A0A345IIJ1	Queuine tRNA-ribosyltransferase OS=Deinococcus wulumuqiensis OX=980427 GN=tgt PE=3 SV=1	tgt	0.622	0.000460591	Down	43.554	6.7	2	2	1.25009	1.1717	1.27743	0.712052	0.785775	0.802957
cell	A0A345III5	Arginine--tRNA ligase OS=Deinococcus wulumuqiensis OX=980427 GN=argS PE=3 SV=1	argS	1.8734	0.000653879	Up	66.48	6.1	6	6	0.779535	0.673787	0.634781	1.27156	1.36766	1.27268
cell	A0A345IF86	Isocitrate dehydrogenase [NADP] OS=Deinococcus wulumuqiensis OX=980427 GN=DVJ83_03355 PE=4 SV=1	DVJ83_03355	1.9206	0.000567065	Up	46.021	17.1	5	5	0.758693	0.630046	0.665608	1.25348	1.40852	1.28366
cell	A0A345IEN2	1,4-alpha-glucan branching enzyme GlgB OS=Deinococcus wulumuqiensis OX=980427 GN=glgB PE=3 SV=1	glgB	1.5809	9.89171e-06	Up	79.625	8.3	5	5	0.773192	0.768664	0.782915	1.21708	1.26142	1.19673
cell	A0A345IIH8	MBL fold metallo-hydrolase OS=Deinococcus wulumuqiensis OX=980427 GN=DVJ83_10605 PE=4 SV=1	DVJ83_10605	1.6532	0.000244422	Up	22.771	25.1	4	4	0.71127	0.794859	0.755328	1.18547	1.28389	1.26919
cell	A0A345IH91	Glycoside hydrolase family 13 protein OS=Deinococcus wulumuqiensis OX=980427 GN=DVJ83_07705 PE=4 SV=1	DVJ83_07705	2.0667	5.80655e-05	Up	75.486	11.8	6	5	0.60711	0.695171	0.654193	1.36851	1.31812	1.35689
cell	A0A345IID6	Nucleoside diphosphate kinase OS=Deinococcus wulumuqiensis OX=980427 GN=ndk PE=3 SV=1	ndk	0.3692	0.000381868	Down	15.055	44.2	5	5	1.42107	1.4435	1.5175	0.505873	0.475528	0.636533
cell	A0A345IHG2	Ribosomal RNA large subunit methyltransferase H OS=Deinococcus wulumuqiensis OX=980427 GN=rlmH PE=3 SV=1	rlmH	1.9989	0.000263413	Up	16.144	15.8	2	2	0.736257	0.612694	0.65181	1.29152	1.32854	1.37918
cell	A0A345IFU1	Pyridoxal phosphate-dependent aminotransferase OS=Deinococcus wulumuqiensis OX=980427 GN=DVJ83_04605 PE=4 SV=1	DVJ83_04605	1.9303	0.0304035	Up	44.652	7.7	4	4	0.688498	0.670837	0.688237	1.01857	1.84777	1.08609
cell	A0A345II30	Dihydrolipoyl dehydrogenase OS=Deinococcus wulumuqiensis OX=980427 GN=lpdA PE=3 SV=1	lpdA	0.4674	4.25471e-05	Down	49.111	19.5	8	8	1.35512	1.35218	1.38155	0.638496	0.679089	0.593564
cell	A0A345IIS6	N5-carboxyaminoimidazole ribonucleotide synthase OS=Deinococcus wulumuqiensis OX=980427 GN=purK PE=3 SV=1	purK	1.5735	0.000756928	Up	39.596	11.9	4	4	0.836758	0.761608	0.733055	1.25633	1.15227	1.25998
cell	A0A345IIL4	Acetate kinase OS=Deinococcus wulumuqiensis OX=980427 GN=ackA PE=3 SV=1	ackA	2.0059	1.63841e-05	Up	42.978	37	11	11	0.682778	0.641726	0.671587	1.29089	1.32403	1.38899
cell	A0A345IJG3	Elongation factor G OS=Deinococcus wulumuqiensis OX=980427 GN=fusA PE=3 SV=1	fusA	0.4343	0.00127048	Down	76.681	27.2	12	12	1.17785	1.36337	1.64209	0.6225	0.564746	0.629443
cell	A0A345II12	Porphobilinogen deaminase OS=Deinococcus wulumuqiensis OX=980427 GN=hemC PE=3 SV=1	hemC	1.5404	6.2718e-05	Up	33.763	39	12	12	0.794949	0.77253	0.794354	1.16811	1.26362	1.20644
cell	A0A345IER4	Glycine dehydrogenase (decarboxylating) OS=Deinococcus wulumuqiensis OX=980427 GN=gcvP PE=3 SV=1	gcvP	0.6252	1.20941e-05	Down	101.94	14.8	13	13	1.21646	1.25651	1.21882	0.749759	0.770685	0.787771
cell	A0A345IK92	Divalent-cation tolerance protein CutA OS=Deinococcus wulumuqiensis OX=980427 GN=DVJ83_09185 PE=4 SV=1	DVJ83_09185	1.7386	0.00270513	Up	11.241	44.1	3	3	0.64986	0.733485	0.807532	1.32114	1.1343	1.35369
cell	A0A345IE30	Fe-S cluster assembly protein SufB OS=Deinococcus wulumuqiensis OX=980427 GN=sufB PE=4 SV=1	sufB	0.3262	6.34842e-05	Down	52.247	20.9	8	8	1.50211	1.65301	1.36921	0.463021	0.491727	0.520927
cell	A0A345IGT4	DNA-directed RNA polymerase subunit beta OS=Deinococcus wulumuqiensis OX=980427 GN=rpoB PE=3 SV=1	rpoB	2.7776	5.91364e-07	Up	131.08	17.3	19	19	0.532449	0.515224	0.540626	1.48884	1.43776	1.4851
cell	A0A345IG54	Shikimate dehydrogenase (NADP(+)) OS=Deinococcus wulumuqiensis OX=980427 GN=aroE PE=3 SV=1	aroE	2.5058	0.0110156	Up	31.771	8.2	2	2	0.640393	0.377934	0.69314	1.18314	1.53194	1.57345
cell	A0A345IFP7	NADPH-dependent oxidoreductase OS=Deinococcus wulumuqiensis OX=980427 GN=DVJ83_04315 PE=3 SV=1	DVJ83_04315	2.3408	5.60229e-06	Up	28.612	19.7	5	5	0.582049	0.606164	0.607752	1.34247	1.4492	1.41236
cell	A0A345IE09	DNA-directed RNA polymerase subunit alpha OS=Deinococcus wulumuqiensis OX=980427 GN=rpoA PE=3 SV=1	rpoA	1.7985	2.55658e-06	Up	37.197	30.2	9	9	0.703311	0.734716	0.705985	1.27637	1.29933	1.2803
cell	A0A345IFA7	Elongation factor Ts OS=Deinococcus wulumuqiensis OX=980427 GN=tsf PE=3 SV=1	tsf	3.0418	1.66928e-06	Up	28.589	58	16	16	0.490426	0.483488	0.510572	1.47012	1.56465	1.48074
cell	A0A345IHF2	Cell division protein FtsZ OS=Deinococcus wulumuqiensis OX=980427 GN=ftsZ PE=3 SV=1	ftsZ	2.2557	0.00737692	Up	38.934	10	2	2	0.617115		0.52352	1.34415	1.08442	1.43079
cell	A0A345IJC1	Thiamine ABC transporter substrate-binding protein OS=Deinococcus wulumuqiensis OX=980427 GN=DVJ83_12440 PE=4 SV=1	DVJ83_12440	0.3344	4.80492e-05	Down	37.66	15.3	5	5	1.44327	1.60025	1.45276	0.46763	0.487041	0.549045
cell	A0A345IDW8	Cytidine deaminase OS=Deinococcus wulumuqiensis OX=980427 GN=cdd PE=3 SV=1	cdd	1.7018	0.00929822	Up	15.94	37.5	4	4	0.906339	0.693149	0.621239	1.33123	1.21887	1.22918
cell	A0A345IEF8	Trigger factor OS=Deinococcus wulumuqiensis OX=980427 GN=tig PE=3 SV=1	tig	3.1882	0.00779842	Up	50.658	13.7	6	6	0.642007	0.282402	0.508186	1.60153	1.47188	1.49399
cell	A0A345ILF6	Cadmium-translocating P-type ATPase OS=Deinococcus wulumuqiensis OX=980427 GN=cadA PE=3 SV=1	cadA	1.8169	0.00856236	Up	83.004	5.9	3	3	0.571942	0.714716	0.843314	1.28767	1.16478	1.41757
cell	A0A345IG77	Uroporphyrinogen decarboxylase OS=Deinococcus wulumuqiensis OX=980427 GN=hemE PE=3 SV=1	hemE	3.1087	0.0132511	Up	43.245	9.6	3	3	0.421551	0.461368		1.57877	0.970863	1.56745
cell	A0A345IFA9	Ribosome-recycling factor OS=Deinococcus wulumuqiensis OX=980427 GN=frr PE=3 SV=1	frr	1.6377	0.000226803	Up	20.536	21.3	6	6	0.722257	0.778532	0.773905	1.1705	1.25531	1.29949
cell	A0A345IF59	ABC transporter substrate-binding protein OS=Deinococcus wulumuqiensis OX=980427 GN=DVJ83_03180 PE=4 SV=1	DVJ83_03180	0.6483	1.74698e-05	Down	65.086	30.8	25	24	1.21357	1.19769	1.22883	0.76526	0.78485	0.809802
cell	A0A345IED0	PhoH family protein OS=Deinococcus wulumuqiensis OX=980427 GN=DVJ83_01470 PE=4 SV=1	DVJ83_01470	0.597	4.96778e-05	Down	38.295	7.6	3	3	1.19434	1.29619	1.26656	0.741103	0.734444	0.767358
cell	A0A345IGF1	Cysteine--tRNA ligase OS=Deinococcus wulumuqiensis OX=980427 GN=cysS PE=3 SV=1	cysS	0.6256	0.000763951	Down	54.962	9.6	4	4	1.13785	1.33519	1.21788	0.76121	0.747677	0.800196
cell	A0A345IL75	Malate synthase OS=Deinococcus wulumuqiensis OX=980427 GN=DVJ83_14620 PE=3 SV=1	DVJ83_14620	2.6343	0.0165278	Up	58.455	12.9	5	5	0.641324		0.368481	1.31917	1.34076	1.33027
cell	A0A345IEQ1	Multifunctional fusion protein OS=Deinococcus wulumuqiensis OX=980427 GN=secD PE=3 SV=1	secD	0.5407	0.000201572	Down	81.832	6.8	4	4	1.29899	1.38597	1.20929	0.706943	0.730544	0.668263
cell	A0A345IDQ5	Thymidine phosphorylase OS=Deinococcus wulumuqiensis OX=980427 GN=DVJ83_00010 PE=3 SV=1	DVJ83_00010	2.4285	4.47875e-05	Up	46.859	25.5	9	9	0.585861	0.628953	0.535231	1.41946	1.41601	1.41448
cell	A0A345IFM2	Pyridoxal 5'-phosphate synthase subunit PdxS OS=Deinococcus wulumuqiensis OX=980427 GN=pdxS PE=3 SV=1	pdxS	0.623	0.000958862	Down	31.82	19.9	5	5	1.25914	1.1964	1.24135	0.821355	0.690922	0.790826
cell	A0A345IKQ8	Phosphate-binding protein OS=Deinococcus wulumuqiensis OX=980427 GN=pstS PE=3 SV=1	pstS	0.4961	3.38709e-06	Down	35.774	46.3	14	14	1.29443	1.354	1.36199	0.674742	0.664275	0.650558
cellular process	A0A345IIJ1	Queuine tRNA-ribosyltransferase OS=Deinococcus wulumuqiensis OX=980427 GN=tgt PE=3 SV=1	tgt	0.622	0.000460591	Down	43.554	6.7	2	2	1.25009	1.1717	1.27743	0.712052	0.785775	0.802957
cellular process	A0A345IID6	Nucleoside diphosphate kinase OS=Deinococcus wulumuqiensis OX=980427 GN=ndk PE=3 SV=1	ndk	0.3692	0.000381868	Down	15.055	44.2	5	5	1.42107	1.4435	1.5175	0.505873	0.475528	0.636533
cellular process	A0A345IIH8	MBL fold metallo-hydrolase OS=Deinococcus wulumuqiensis OX=980427 GN=DVJ83_10605 PE=4 SV=1	DVJ83_10605	1.6532	0.000244422	Up	22.771	25.1	4	4	0.71127	0.794859	0.755328	1.18547	1.28389	1.26919
cellular process	A0A345IDW7	Adenylosuccinate lyase OS=Deinococcus wulumuqiensis OX=980427 GN=DVJ83_00455 PE=3 SV=1	DVJ83_00455	3.6955	3.33467e-05	Up	48.654	20.9	9	9	0.388176	0.47438	0.415256	1.65133	1.52432	1.54654
cellular process	A0A345IEN2	1,4-alpha-glucan branching enzyme GlgB OS=Deinococcus wulumuqiensis OX=980427 GN=glgB PE=3 SV=1	glgB	1.5809	9.89171e-06	Up	79.625	8.3	5	5	0.773192	0.768664	0.782915	1.21708	1.26142	1.19673
cellular process	A0A345IF28	3-phosphoshikimate 1-carboxyvinyltransferase OS=Deinococcus wulumuqiensis OX=980427 GN=aroA PE=3 SV=1	aroA	1.5863	0.000771169	Up	46.786	15.7	5	5	0.716746	0.844042	0.759136	1.1961	1.22256	1.26141
cellular process	A0A345III5	Arginine--tRNA ligase OS=Deinococcus wulumuqiensis OX=980427 GN=argS PE=3 SV=1	argS	1.8734	0.000653879	Up	66.48	6.1	6	6	0.779535	0.673787	0.634781	1.27156	1.36766	1.27268
cellular process	A0A345IIL0	Nitric oxide synthase oxygenase OS=Deinococcus wulumuqiensis OX=980427 GN=DVJ83_10815 PE=3 SV=1	DVJ83_10815	1.9649	0.0488434	Up	38.249	8.7	2	2	0.494719	0.771973		1.50338	1.1771	1.05282
cellular process	A0A345IIL4	Acetate kinase OS=Deinococcus wulumuqiensis OX=980427 GN=ackA PE=3 SV=1	ackA	2.0059	1.63841e-05	Up	42.978	37	11	11	0.682778	0.641726	0.671587	1.29089	1.32403	1.38899
cellular process	A0A345IDW8	Cytidine deaminase OS=Deinococcus wulumuqiensis OX=980427 GN=cdd PE=3 SV=1	cdd	1.7018	0.00929822	Up	15.94	37.5	4	4	0.906339	0.693149	0.621239	1.33123	1.21887	1.22918
cellular process	A0A345IKR6	Imidazolonepropionase OS=Deinococcus wulumuqiensis OX=980427 GN=hutI PE=3 SV=1	hutI	0.6013	0.0132348	Down	41.847	9	3	3	1.02087	1.37828	1.34776	0.654354	0.772218	0.82651
cellular process	A0A345IIL6	2-C-methyl-D-erythritol 4-phosphate cytidylyltransferase OS=Deinococcus wulumuqiensis OX=980427 GN=ispD PE=3 SV=1	ispD	1.6086	0.00231747	Up	23.176	23.9	4	4	0.667986	0.825388	0.806693	1.22797	1.19686	1.27511
cellular process	A0A345IKW6	Tryptophan 2,3-dioxygenase OS=Deinococcus wulumuqiensis OX=980427 GN=kynA PE=3 SV=1	kynA	0.2731	0.000404159	Down	32.414	20	5	5	1.42048	1.52879	1.76348	0.35923	0.510152	0.417866
cellular process	A0A345IKG1	Biosynthetic arginine decarboxylase OS=Deinococcus wulumuqiensis OX=980427 GN=speA PE=3 SV=1	speA	2.5227	7.42155e-06	Up	73.892	23.7	13	13	0.542572	0.577751	0.582894	1.40637	1.39722	1.49319
cellular process	A0A345IK64	Aldose 1-epimerase OS=Deinococcus wulumuqiensis OX=980427 GN=DVJ83_07590 PE=4 SV=1	DVJ83_07590	1.8556	0.000391252	Up	32.807	9.7	3	3	0.767888	0.69196	0.641286	1.27088	1.27155	1.35643
cellular process	A0A345IE30	Fe-S cluster assembly protein SufB OS=Deinococcus wulumuqiensis OX=980427 GN=sufB PE=4 SV=1	sufB	0.3262	6.34842e-05	Down	52.247	20.9	8	8	1.50211	1.65301	1.36921	0.463021	0.491727	0.520927
cellular process	A0A345IJX5	Ribosome maturation factor RimP OS=Deinococcus wulumuqiensis OX=980427 GN=rimP PE=3 SV=1	rimP	1.9703	2.43364e-06	Up	17.739	41.8	8	8	0.656155	0.684061	0.679806	1.29723	1.33909	1.34366
cellular process	A0A345IEC2	Catalase OS=Deinococcus wulumuqiensis OX=980427 GN=DVJ83_01425 PE=3 SV=1	DVJ83_01425	0.2061	4.14912e-07	Down	60.353	40.3	20	20	1.7213	1.63518	1.6183	0.331048	0.343065	0.351105
cellular process	A0A345IJL2	Aminodeoxyfutalosine synthase OS=Deinococcus wulumuqiensis OX=980427 GN=mqnE PE=3 SV=1	mqnE	0.1484	1.30547e-05	Down	43.177	8.4	3	3	1.58542	1.84238	1.79692	0.24985	0.287612	0.237824
cellular process	A0A345II30	Dihydrolipoyl dehydrogenase OS=Deinococcus wulumuqiensis OX=980427 GN=lpdA PE=3 SV=1	lpdA	0.4674	4.25471e-05	Down	49.111	19.5	8	8	1.35512	1.35218	1.38155	0.638496	0.679089	0.593564
cellular process	A0A345IJG3	Elongation factor G OS=Deinococcus wulumuqiensis OX=980427 GN=fusA PE=3 SV=1	fusA	0.4343	0.00127048	Down	76.681	27.2	12	12	1.17785	1.36337	1.64209	0.6225	0.564746	0.629443
cellular process	A0A345IKQ8	Phosphate-binding protein OS=Deinococcus wulumuqiensis OX=980427 GN=pstS PE=3 SV=1	pstS	0.4961	3.38709e-06	Down	35.774	46.3	14	14	1.29443	1.354	1.36199	0.674742	0.664275	0.650558
cellular process	A0A345IL75	Malate synthase OS=Deinococcus wulumuqiensis OX=980427 GN=DVJ83_14620 PE=3 SV=1	DVJ83_14620	2.6343	0.0165278	Up	58.455	12.9	5	5	0.641324		0.368481	1.31917	1.34076	1.33027
cellular process	A0A345IEF8	Trigger factor OS=Deinococcus wulumuqiensis OX=980427 GN=tig PE=3 SV=1	tig	3.1882	0.00779842	Up	50.658	13.7	6	6	0.642007	0.282402	0.508186	1.60153	1.47188	1.49399
cellular process	A0A345IHF2	Cell division protein FtsZ OS=Deinococcus wulumuqiensis OX=980427 GN=ftsZ PE=3 SV=1	ftsZ	2.2557	0.00737692	Up	38.934	10	2	2	0.617115		0.52352	1.34415	1.08442	1.43079
cellular process	A0A345IJ74	Valine--tRNA ligase OS=Deinococcus wulumuqiensis OX=980427 GN=valS PE=3 SV=1	valS	2.4798	2.92567e-06	Up	102.77	13.2	10	10	0.553524	0.591644	0.579055	1.38669	1.43797	1.45112
cellular process	A0A345IEF4	Acetyl-CoA C-acetyltransferase OS=Deinococcus wulumuqiensis OX=980427 GN=DVJ83_01625 PE=3 SV=1	DVJ83_01625	0.5463	0.000512034	Down	41.176	17.8	6	6	1.24	1.28484	1.35537	0.666673	0.669317	0.783789
cellular process	A0A345IJ23	Phosphoribosylformylglycinamidine synthase subunit PurL OS=Deinococcus wulumuqiensis OX=980427 GN=purL PE=3 SV=1	purL	1.8216	0.00255489	Up	78.418	8.5	4	4	0.701104	0.627794	0.797571	1.43612	1.24981	1.1876
cellular process	A0A345IEG4	Acyl carrier protein OS=Deinococcus wulumuqiensis OX=980427 GN=acpP PE=3 SV=1	acpP	0.3616	1.30157e-06	Down	11.63	26	2	2	1.40981	1.50976	1.48713	0.524391	0.531436	0.537469
cellular process	A0A345IK92	Divalent-cation tolerance protein CutA OS=Deinococcus wulumuqiensis OX=980427 GN=DVJ83_09185 PE=4 SV=1	DVJ83_09185	1.7386	0.00270513	Up	11.241	44.1	3	3	0.64986	0.733485	0.807532	1.32114	1.1343	1.35369
cellular process	A0A345IIS6	N5-carboxyaminoimidazole ribonucleotide synthase OS=Deinococcus wulumuqiensis OX=980427 GN=purK PE=3 SV=1	purK	1.5735	0.000756928	Up	39.596	11.9	4	4	0.836758	0.761608	0.733055	1.25633	1.15227	1.25998
cellular process	A0A345IE09	DNA-directed RNA polymerase subunit alpha OS=Deinococcus wulumuqiensis OX=980427 GN=rpoA PE=3 SV=1	rpoA	1.7985	2.55658e-06	Up	37.197	30.2	9	9	0.703311	0.734716	0.705985	1.27637	1.29933	1.2803
cellular process	A0A345IJG0	Alpha-D-glucose phosphate-specific phosphoglucomutase OS=Deinococcus wulumuqiensis OX=980427 GN=DVJ83_12665 PE=3 SV=1	DVJ83_12665	1.7446	5.52976e-07	Up	57.72	30.7	14	13	0.728821	0.739232	0.718066	1.28257	1.26117	1.27015
cellular process	A0A345IIQ3	Thymidylate synthase OS=Deinococcus wulumuqiensis OX=980427 GN=thyA PE=3 SV=1	thyA	1.6389	0.00121825	Up	30.332	19.3	4	4	0.680353	0.821198	0.772109	1.23264	1.19368	1.30002
cellular process	A0A345IEH1	Glycerol kinase OS=Deinococcus wulumuqiensis OX=980427 GN=glpK PE=3 SV=1	glpK	1.839	2.11261e-05	Up	54.921	13.2	8	8	0.695975	0.727318	0.690095	1.3452	1.25186	1.28955
cellular process	A0A345IH01	Isocitrate lyase OS=Deinococcus wulumuqiensis OX=980427 GN=DVJ83_07135 PE=4 SV=1	DVJ83_07135	0.5773	0.00105005	Down	46.95	9.8	3	3	1.30385	1.11937	1.38064	0.730737	0.750628	0.714776
cellular process	A0A345IH14	Proline dehydrogenase OS=Deinococcus wulumuqiensis OX=980427 GN=DVJ83_07210 PE=4 SV=1	DVJ83_07210	4.1812	2.6547e-07	Up	35.133	38.1	13	13	0.376648	0.38266	0.39873	1.59833	1.59111	1.65252
cellular process	A0A345IH67	Disulfide bond formation protein B OS=Deinococcus wulumuqiensis OX=980427 GN=DVJ83_07550 PE=3 SV=1	DVJ83_07550	0.4001	0.00123498	Down	16.756	19.6	2	2	1.46871	1.63425	1.18258	0.620196	0.50901	0.58525
cellular process	A0A345IGU0	DNA topoisomerase (ATP-hydrolyzing) OS=Deinococcus wulumuqiensis OX=980427 GN=DVJ83_06755 PE=4 SV=1	DVJ83_06755	2.0862	7.23763e-06	Up	74.964	13.3	10	10	0.668502	0.657434	0.618203	1.35955	1.35942	1.33689
cellular process	A0A345IF87	OsmC family peroxiredoxin OS=Deinococcus wulumuqiensis OX=980427 GN=DVJ83_03360 PE=4 SV=1	DVJ83_03360	5.7051	3.29317e-07	Up	15.66	27.4	3	3	0.285259	0.299165	0.310417	1.66588	1.72238	1.71689
cellular process	A0A345IFA9	Ribosome-recycling factor OS=Deinococcus wulumuqiensis OX=980427 GN=frr PE=3 SV=1	frr	1.6377	0.000226803	Up	20.536	21.3	6	6	0.722257	0.778532	0.773905	1.1705	1.25531	1.29949
cellular process	A0A345IH91	Glycoside hydrolase family 13 protein OS=Deinococcus wulumuqiensis OX=980427 GN=DVJ83_07705 PE=4 SV=1	DVJ83_07705	2.0667	5.80655e-05	Up	75.486	11.8	6	5	0.60711	0.695171	0.654193	1.36851	1.31812	1.35689
cellular process	A0A345IGQ1	NAD(P)/FAD-dependent oxidoreductase OS=Deinococcus wulumuqiensis OX=980427 GN=DVJ83_06485 PE=4 SV=1	DVJ83_06485	2.7025	2.62876e-07	Up	41.257	27.2	9	9	0.536223	0.55429	0.530018	1.4588	1.47349	1.44718
cellular process	A0A345II12	Porphobilinogen deaminase OS=Deinococcus wulumuqiensis OX=980427 GN=hemC PE=3 SV=1	hemC	1.5404	6.2718e-05	Up	33.763	39	12	12	0.794949	0.77253	0.794354	1.16811	1.26362	1.20644
cellular process	A0A345IGF1	Cysteine--tRNA ligase OS=Deinococcus wulumuqiensis OX=980427 GN=cysS PE=3 SV=1	cysS	0.6256	0.000763951	Down	54.962	9.6	4	4	1.13785	1.33519	1.21788	0.76121	0.747677	0.800196
cellular process	A0A345IF98	Pyrroline-5-carboxylate reductase OS=Deinococcus wulumuqiensis OX=980427 GN=proC PE=3 SV=1	proC	3.8148	0.0142685	Up	27.549	22	4	4		0.318533	0.425271	1.39422	1.86321	0.998768
cellular process	A0A345IG31	Deoxyribose-phosphate aldolase OS=Deinococcus wulumuqiensis OX=980427 GN=deoC PE=3 SV=1	deoC	2.4689	0.000324461	Up	22.881	43.6	8	8	0.492812	0.599625	0.637231	1.38338	1.43211	1.45484
cellular process	A0A345IHG2	Ribosomal RNA large subunit methyltransferase H OS=Deinococcus wulumuqiensis OX=980427 GN=rlmH PE=3 SV=1	rlmH	1.9989	0.000263413	Up	16.144	15.8	2	2	0.736257	0.612694	0.65181	1.29152	1.32854	1.37918
cellular process	A0A345IGT5	DNA-directed RNA polymerase subunit beta' OS=Deinococcus wulumuqiensis OX=980427 GN=rpoC PE=3 SV=1	rpoC	2.1951	3.22323e-06	Up	171.3	17.8	20	20	0.629611	0.618448	0.629838	1.3593	1.42867	1.33413
cellular process	A0A345IG54	Shikimate dehydrogenase (NADP(+)) OS=Deinococcus wulumuqiensis OX=980427 GN=aroE PE=3 SV=1	aroE	2.5058	0.0110156	Up	31.771	8.2	2	2	0.640393	0.377934	0.69314	1.18314	1.53194	1.57345
cellular process	A0A345IFM2	Pyridoxal 5'-phosphate synthase subunit PdxS OS=Deinococcus wulumuqiensis OX=980427 GN=pdxS PE=3 SV=1	pdxS	0.623	0.000958862	Down	31.82	19.9	5	5	1.25914	1.1964	1.24135	0.821355	0.690922	0.790826
cellular process	A0A345IGH5	tRNA-dihydrouridine(20/20a) synthase OS=Deinococcus wulumuqiensis OX=980427 GN=DVJ83_06045 PE=3 SV=1	DVJ83_06045	1.9749	0.00103939	Up	36.295	15.3	3	3	0.731509	0.645573	0.639809	1.36393	1.45621	1.16297
cellular process	A0A345IG77	Uroporphyrinogen decarboxylase OS=Deinococcus wulumuqiensis OX=980427 GN=hemE PE=3 SV=1	hemE	3.1087	0.0132511	Up	43.245	9.6	3	3	0.421551	0.461368		1.57877	0.970863	1.56745
cellular process	A0A345IHR1	tRNA (guanosine(18)-2'-O)-methyltransferase OS=Deinococcus wulumuqiensis OX=980427 GN=trmH PE=3 SV=1	trmH	4.1024	0.000223847	Up	24.741	22.3	3	3	0.338179	0.362656	0.475073	1.74777	1.55279	1.52354
cellular process	A0A345IF86	Isocitrate dehydrogenase [NADP] OS=Deinococcus wulumuqiensis OX=980427 GN=DVJ83_03355 PE=4 SV=1	DVJ83_03355	1.9206	0.000567065	Up	46.021	17.1	5	5	0.758693	0.630046	0.665608	1.25348	1.40852	1.28366
cellular process	A0A345IFA7	Elongation factor Ts OS=Deinococcus wulumuqiensis OX=980427 GN=tsf PE=3 SV=1	tsf	3.0418	1.66928e-06	Up	28.589	58	16	16	0.490426	0.483488	0.510572	1.47012	1.56465	1.48074
cellular process	A0A345IFE0	DNA repair protein RecN OS=Deinococcus wulumuqiensis OX=980427 GN=recN PE=3 SV=1	recN	2.0894	0.0366053	Up	60.016	10.6	4	4	0.709682	0.499752		1.40996	0.976023	1.40459
cellular process	A0A345IGF2	Ornithine--oxo-acid transaminase OS=Deinococcus wulumuqiensis OX=980427 GN=rocD PE=3 SV=1	rocD	1.9587	0.00523984	Up	47.85	10.7	3	3	0.764151	0.661565	0.602222	1.358	1.52551	1.08855
growth	A0A345IGT5	DNA-directed RNA polymerase subunit beta' OS=Deinococcus wulumuqiensis OX=980427 GN=rpoC PE=3 SV=1	rpoC	2.1951	3.22323e-06	Up	171.3	17.8	20	20	0.629611	0.618448	0.629838	1.3593	1.42867	1.33413
growth	A0A345IIL6	2-C-methyl-D-erythritol 4-phosphate cytidylyltransferase OS=Deinococcus wulumuqiensis OX=980427 GN=ispD PE=3 SV=1	ispD	1.6086	0.00231747	Up	23.176	23.9	4	4	0.667986	0.825388	0.806693	1.22797	1.19686	1.27511
growth	A0A345IHF2	Cell division protein FtsZ OS=Deinococcus wulumuqiensis OX=980427 GN=ftsZ PE=3 SV=1	ftsZ	2.2557	0.00737692	Up	38.934	10	2	2	0.617115		0.52352	1.34415	1.08442	1.43079
growth	A0A345IGT4	DNA-directed RNA polymerase subunit beta OS=Deinococcus wulumuqiensis OX=980427 GN=rpoB PE=3 SV=1	rpoB	2.7776	5.91364e-07	Up	131.08	17.3	19	19	0.532449	0.515224	0.540626	1.48884	1.43776	1.4851
growth	A0A345IL63	Phosphate transport system permease protein PstA OS=Deinococcus wulumuqiensis OX=980427 GN=DVJ83_13895 PE=3 SV=1	DVJ83_13895	0.5088	5.08358e-05	Down	29.913	17.8	6	6	1.31317	1.29255	1.37102	0.718481	0.652975	0.6518
growth	A0A345IFA9	Ribosome-recycling factor OS=Deinococcus wulumuqiensis OX=980427 GN=frr PE=3 SV=1	frr	1.6377	0.000226803	Up	20.536	21.3	6	6	0.722257	0.778532	0.773905	1.1705	1.25531	1.29949
growth	A0A345IKQ7	Phosphate transport system permease protein OS=Deinococcus wulumuqiensis OX=980427 GN=pstC PE=3 SV=1	pstC	0.6488	0.0167878	Down	36.878	4.4	2	2	1.15736	1.22475	1.25682	0.854934	0.880802	0.625334
growth	A0A345IER4	Glycine dehydrogenase (decarboxylating) OS=Deinococcus wulumuqiensis OX=980427 GN=gcvP PE=3 SV=1	gcvP	0.6252	1.20941e-05	Down	101.94	14.8	13	13	1.21646	1.25651	1.21882	0.749759	0.770685	0.787771
growth	A0A345IEN2	1,4-alpha-glucan branching enzyme GlgB OS=Deinococcus wulumuqiensis OX=980427 GN=glgB PE=3 SV=1	glgB	1.5809	9.89171e-06	Up	79.625	8.3	5	5	0.773192	0.768664	0.782915	1.21708	1.26142	1.19673
growth	A0A345IJG3	Elongation factor G OS=Deinococcus wulumuqiensis OX=980427 GN=fusA PE=3 SV=1	fusA	0.4343	0.00127048	Down	76.681	27.2	12	12	1.17785	1.36337	1.64209	0.6225	0.564746	0.629443
growth	A0A345IFM2	Pyridoxal 5'-phosphate synthase subunit PdxS OS=Deinococcus wulumuqiensis OX=980427 GN=pdxS PE=3 SV=1	pdxS	0.623	0.000958862	Down	31.82	19.9	5	5	1.25914	1.1964	1.24135	0.821355	0.690922	0.790826
growth	A0A345IGU0	DNA topoisomerase (ATP-hydrolyzing) OS=Deinococcus wulumuqiensis OX=980427 GN=DVJ83_06755 PE=4 SV=1	DVJ83_06755	2.0862	7.23763e-06	Up	74.964	13.3	10	10	0.668502	0.657434	0.618203	1.35955	1.35942	1.33689
growth	A0A345IJ23	Phosphoribosylformylglycinamidine synthase subunit PurL OS=Deinococcus wulumuqiensis OX=980427 GN=purL PE=3 SV=1	purL	1.8216	0.00255489	Up	78.418	8.5	4	4	0.701104	0.627794	0.797571	1.43612	1.24981	1.1876
growth	A0A345IGF1	Cysteine--tRNA ligase OS=Deinococcus wulumuqiensis OX=980427 GN=cysS PE=3 SV=1	cysS	0.6256	0.000763951	Down	54.962	9.6	4	4	1.13785	1.33519	1.21788	0.76121	0.747677	0.800196
growth	A0A345IE30	Fe-S cluster assembly protein SufB OS=Deinococcus wulumuqiensis OX=980427 GN=sufB PE=4 SV=1	sufB	0.3262	6.34842e-05	Down	52.247	20.9	8	8	1.50211	1.65301	1.36921	0.463021	0.491727	0.520927
interspecies interaction between organisms	A0A345IL63	Phosphate transport system permease protein PstA OS=Deinococcus wulumuqiensis OX=980427 GN=DVJ83_13895 PE=3 SV=1	DVJ83_13895	0.5088	5.08358e-05	Down	29.913	17.8	6	6	1.31317	1.29255	1.37102	0.718481	0.652975	0.6518
interspecies interaction between organisms	A0A345IKQ7	Phosphate transport system permease protein OS=Deinococcus wulumuqiensis OX=980427 GN=pstC PE=3 SV=1	pstC	0.6488	0.0167878	Down	36.878	4.4	2	2	1.15736	1.22475	1.25682	0.854934	0.880802	0.625334
interspecies interaction between organisms	A0A345IH01	Isocitrate lyase OS=Deinococcus wulumuqiensis OX=980427 GN=DVJ83_07135 PE=4 SV=1	DVJ83_07135	0.5773	0.00105005	Down	46.95	9.8	3	3	1.30385	1.11937	1.38064	0.730737	0.750628	0.714776
intracellular	A0A345IHF2	Cell division protein FtsZ OS=Deinococcus wulumuqiensis OX=980427 GN=ftsZ PE=3 SV=1	ftsZ	2.2557	0.00737692	Up	38.934	10	2	2	0.617115		0.52352	1.34415	1.08442	1.43079
intracellular	A0A345IE09	DNA-directed RNA polymerase subunit alpha OS=Deinococcus wulumuqiensis OX=980427 GN=rpoA PE=3 SV=1	rpoA	1.7985	2.55658e-06	Up	37.197	30.2	9	9	0.703311	0.734716	0.705985	1.27637	1.29933	1.2803
intracellular	A0A345IJ23	Phosphoribosylformylglycinamidine synthase subunit PurL OS=Deinococcus wulumuqiensis OX=980427 GN=purL PE=3 SV=1	purL	1.8216	0.00255489	Up	78.418	8.5	4	4	0.701104	0.627794	0.797571	1.43612	1.24981	1.1876
intracellular	A0A345IGU0	DNA topoisomerase (ATP-hydrolyzing) OS=Deinococcus wulumuqiensis OX=980427 GN=DVJ83_06755 PE=4 SV=1	DVJ83_06755	2.0862	7.23763e-06	Up	74.964	13.3	10	10	0.668502	0.657434	0.618203	1.35955	1.35942	1.33689
intracellular	A0A345II12	Porphobilinogen deaminase OS=Deinococcus wulumuqiensis OX=980427 GN=hemC PE=3 SV=1	hemC	1.5404	6.2718e-05	Up	33.763	39	12	12	0.794949	0.77253	0.794354	1.16811	1.26362	1.20644
intracellular	A0A345IJG0	Alpha-D-glucose phosphate-specific phosphoglucomutase OS=Deinococcus wulumuqiensis OX=980427 GN=DVJ83_12665 PE=3 SV=1	DVJ83_12665	1.7446	5.52976e-07	Up	57.72	30.7	14	13	0.728821	0.739232	0.718066	1.28257	1.26117	1.27015
intracellular	A0A345IGT5	DNA-directed RNA polymerase subunit beta' OS=Deinococcus wulumuqiensis OX=980427 GN=rpoC PE=3 SV=1	rpoC	2.1951	3.22323e-06	Up	171.3	17.8	20	20	0.629611	0.618448	0.629838	1.3593	1.42867	1.33413
intracellular	A0A345IG77	Uroporphyrinogen decarboxylase OS=Deinococcus wulumuqiensis OX=980427 GN=hemE PE=3 SV=1	hemE	3.1087	0.0132511	Up	43.245	9.6	3	3	0.421551	0.461368		1.57877	0.970863	1.56745
intracellular	A0A345IFA7	Elongation factor Ts OS=Deinococcus wulumuqiensis OX=980427 GN=tsf PE=3 SV=1	tsf	3.0418	1.66928e-06	Up	28.589	58	16	16	0.490426	0.483488	0.510572	1.47012	1.56465	1.48074
intracellular	A0A345IEC2	Catalase OS=Deinococcus wulumuqiensis OX=980427 GN=DVJ83_01425 PE=3 SV=1	DVJ83_01425	0.2061	4.14912e-07	Down	60.353	40.3	20	20	1.7213	1.63518	1.6183	0.331048	0.343065	0.351105
intracellular	A0A345IEF8	Trigger factor OS=Deinococcus wulumuqiensis OX=980427 GN=tig PE=3 SV=1	tig	3.1882	0.00779842	Up	50.658	13.7	6	6	0.642007	0.282402	0.508186	1.60153	1.47188	1.49399
intracellular	A0A345IJG3	Elongation factor G OS=Deinococcus wulumuqiensis OX=980427 GN=fusA PE=3 SV=1	fusA	0.4343	0.00127048	Down	76.681	27.2	12	12	1.17785	1.36337	1.64209	0.6225	0.564746	0.629443
intracellular	A0A345IL75	Malate synthase OS=Deinococcus wulumuqiensis OX=980427 GN=DVJ83_14620 PE=3 SV=1	DVJ83_14620	2.6343	0.0165278	Up	58.455	12.9	5	5	0.641324		0.368481	1.31917	1.34076	1.33027
intracellular	A0A345IF98	Pyrroline-5-carboxylate reductase OS=Deinococcus wulumuqiensis OX=980427 GN=proC PE=3 SV=1	proC	3.8148	0.0142685	Up	27.549	22	4	4		0.318533	0.425271	1.39422	1.86321	0.998768
intracellular	A0A345IJX5	Ribosome maturation factor RimP OS=Deinococcus wulumuqiensis OX=980427 GN=rimP PE=3 SV=1	rimP	1.9703	2.43364e-06	Up	17.739	41.8	8	8	0.656155	0.684061	0.679806	1.29723	1.33909	1.34366
intracellular	A0A345IGH5	tRNA-dihydrouridine(20/20a) synthase OS=Deinococcus wulumuqiensis OX=980427 GN=DVJ83_06045 PE=3 SV=1	DVJ83_06045	1.9749	0.00103939	Up	36.295	15.3	3	3	0.731509	0.645573	0.639809	1.36393	1.45621	1.16297
intracellular	A0A345IGF1	Cysteine--tRNA ligase OS=Deinococcus wulumuqiensis OX=980427 GN=cysS PE=3 SV=1	cysS	0.6256	0.000763951	Down	54.962	9.6	4	4	1.13785	1.33519	1.21788	0.76121	0.747677	0.800196
intracellular	A0A345IJ74	Valine--tRNA ligase OS=Deinococcus wulumuqiensis OX=980427 GN=valS PE=3 SV=1	valS	2.4798	2.92567e-06	Up	102.77	13.2	10	10	0.553524	0.591644	0.579055	1.38669	1.43797	1.45112
intracellular	A0A345IG54	Shikimate dehydrogenase (NADP(+)) OS=Deinococcus wulumuqiensis OX=980427 GN=aroE PE=3 SV=1	aroE	2.5058	0.0110156	Up	31.771	8.2	2	2	0.640393	0.377934	0.69314	1.18314	1.53194	1.57345
intracellular	A0A345IEG4	Acyl carrier protein OS=Deinococcus wulumuqiensis OX=980427 GN=acpP PE=3 SV=1	acpP	0.3616	1.30157e-06	Down	11.63	26	2	2	1.40981	1.50976	1.48713	0.524391	0.531436	0.537469
intracellular	A0A345IF87	OsmC family peroxiredoxin OS=Deinococcus wulumuqiensis OX=980427 GN=DVJ83_03360 PE=4 SV=1	DVJ83_03360	5.7051	3.29317e-07	Up	15.66	27.4	3	3	0.285259	0.299165	0.310417	1.66588	1.72238	1.71689
intracellular	A0A345IDQ5	Thymidine phosphorylase OS=Deinococcus wulumuqiensis OX=980427 GN=DVJ83_00010 PE=3 SV=1	DVJ83_00010	2.4285	4.47875e-05	Up	46.859	25.5	9	9	0.585861	0.628953	0.535231	1.41946	1.41601	1.41448
intracellular	A0A345II30	Dihydrolipoyl dehydrogenase OS=Deinococcus wulumuqiensis OX=980427 GN=lpdA PE=3 SV=1	lpdA	0.4674	4.25471e-05	Down	49.111	19.5	8	8	1.35512	1.35218	1.38155	0.638496	0.679089	0.593564
intracellular	A0A345IEQ1	Multifunctional fusion protein OS=Deinococcus wulumuqiensis OX=980427 GN=secD PE=3 SV=1	secD	0.5407	0.000201572	Down	81.832	6.8	4	4	1.29899	1.38597	1.20929	0.706943	0.730544	0.668263
intracellular	A0A345IHG2	Ribosomal RNA large subunit methyltransferase H OS=Deinococcus wulumuqiensis OX=980427 GN=rlmH PE=3 SV=1	rlmH	1.9989	0.000263413	Up	16.144	15.8	2	2	0.736257	0.612694	0.65181	1.29152	1.32854	1.37918
intracellular	A0A345IID6	Nucleoside diphosphate kinase OS=Deinococcus wulumuqiensis OX=980427 GN=ndk PE=3 SV=1	ndk	0.3692	0.000381868	Down	15.055	44.2	5	5	1.42107	1.4435	1.5175	0.505873	0.475528	0.636533
intracellular	A0A345IFA9	Ribosome-recycling factor OS=Deinococcus wulumuqiensis OX=980427 GN=frr PE=3 SV=1	frr	1.6377	0.000226803	Up	20.536	21.3	6	6	0.722257	0.778532	0.773905	1.1705	1.25531	1.29949
intracellular	A0A345IF86	Isocitrate dehydrogenase [NADP] OS=Deinococcus wulumuqiensis OX=980427 GN=DVJ83_03355 PE=4 SV=1	DVJ83_03355	1.9206	0.000567065	Up	46.021	17.1	5	5	0.758693	0.630046	0.665608	1.25348	1.40852	1.28366
intracellular	A0A345IIH8	MBL fold metallo-hydrolase OS=Deinococcus wulumuqiensis OX=980427 GN=DVJ83_10605 PE=4 SV=1	DVJ83_10605	1.6532	0.000244422	Up	22.771	25.1	4	4	0.71127	0.794859	0.755328	1.18547	1.28389	1.26919
intracellular	A0A345IH91	Glycoside hydrolase family 13 protein OS=Deinococcus wulumuqiensis OX=980427 GN=DVJ83_07705 PE=4 SV=1	DVJ83_07705	2.0667	5.80655e-05	Up	75.486	11.8	6	5	0.60711	0.695171	0.654193	1.36851	1.31812	1.35689
intracellular	A0A345IK92	Divalent-cation tolerance protein CutA OS=Deinococcus wulumuqiensis OX=980427 GN=DVJ83_09185 PE=4 SV=1	DVJ83_09185	1.7386	0.00270513	Up	11.241	44.1	3	3	0.64986	0.733485	0.807532	1.32114	1.1343	1.35369
intracellular	A0A345III5	Arginine--tRNA ligase OS=Deinococcus wulumuqiensis OX=980427 GN=argS PE=3 SV=1	argS	1.8734	0.000653879	Up	66.48	6.1	6	6	0.779535	0.673787	0.634781	1.27156	1.36766	1.27268
intracellular	A0A345IFP7	NADPH-dependent oxidoreductase OS=Deinococcus wulumuqiensis OX=980427 GN=DVJ83_04315 PE=3 SV=1	DVJ83_04315	2.3408	5.60229e-06	Up	28.612	19.7	5	5	0.582049	0.606164	0.607752	1.34247	1.4492	1.41236
intracellular	A0A345IIJ1	Queuine tRNA-ribosyltransferase OS=Deinococcus wulumuqiensis OX=980427 GN=tgt PE=3 SV=1	tgt	0.622	0.000460591	Down	43.554	6.7	2	2	1.25009	1.1717	1.27743	0.712052	0.785775	0.802957
intracellular	A0A345IDW8	Cytidine deaminase OS=Deinococcus wulumuqiensis OX=980427 GN=cdd PE=3 SV=1	cdd	1.7018	0.00929822	Up	15.94	37.5	4	4	0.906339	0.693149	0.621239	1.33123	1.21887	1.22918
intracellular	A0A345IFE0	DNA repair protein RecN OS=Deinococcus wulumuqiensis OX=980427 GN=recN PE=3 SV=1	recN	2.0894	0.0366053	Up	60.016	10.6	4	4	0.709682	0.499752		1.40996	0.976023	1.40459
intracellular	A0A345IGT4	DNA-directed RNA polymerase subunit beta OS=Deinococcus wulumuqiensis OX=980427 GN=rpoB PE=3 SV=1	rpoB	2.7776	5.91364e-07	Up	131.08	17.3	19	19	0.532449	0.515224	0.540626	1.48884	1.43776	1.4851
intracellular	A0A345IIL4	Acetate kinase OS=Deinococcus wulumuqiensis OX=980427 GN=ackA PE=3 SV=1	ackA	2.0059	1.63841e-05	Up	42.978	37	11	11	0.682778	0.641726	0.671587	1.29089	1.32403	1.38899
intracellular	A0A345IH01	Isocitrate lyase OS=Deinococcus wulumuqiensis OX=980427 GN=DVJ83_07135 PE=4 SV=1	DVJ83_07135	0.5773	0.00105005	Down	46.95	9.8	3	3	1.30385	1.11937	1.38064	0.730737	0.750628	0.714776
intracellular	A0A345IIS6	N5-carboxyaminoimidazole ribonucleotide synthase OS=Deinococcus wulumuqiensis OX=980427 GN=purK PE=3 SV=1	purK	1.5735	0.000756928	Up	39.596	11.9	4	4	0.836758	0.761608	0.733055	1.25633	1.15227	1.25998
intracellular	A0A345IE30	Fe-S cluster assembly protein SufB OS=Deinococcus wulumuqiensis OX=980427 GN=sufB PE=4 SV=1	sufB	0.3262	6.34842e-05	Down	52.247	20.9	8	8	1.50211	1.65301	1.36921	0.463021	0.491727	0.520927
intraspecies interaction between organisms	A0A345IIL4	Acetate kinase OS=Deinococcus wulumuqiensis OX=980427 GN=ackA PE=3 SV=1	ackA	2.0059	1.63841e-05	Up	42.978	37	11	11	0.682778	0.641726	0.671587	1.29089	1.32403	1.38899
localization	A0A345IEQ1	Multifunctional fusion protein OS=Deinococcus wulumuqiensis OX=980427 GN=secD PE=3 SV=1	secD	0.5407	0.000201572	Down	81.832	6.8	4	4	1.29899	1.38597	1.20929	0.706943	0.730544	0.668263
localization	A0A345IKQ8	Phosphate-binding protein OS=Deinococcus wulumuqiensis OX=980427 GN=pstS PE=3 SV=1	pstS	0.4961	3.38709e-06	Down	35.774	46.3	14	14	1.29443	1.354	1.36199	0.674742	0.664275	0.650558
localization	A0A345ILF6	Cadmium-translocating P-type ATPase OS=Deinococcus wulumuqiensis OX=980427 GN=cadA PE=3 SV=1	cadA	1.8169	0.00856236	Up	83.004	5.9	3	3	0.571942	0.714716	0.843314	1.28767	1.16478	1.41757
localization	A0A345IJC1	Thiamine ABC transporter substrate-binding protein OS=Deinococcus wulumuqiensis OX=980427 GN=DVJ83_12440 PE=4 SV=1	DVJ83_12440	0.3344	4.80492e-05	Down	37.66	15.3	5	5	1.44327	1.60025	1.45276	0.46763	0.487041	0.549045
metabolic process	A0A345IFE0	DNA repair protein RecN OS=Deinococcus wulumuqiensis OX=980427 GN=recN PE=3 SV=1	recN	2.0894	0.0366053	Up	60.016	10.6	4	4	0.709682	0.499752		1.40996	0.976023	1.40459
metabolic process	A0A345IL75	Malate synthase OS=Deinococcus wulumuqiensis OX=980427 GN=DVJ83_14620 PE=3 SV=1	DVJ83_14620	2.6343	0.0165278	Up	58.455	12.9	5	5	0.641324		0.368481	1.31917	1.34076	1.33027
metabolic process	A0A345IFK5	Glyceraldehyde-3-phosphate dehydrogenase OS=Deinococcus wulumuqiensis OX=980427 GN=gap PE=3 SV=1	gap	0.3928	3.26156e-06	Down	35.813	35.5	12	12	1.39676	1.41257	1.49862	0.55075	0.565345	0.575954
metabolic process	A0A345IKW6	Tryptophan 2,3-dioxygenase OS=Deinococcus wulumuqiensis OX=980427 GN=kynA PE=3 SV=1	kynA	0.2731	0.000404159	Down	32.414	20	5	5	1.42048	1.52879	1.76348	0.35923	0.510152	0.417866
metabolic process	A0A345IG54	Shikimate dehydrogenase (NADP(+)) OS=Deinococcus wulumuqiensis OX=980427 GN=aroE PE=3 SV=1	aroE	2.5058	0.0110156	Up	31.771	8.2	2	2	0.640393	0.377934	0.69314	1.18314	1.53194	1.57345
metabolic process	A0A345IFM2	Pyridoxal 5'-phosphate synthase subunit PdxS OS=Deinococcus wulumuqiensis OX=980427 GN=pdxS PE=3 SV=1	pdxS	0.623	0.000958862	Down	31.82	19.9	5	5	1.25914	1.1964	1.24135	0.821355	0.690922	0.790826
metabolic process	A0A345IE09	DNA-directed RNA polymerase subunit alpha OS=Deinococcus wulumuqiensis OX=980427 GN=rpoA PE=3 SV=1	rpoA	1.7985	2.55658e-06	Up	37.197	30.2	9	9	0.703311	0.734716	0.705985	1.27637	1.29933	1.2803
metabolic process	A0A345IFA9	Ribosome-recycling factor OS=Deinococcus wulumuqiensis OX=980427 GN=frr PE=3 SV=1	frr	1.6377	0.000226803	Up	20.536	21.3	6	6	0.722257	0.778532	0.773905	1.1705	1.25531	1.29949
metabolic process	A0A345IG77	Uroporphyrinogen decarboxylase OS=Deinococcus wulumuqiensis OX=980427 GN=hemE PE=3 SV=1	hemE	3.1087	0.0132511	Up	43.245	9.6	3	3	0.421551	0.461368		1.57877	0.970863	1.56745
metabolic process	A0A345IG31	Deoxyribose-phosphate aldolase OS=Deinococcus wulumuqiensis OX=980427 GN=deoC PE=3 SV=1	deoC	2.4689	0.000324461	Up	22.881	43.6	8	8	0.492812	0.599625	0.637231	1.38338	1.43211	1.45484
metabolic process	A0A345IE30	Fe-S cluster assembly protein SufB OS=Deinococcus wulumuqiensis OX=980427 GN=sufB PE=4 SV=1	sufB	0.3262	6.34842e-05	Down	52.247	20.9	8	8	1.50211	1.65301	1.36921	0.463021	0.491727	0.520927
metabolic process	A0A345IGF1	Cysteine--tRNA ligase OS=Deinococcus wulumuqiensis OX=980427 GN=cysS PE=3 SV=1	cysS	0.6256	0.000763951	Down	54.962	9.6	4	4	1.13785	1.33519	1.21788	0.76121	0.747677	0.800196
metabolic process	A0A345IFP7	NADPH-dependent oxidoreductase OS=Deinococcus wulumuqiensis OX=980427 GN=DVJ83_04315 PE=3 SV=1	DVJ83_04315	2.3408	5.60229e-06	Up	28.612	19.7	5	5	0.582049	0.606164	0.607752	1.34247	1.4492	1.41236
metabolic process	A0A345IDW8	Cytidine deaminase OS=Deinococcus wulumuqiensis OX=980427 GN=cdd PE=3 SV=1	cdd	1.7018	0.00929822	Up	15.94	37.5	4	4	0.906339	0.693149	0.621239	1.33123	1.21887	1.22918
metabolic process	A0A345IFA7	Elongation factor Ts OS=Deinococcus wulumuqiensis OX=980427 GN=tsf PE=3 SV=1	tsf	3.0418	1.66928e-06	Up	28.589	58	16	16	0.490426	0.483488	0.510572	1.47012	1.56465	1.48074
metabolic process	A0A345IJL2	Aminodeoxyfutalosine synthase OS=Deinococcus wulumuqiensis OX=980427 GN=mqnE PE=3 SV=1	mqnE	0.1484	1.30547e-05	Down	43.177	8.4	3	3	1.58542	1.84238	1.79692	0.24985	0.287612	0.237824
metabolic process	A0A345IGF2	Ornithine--oxo-acid transaminase OS=Deinococcus wulumuqiensis OX=980427 GN=rocD PE=3 SV=1	rocD	1.9587	0.00523984	Up	47.85	10.7	3	3	0.764151	0.661565	0.602222	1.358	1.52551	1.08855
metabolic process	A0A345IIQ3	Thymidylate synthase OS=Deinococcus wulumuqiensis OX=980427 GN=thyA PE=3 SV=1	thyA	1.6389	0.00121825	Up	30.332	19.3	4	4	0.680353	0.821198	0.772109	1.23264	1.19368	1.30002
metabolic process	A0A345IIL6	2-C-methyl-D-erythritol 4-phosphate cytidylyltransferase OS=Deinococcus wulumuqiensis OX=980427 GN=ispD PE=3 SV=1	ispD	1.6086	0.00231747	Up	23.176	23.9	4	4	0.667986	0.825388	0.806693	1.22797	1.19686	1.27511
metabolic process	A0A345IKR6	Imidazolonepropionase OS=Deinococcus wulumuqiensis OX=980427 GN=hutI PE=3 SV=1	hutI	0.6013	0.0132348	Down	41.847	9	3	3	1.02087	1.37828	1.34776	0.654354	0.772218	0.82651
metabolic process	A0A345IEH1	Glycerol kinase OS=Deinococcus wulumuqiensis OX=980427 GN=glpK PE=3 SV=1	glpK	1.839	2.11261e-05	Up	54.921	13.2	8	8	0.695975	0.727318	0.690095	1.3452	1.25186	1.28955
metabolic process	A0A345IIL4	Acetate kinase OS=Deinococcus wulumuqiensis OX=980427 GN=ackA PE=3 SV=1	ackA	2.0059	1.63841e-05	Up	42.978	37	11	11	0.682778	0.641726	0.671587	1.29089	1.32403	1.38899
metabolic process	A0A345IH14	Proline dehydrogenase OS=Deinococcus wulumuqiensis OX=980427 GN=DVJ83_07210 PE=4 SV=1	DVJ83_07210	4.1812	2.6547e-07	Up	35.133	38.1	13	13	0.376648	0.38266	0.39873	1.59833	1.59111	1.65252
metabolic process	A0A345IIL0	Nitric oxide synthase oxygenase OS=Deinococcus wulumuqiensis OX=980427 GN=DVJ83_10815 PE=3 SV=1	DVJ83_10815	1.9649	0.0488434	Up	38.249	8.7	2	2	0.494719	0.771973		1.50338	1.1771	1.05282
metabolic process	A0A345IEN2	1,4-alpha-glucan branching enzyme GlgB OS=Deinococcus wulumuqiensis OX=980427 GN=glgB PE=3 SV=1	glgB	1.5809	9.89171e-06	Up	79.625	8.3	5	5	0.773192	0.768664	0.782915	1.21708	1.26142	1.19673
metabolic process	A0A345IF87	OsmC family peroxiredoxin OS=Deinococcus wulumuqiensis OX=980427 GN=DVJ83_03360 PE=4 SV=1	DVJ83_03360	5.7051	3.29317e-07	Up	15.66	27.4	3	3	0.285259	0.299165	0.310417	1.66588	1.72238	1.71689
metabolic process	A0A345IH67	Disulfide bond formation protein B OS=Deinococcus wulumuqiensis OX=980427 GN=DVJ83_07550 PE=3 SV=1	DVJ83_07550	0.4001	0.00123498	Down	16.756	19.6	2	2	1.46871	1.63425	1.18258	0.620196	0.50901	0.58525
metabolic process	A0A345IIJ1	Queuine tRNA-ribosyltransferase OS=Deinococcus wulumuqiensis OX=980427 GN=tgt PE=3 SV=1	tgt	0.622	0.000460591	Down	43.554	6.7	2	2	1.25009	1.1717	1.27743	0.712052	0.785775	0.802957
metabolic process	A0A345IH91	Glycoside hydrolase family 13 protein OS=Deinococcus wulumuqiensis OX=980427 GN=DVJ83_07705 PE=4 SV=1	DVJ83_07705	2.0667	5.80655e-05	Up	75.486	11.8	6	5	0.60711	0.695171	0.654193	1.36851	1.31812	1.35689
metabolic process	A0A345III5	Arginine--tRNA ligase OS=Deinococcus wulumuqiensis OX=980427 GN=argS PE=3 SV=1	argS	1.8734	0.000653879	Up	66.48	6.1	6	6	0.779535	0.673787	0.634781	1.27156	1.36766	1.27268
metabolic process	A0A345IIH8	MBL fold metallo-hydrolase OS=Deinococcus wulumuqiensis OX=980427 GN=DVJ83_10605 PE=4 SV=1	DVJ83_10605	1.6532	0.000244422	Up	22.771	25.1	4	4	0.71127	0.794859	0.755328	1.18547	1.28389	1.26919
metabolic process	A0A345IHG2	Ribosomal RNA large subunit methyltransferase H OS=Deinococcus wulumuqiensis OX=980427 GN=rlmH PE=3 SV=1	rlmH	1.9989	0.000263413	Up	16.144	15.8	2	2	0.736257	0.612694	0.65181	1.29152	1.32854	1.37918
metabolic process	A0A345IID6	Nucleoside diphosphate kinase OS=Deinococcus wulumuqiensis OX=980427 GN=ndk PE=3 SV=1	ndk	0.3692	0.000381868	Down	15.055	44.2	5	5	1.42107	1.4435	1.5175	0.505873	0.475528	0.636533
metabolic process	A0A345IF28	3-phosphoshikimate 1-carboxyvinyltransferase OS=Deinococcus wulumuqiensis OX=980427 GN=aroA PE=3 SV=1	aroA	1.5863	0.000771169	Up	46.786	15.7	5	5	0.716746	0.844042	0.759136	1.1961	1.22256	1.26141
metabolic process	A0A345IHR1	tRNA (guanosine(18)-2'-O)-methyltransferase OS=Deinococcus wulumuqiensis OX=980427 GN=trmH PE=3 SV=1	trmH	4.1024	0.000223847	Up	24.741	22.3	3	3	0.338179	0.362656	0.475073	1.74777	1.55279	1.52354
metabolic process	A0A345II30	Dihydrolipoyl dehydrogenase OS=Deinococcus wulumuqiensis OX=980427 GN=lpdA PE=3 SV=1	lpdA	0.4674	4.25471e-05	Down	49.111	19.5	8	8	1.35512	1.35218	1.38155	0.638496	0.679089	0.593564
metabolic process	A0A345IF86	Isocitrate dehydrogenase [NADP] OS=Deinococcus wulumuqiensis OX=980427 GN=DVJ83_03355 PE=4 SV=1	DVJ83_03355	1.9206	0.000567065	Up	46.021	17.1	5	5	0.758693	0.630046	0.665608	1.25348	1.40852	1.28366
metabolic process	A0A345II12	Porphobilinogen deaminase OS=Deinococcus wulumuqiensis OX=980427 GN=hemC PE=3 SV=1	hemC	1.5404	6.2718e-05	Up	33.763	39	12	12	0.794949	0.77253	0.794354	1.16811	1.26362	1.20644
metabolic process	A0A345IIS6	N5-carboxyaminoimidazole ribonucleotide synthase OS=Deinococcus wulumuqiensis OX=980427 GN=purK PE=3 SV=1	purK	1.5735	0.000756928	Up	39.596	11.9	4	4	0.836758	0.761608	0.733055	1.25633	1.15227	1.25998
metabolic process	A0A345IH01	Isocitrate lyase OS=Deinococcus wulumuqiensis OX=980427 GN=DVJ83_07135 PE=4 SV=1	DVJ83_07135	0.5773	0.00105005	Down	46.95	9.8	3	3	1.30385	1.11937	1.38064	0.730737	0.750628	0.714776
metabolic process	A0A345IDW7	Adenylosuccinate lyase OS=Deinococcus wulumuqiensis OX=980427 GN=DVJ83_00455 PE=3 SV=1	DVJ83_00455	3.6955	3.33467e-05	Up	48.654	20.9	9	9	0.388176	0.47438	0.415256	1.65133	1.52432	1.54654
metabolic process	A0A345IEG4	Acyl carrier protein OS=Deinococcus wulumuqiensis OX=980427 GN=acpP PE=3 SV=1	acpP	0.3616	1.30157e-06	Down	11.63	26	2	2	1.40981	1.50976	1.48713	0.524391	0.531436	0.537469
metabolic process	A0A345IKJ6	NAD(P)-dependent oxidoreductase OS=Deinococcus wulumuqiensis OX=980427 GN=DVJ83_13515 PE=4 SV=1	DVJ83_13515	1.773	0.00057276	Up	29.702	7	2	2	0.663349	0.751973	0.748437	1.25033	1.2058	1.38011
metabolic process	A0A345IGH5	tRNA-dihydrouridine(20/20a) synthase OS=Deinococcus wulumuqiensis OX=980427 GN=DVJ83_06045 PE=3 SV=1	DVJ83_06045	1.9749	0.00103939	Up	36.295	15.3	3	3	0.731509	0.645573	0.639809	1.36393	1.45621	1.16297
metabolic process	A0A345IKG1	Biosynthetic arginine decarboxylase OS=Deinococcus wulumuqiensis OX=980427 GN=speA PE=3 SV=1	speA	2.5227	7.42155e-06	Up	73.892	23.7	13	13	0.542572	0.577751	0.582894	1.40637	1.39722	1.49319
metabolic process	A0A345IEC2	Catalase OS=Deinococcus wulumuqiensis OX=980427 GN=DVJ83_01425 PE=3 SV=1	DVJ83_01425	0.2061	4.14912e-07	Down	60.353	40.3	20	20	1.7213	1.63518	1.6183	0.331048	0.343065	0.351105
metabolic process	A0A345IK64	Aldose 1-epimerase OS=Deinococcus wulumuqiensis OX=980427 GN=DVJ83_07590 PE=4 SV=1	DVJ83_07590	1.8556	0.000391252	Up	32.807	9.7	3	3	0.767888	0.69196	0.641286	1.27088	1.27155	1.35643
metabolic process	A0A345IJX5	Ribosome maturation factor RimP OS=Deinococcus wulumuqiensis OX=980427 GN=rimP PE=3 SV=1	rimP	1.9703	2.43364e-06	Up	17.739	41.8	8	8	0.656155	0.684061	0.679806	1.29723	1.33909	1.34366
metabolic process	A0A345IGQ1	NAD(P)/FAD-dependent oxidoreductase OS=Deinococcus wulumuqiensis OX=980427 GN=DVJ83_06485 PE=4 SV=1	DVJ83_06485	2.7025	2.62876e-07	Up	41.257	27.2	9	9	0.536223	0.55429	0.530018	1.4588	1.47349	1.44718
metabolic process	A0A345IF98	Pyrroline-5-carboxylate reductase OS=Deinococcus wulumuqiensis OX=980427 GN=proC PE=3 SV=1	proC	3.8148	0.0142685	Up	27.549	22	4	4		0.318533	0.425271	1.39422	1.86321	0.998768
metabolic process	A0A345IGT5	DNA-directed RNA polymerase subunit beta' OS=Deinococcus wulumuqiensis OX=980427 GN=rpoC PE=3 SV=1	rpoC	2.1951	3.22323e-06	Up	171.3	17.8	20	20	0.629611	0.618448	0.629838	1.3593	1.42867	1.33413
metabolic process	A0A345IJG0	Alpha-D-glucose phosphate-specific phosphoglucomutase OS=Deinococcus wulumuqiensis OX=980427 GN=DVJ83_12665 PE=3 SV=1	DVJ83_12665	1.7446	5.52976e-07	Up	57.72	30.7	14	13	0.728821	0.739232	0.718066	1.28257	1.26117	1.27015
metabolic process	A0A345IEF4	Acetyl-CoA C-acetyltransferase OS=Deinococcus wulumuqiensis OX=980427 GN=DVJ83_01625 PE=3 SV=1	DVJ83_01625	0.5463	0.000512034	Down	41.176	17.8	6	6	1.24	1.28484	1.35537	0.666673	0.669317	0.783789
metabolic process	A0A345IGU0	DNA topoisomerase (ATP-hydrolyzing) OS=Deinococcus wulumuqiensis OX=980427 GN=DVJ83_06755 PE=4 SV=1	DVJ83_06755	2.0862	7.23763e-06	Up	74.964	13.3	10	10	0.668502	0.657434	0.618203	1.35955	1.35942	1.33689
metabolic process	A0A345IJG3	Elongation factor G OS=Deinococcus wulumuqiensis OX=980427 GN=fusA PE=3 SV=1	fusA	0.4343	0.00127048	Down	76.681	27.2	12	12	1.17785	1.36337	1.64209	0.6225	0.564746	0.629443
metabolic process	A0A345IJ23	Phosphoribosylformylglycinamidine synthase subunit PurL OS=Deinococcus wulumuqiensis OX=980427 GN=purL PE=3 SV=1	purL	1.8216	0.00255489	Up	78.418	8.5	4	4	0.701104	0.627794	0.797571	1.43612	1.24981	1.1876
metabolic process	A0A345IJ74	Valine--tRNA ligase OS=Deinococcus wulumuqiensis OX=980427 GN=valS PE=3 SV=1	valS	2.4798	2.92567e-06	Up	102.77	13.2	10	10	0.553524	0.591644	0.579055	1.38669	1.43797	1.45112
molecular carrier activity	A0A345IEG4	Acyl carrier protein OS=Deinococcus wulumuqiensis OX=980427 GN=acpP PE=3 SV=1	acpP	0.3616	1.30157e-06	Down	11.63	26	2	2	1.40981	1.50976	1.48713	0.524391	0.531436	0.537469
molecular function regulator	A0A345IFA7	Elongation factor Ts OS=Deinococcus wulumuqiensis OX=980427 GN=tsf PE=3 SV=1	tsf	3.0418	1.66928e-06	Up	28.589	58	16	16	0.490426	0.483488	0.510572	1.47012	1.56465	1.48074
multi-organism process	A0A345IH01	Isocitrate lyase OS=Deinococcus wulumuqiensis OX=980427 GN=DVJ83_07135 PE=4 SV=1	DVJ83_07135	0.5773	0.00105005	Down	46.95	9.8	3	3	1.30385	1.11937	1.38064	0.730737	0.750628	0.714776
multi-organism process	A0A345IIL4	Acetate kinase OS=Deinococcus wulumuqiensis OX=980427 GN=ackA PE=3 SV=1	ackA	2.0059	1.63841e-05	Up	42.978	37	11	11	0.682778	0.641726	0.671587	1.29089	1.32403	1.38899
multi-organism process	A0A345IKQ7	Phosphate transport system permease protein OS=Deinococcus wulumuqiensis OX=980427 GN=pstC PE=3 SV=1	pstC	0.6488	0.0167878	Down	36.878	4.4	2	2	1.15736	1.22475	1.25682	0.854934	0.880802	0.625334
multi-organism process	A0A345IL63	Phosphate transport system permease protein PstA OS=Deinococcus wulumuqiensis OX=980427 GN=DVJ83_13895 PE=3 SV=1	DVJ83_13895	0.5088	5.08358e-05	Down	29.913	17.8	6	6	1.31317	1.29255	1.37102	0.718481	0.652975	0.6518
protein-containing complex	A0A345IGU0	DNA topoisomerase (ATP-hydrolyzing) OS=Deinococcus wulumuqiensis OX=980427 GN=DVJ83_06755 PE=4 SV=1	DVJ83_06755	2.0862	7.23763e-06	Up	74.964	13.3	10	10	0.668502	0.657434	0.618203	1.35955	1.35942	1.33689
protein-containing complex	A0A345IGT5	DNA-directed RNA polymerase subunit beta' OS=Deinococcus wulumuqiensis OX=980427 GN=rpoC PE=3 SV=1	rpoC	2.1951	3.22323e-06	Up	171.3	17.8	20	20	0.629611	0.618448	0.629838	1.3593	1.42867	1.33413
protein-containing complex	A0A345IGT4	DNA-directed RNA polymerase subunit beta OS=Deinococcus wulumuqiensis OX=980427 GN=rpoB PE=3 SV=1	rpoB	2.7776	5.91364e-07	Up	131.08	17.3	19	19	0.532449	0.515224	0.540626	1.48884	1.43776	1.4851
protein-containing complex	A0A345II30	Dihydrolipoyl dehydrogenase OS=Deinococcus wulumuqiensis OX=980427 GN=lpdA PE=3 SV=1	lpdA	0.4674	4.25471e-05	Down	49.111	19.5	8	8	1.35512	1.35218	1.38155	0.638496	0.679089	0.593564
response to stimulus	A0A345IJC1	Thiamine ABC transporter substrate-binding protein OS=Deinococcus wulumuqiensis OX=980427 GN=DVJ83_12440 PE=4 SV=1	DVJ83_12440	0.3344	4.80492e-05	Down	37.66	15.3	5	5	1.44327	1.60025	1.45276	0.46763	0.487041	0.549045
response to stimulus	A0A345IFE0	DNA repair protein RecN OS=Deinococcus wulumuqiensis OX=980427 GN=recN PE=3 SV=1	recN	2.0894	0.0366053	Up	60.016	10.6	4	4	0.709682	0.499752		1.40996	0.976023	1.40459
response to stimulus	A0A345IK92	Divalent-cation tolerance protein CutA OS=Deinococcus wulumuqiensis OX=980427 GN=DVJ83_09185 PE=4 SV=1	DVJ83_09185	1.7386	0.00270513	Up	11.241	44.1	3	3	0.64986	0.733485	0.807532	1.32114	1.1343	1.35369
response to stimulus	A0A345IKQ8	Phosphate-binding protein OS=Deinococcus wulumuqiensis OX=980427 GN=pstS PE=3 SV=1	pstS	0.4961	3.38709e-06	Down	35.774	46.3	14	14	1.29443	1.354	1.36199	0.674742	0.664275	0.650558
response to stimulus	A0A345IEG4	Acyl carrier protein OS=Deinococcus wulumuqiensis OX=980427 GN=acpP PE=3 SV=1	acpP	0.3616	1.30157e-06	Down	11.63	26	2	2	1.40981	1.50976	1.48713	0.524391	0.531436	0.537469
response to stimulus	A0A345II30	Dihydrolipoyl dehydrogenase OS=Deinococcus wulumuqiensis OX=980427 GN=lpdA PE=3 SV=1	lpdA	0.4674	4.25471e-05	Down	49.111	19.5	8	8	1.35512	1.35218	1.38155	0.638496	0.679089	0.593564
response to stimulus	A0A345IH01	Isocitrate lyase OS=Deinococcus wulumuqiensis OX=980427 GN=DVJ83_07135 PE=4 SV=1	DVJ83_07135	0.5773	0.00105005	Down	46.95	9.8	3	3	1.30385	1.11937	1.38064	0.730737	0.750628	0.714776
response to stimulus	A0A345IK64	Aldose 1-epimerase OS=Deinococcus wulumuqiensis OX=980427 GN=DVJ83_07590 PE=4 SV=1	DVJ83_07590	1.8556	0.000391252	Up	32.807	9.7	3	3	0.767888	0.69196	0.641286	1.27088	1.27155	1.35643
response to stimulus	A0A345IGU0	DNA topoisomerase (ATP-hydrolyzing) OS=Deinococcus wulumuqiensis OX=980427 GN=DVJ83_06755 PE=4 SV=1	DVJ83_06755	2.0862	7.23763e-06	Up	74.964	13.3	10	10	0.668502	0.657434	0.618203	1.35955	1.35942	1.33689
response to stimulus	A0A345IEC2	Catalase OS=Deinococcus wulumuqiensis OX=980427 GN=DVJ83_01425 PE=3 SV=1	DVJ83_01425	0.2061	4.14912e-07	Down	60.353	40.3	20	20	1.7213	1.63518	1.6183	0.331048	0.343065	0.351105
response to stimulus	A0A345ILF6	Cadmium-translocating P-type ATPase OS=Deinococcus wulumuqiensis OX=980427 GN=cadA PE=3 SV=1	cadA	1.8169	0.00856236	Up	83.004	5.9	3	3	0.571942	0.714716	0.843314	1.28767	1.16478	1.41757
response to stimulus	A0A345IK48	Acylphosphatase OS=Deinococcus wulumuqiensis OX=980427 GN=DVJ83_06605 PE=3 SV=1	DVJ83_06605	1.7902	0.0481619	Up	9.7669	33.3	2	2	0.622886	0.733848		1.11685	0.997187	1.52923
response to stimulus	A0A345IEF8	Trigger factor OS=Deinococcus wulumuqiensis OX=980427 GN=tig PE=3 SV=1	tig	3.1882	0.00779842	Up	50.658	13.7	6	6	0.642007	0.282402	0.508186	1.60153	1.47188	1.49399
response to stimulus	A0A345IF86	Isocitrate dehydrogenase [NADP] OS=Deinococcus wulumuqiensis OX=980427 GN=DVJ83_03355 PE=4 SV=1	DVJ83_03355	1.9206	0.000567065	Up	46.021	17.1	5	5	0.758693	0.630046	0.665608	1.25348	1.40852	1.28366
response to stimulus	A0A345IF87	OsmC family peroxiredoxin OS=Deinococcus wulumuqiensis OX=980427 GN=DVJ83_03360 PE=4 SV=1	DVJ83_03360	5.7051	3.29317e-07	Up	15.66	27.4	3	3	0.285259	0.299165	0.310417	1.66588	1.72238	1.71689
transcription regulator activity	A0A345IEL9	Transcriptional regulator MraZ OS=Deinococcus wulumuqiensis OX=980427 GN=mraZ PE=3 SV=1	mraZ	5.9111	2.64674e-05	Up	15.744	33.8	5	5	0.302634	0.280722	0.284812	1.5394	1.60911	1.98333
transporter activity	A0A345ILF6	Cadmium-translocating P-type ATPase OS=Deinococcus wulumuqiensis OX=980427 GN=cadA PE=3 SV=1	cadA	1.8169	0.00856236	Up	83.004	5.9	3	3	0.571942	0.714716	0.843314	1.28767	1.16478	1.41757

## Sheet: Up Classification
GO Terms Level 1	GO Terms Level 2	Number of proteins	Related proteins
Biological Process	cellular process	42	A0A345IDW7 A0A345IDW8 A0A345IE09 A0A345IEF8 A0A345IEH1 A0A345IEN2 A0A345IF28 A0A345IF86 A0A345IF87 A0A345IF98 A0A345IFA7 A0A345IFA9 A0A345IFE0 A0A345IG31 A0A345IG54 A0A345IG77 A0A345IGF2 A0A345IGH5 A0A345IGQ1 A0A345IGT5 A0A345IGU0 A0A345IH14 A0A345IH91 A0A345IHF2 A0A345IHG2 A0A345IHR1 A0A345II12 A0A345IIH8 A0A345III5 A0A345IIL0 A0A345IIL4 A0A345IIL6 A0A345IIQ3 A0A345IIS6 A0A345IJ23 A0A345IJ74 A0A…
Biological Process	metabolic process	41	A0A345IDW7 A0A345IDW8 A0A345IE09 A0A345IEH1 A0A345IEN2 A0A345IF28 A0A345IF86 A0A345IF87 A0A345IF98 A0A345IFA7 A0A345IFA9 A0A345IFE0 A0A345IFP7 A0A345IG31 A0A345IG54 A0A345IG77 A0A345IGF2 A0A345IGH5 A0A345IGQ1 A0A345IGT5 A0A345IGU0 A0A345IH14 A0A345IH91 A0A345IHG2 A0A345IHR1 A0A345II12 A0A345IIH8 A0A345III5 A0A345IIL0 A0A345IIL4 A0A345IIL6 A0A345IIQ3 A0A345IIS6 A0A345IJ23 A0A345IJ74 A0A345IJG0 A0A…
Biological Process	response to stimulus	9	A0A345IEF8 A0A345IF86 A0A345IF87 A0A345IFE0 A0A345IGU0 A0A345IK48 A0A345IK64 A0A345IK92 A0A345ILF6
Biological Process	growth	8	A0A345IEN2 A0A345IFA9 A0A345IGT4 A0A345IGT5 A0A345IGU0 A0A345IHF2 A0A345IIL6 A0A345IJ23
Biological Process	biological regulation	5	A0A345IEL9 A0A345IFA7 A0A345IHF2 A0A345IIL0 A0A345IJ74
Biological Process	other	2	A0A345IIL4 A0A345ILF6
Cellular Component	cell	35	A0A345IDQ5 A0A345IDW8 A0A345IE09 A0A345IEF8 A0A345IEN2 A0A345IF86 A0A345IF87 A0A345IF98 A0A345IFA7 A0A345IFA9 A0A345IFE0 A0A345IFP7 A0A345IFU1 A0A345IG54 A0A345IG77 A0A345IGH5 A0A345IGT4 A0A345IGT5 A0A345IGU0 A0A345IH91 A0A345IHF2 A0A345IHG2 A0A345II12 A0A345IIH8 A0A345III5 A0A345IIL4 A0A345IIL6 A0A345IIS6 A0A345IJ23 A0A345IJ74 A0A345IJG0 A0A345IJX5 A0A345IK92 A0A345IL75 A0A345ILF6
Cellular Component	intracellular	31	A0A345IDQ5 A0A345IDW8 A0A345IE09 A0A345IEF8 A0A345IF86 A0A345IF87 A0A345IF98 A0A345IFA7 A0A345IFA9 A0A345IFE0 A0A345IFP7 A0A345IG54 A0A345IG77 A0A345IGH5 A0A345IGT4 A0A345IGT5 A0A345IGU0 A0A345IH91 A0A345IHF2 A0A345IHG2 A0A345II12 A0A345IIH8 A0A345III5 A0A345IIL4 A0A345IIS6 A0A345IJ23 A0A345IJ74 A0A345IJG0 A0A345IJX5 A0A345IK92 A0A345IL75
Cellular Component	protein-containing complex	3	A0A345IGT4 A0A345IGT5 A0A345IGU0
Molecular Function	catalytic activity	41	A0A345IDQ5 A0A345IDW7 A0A345IDW8 A0A345IE09 A0A345IEH1 A0A345IEN2 A0A345IF28 A0A345IF86 A0A345IF87 A0A345IF98 A0A345IFP7 A0A345IG31 A0A345IG54 A0A345IG77 A0A345IGF2 A0A345IGH5 A0A345IGQ1 A0A345IGT5 A0A345IGU0 A0A345IH14 A0A345IH91 A0A345IHF2 A0A345IHG2 A0A345IHR1 A0A345II12 A0A345IIH8 A0A345III5 A0A345IIL0 A0A345IIL4 A0A345IIL6 A0A345IIQ3 A0A345IIS6 A0A345IJ23 A0A345IJ74 A0A345IJG0 A0A345IK48 A0A…
Molecular Function	binding	21	A0A345IDW8 A0A345IE09 A0A345IEL9 A0A345IF98 A0A345IFA7 A0A345IFA9 A0A345IFE0 A0A345IFP7 A0A345IG54 A0A345IGF2 A0A345IGH5 A0A345IGU0 A0A345IH14 A0A345IHF2 A0A345IHG2 A0A345IIL4 A0A345IIL6 A0A345IIS6 A0A345IJ23 A0A345IJ74 A0A345IK92
Molecular Function	transporter activity	1	A0A345ILF6
Molecular Function	antioxidant activity	1	A0A345IF87
Molecular Function	molecular function regulator	1	A0A345IFA7
Molecular Function	transcription regulator activity	1	A0A345IEL9

## Sheet: Up list
Category	Protein accession	Protein description	Gene name	dps/R12 Ratio	dps/R12 P value	Regulated Type	MW [kDa]	Coverage [%]	Peptides	Unique peptides	R12_1	R12_2	R12_3	dps_1	dps_2	dps_3
antioxidant activity	A0A345IF87	OsmC family peroxiredoxin OS=Deinococcus wulumuqiensis OX=980427 GN=DVJ83_03360 PE=4 SV=1	DVJ83_03360	5.7051	3.29317e-07	Up	15.66	27.4	3	3	0.285259	0.299165	0.310417	1.66588	1.72238	1.71689
binding	A0A345IFA9	Ribosome-recycling factor OS=Deinococcus wulumuqiensis OX=980427 GN=frr PE=3 SV=1	frr	1.6377	0.000226803	Up	20.536	21.3	6	6	0.722257	0.778532	0.773905	1.1705	1.25531	1.29949
binding	A0A345IGF2	Ornithine--oxo-acid transaminase OS=Deinococcus wulumuqiensis OX=980427 GN=rocD PE=3 SV=1	rocD	1.9587	0.00523984	Up	47.85	10.7	3	3	0.764151	0.661565	0.602222	1.358	1.52551	1.08855
binding	A0A345IG54	Shikimate dehydrogenase (NADP(+)) OS=Deinococcus wulumuqiensis OX=980427 GN=aroE PE=3 SV=1	aroE	2.5058	0.0110156	Up	31.771	8.2	2	2	0.640393	0.377934	0.69314	1.18314	1.53194	1.57345
binding	A0A345IF98	Pyrroline-5-carboxylate reductase OS=Deinococcus wulumuqiensis OX=980427 GN=proC PE=3 SV=1	proC	3.8148	0.0142685	Up	27.549	22	4	4		0.318533	0.425271	1.39422	1.86321	0.998768
binding	A0A345IH14	Proline dehydrogenase OS=Deinococcus wulumuqiensis OX=980427 GN=DVJ83_07210 PE=4 SV=1	DVJ83_07210	4.1812	2.6547e-07	Up	35.133	38.1	13	13	0.376648	0.38266	0.39873	1.59833	1.59111	1.65252
binding	A0A345IGH5	tRNA-dihydrouridine(20/20a) synthase OS=Deinococcus wulumuqiensis OX=980427 GN=DVJ83_06045 PE=3 SV=1	DVJ83_06045	1.9749	0.00103939	Up	36.295	15.3	3	3	0.731509	0.645573	0.639809	1.36393	1.45621	1.16297
binding	A0A345IEL9	Transcriptional regulator MraZ OS=Deinococcus wulumuqiensis OX=980427 GN=mraZ PE=3 SV=1	mraZ	5.9111	2.64674e-05	Up	15.744	33.8	5	5	0.302634	0.280722	0.284812	1.5394	1.60911	1.98333
binding	A0A345IE09	DNA-directed RNA polymerase subunit alpha OS=Deinococcus wulumuqiensis OX=980427 GN=rpoA PE=3 SV=1	rpoA	1.7985	2.55658e-06	Up	37.197	30.2	9	9	0.703311	0.734716	0.705985	1.27637	1.29933	1.2803
binding	A0A345IHG2	Ribosomal RNA large subunit methyltransferase H OS=Deinococcus wulumuqiensis OX=980427 GN=rlmH PE=3 SV=1	rlmH	1.9989	0.000263413	Up	16.144	15.8	2	2	0.736257	0.612694	0.65181	1.29152	1.32854	1.37918
binding	A0A345IIL4	Acetate kinase OS=Deinococcus wulumuqiensis OX=980427 GN=ackA PE=3 SV=1	ackA	2.0059	1.63841e-05	Up	42.978	37	11	11	0.682778	0.641726	0.671587	1.29089	1.32403	1.38899
binding	A0A345IFE0	DNA repair protein RecN OS=Deinococcus wulumuqiensis OX=980427 GN=recN PE=3 SV=1	recN	2.0894	0.0366053	Up	60.016	10.6	4	4	0.709682	0.499752		1.40996	0.976023	1.40459
binding	A0A345IIL6	2-C-methyl-D-erythritol 4-phosphate cytidylyltransferase OS=Deinococcus wulumuqiensis OX=980427 GN=ispD PE=3 SV=1	ispD	1.6086	0.00231747	Up	23.176	23.9	4	4	0.667986	0.825388	0.806693	1.22797	1.19686	1.27511
binding	A0A345IFA7	Elongation factor Ts OS=Deinococcus wulumuqiensis OX=980427 GN=tsf PE=3 SV=1	tsf	3.0418	1.66928e-06	Up	28.589	58	16	16	0.490426	0.483488	0.510572	1.47012	1.56465	1.48074
binding	A0A345IDW8	Cytidine deaminase OS=Deinococcus wulumuqiensis OX=980427 GN=cdd PE=3 SV=1	cdd	1.7018	0.00929822	Up	15.94	37.5	4	4	0.906339	0.693149	0.621239	1.33123	1.21887	1.22918
binding	A0A345IK92	Divalent-cation tolerance protein CutA OS=Deinococcus wulumuqiensis OX=980427 GN=DVJ83_09185 PE=4 SV=1	DVJ83_09185	1.7386	0.00270513	Up	11.241	44.1	3	3	0.64986	0.733485	0.807532	1.32114	1.1343	1.35369
binding	A0A345IIS6	N5-carboxyaminoimidazole ribonucleotide synthase OS=Deinococcus wulumuqiensis OX=980427 GN=purK PE=3 SV=1	purK	1.5735	0.000756928	Up	39.596	11.9	4	4	0.836758	0.761608	0.733055	1.25633	1.15227	1.25998
binding	A0A345IGU0	DNA topoisomerase (ATP-hydrolyzing) OS=Deinococcus wulumuqiensis OX=980427 GN=DVJ83_06755 PE=4 SV=1	DVJ83_06755	2.0862	7.23763e-06	Up	74.964	13.3	10	10	0.668502	0.657434	0.618203	1.35955	1.35942	1.33689
binding	A0A345IJ23	Phosphoribosylformylglycinamidine synthase subunit PurL OS=Deinococcus wulumuqiensis OX=980427 GN=purL PE=3 SV=1	purL	1.8216	0.00255489	Up	78.418	8.5	4	4	0.701104	0.627794	0.797571	1.43612	1.24981	1.1876
binding	A0A345IHF2	Cell division protein FtsZ OS=Deinococcus wulumuqiensis OX=980427 GN=ftsZ PE=3 SV=1	ftsZ	2.2557	0.00737692	Up	38.934	10	2	2	0.617115		0.52352	1.34415	1.08442	1.43079
binding	A0A345IJ74	Valine--tRNA ligase OS=Deinococcus wulumuqiensis OX=980427 GN=valS PE=3 SV=1	valS	2.4798	2.92567e-06	Up	102.77	13.2	10	10	0.553524	0.591644	0.579055	1.38669	1.43797	1.45112
binding	A0A345IFP7	NADPH-dependent oxidoreductase OS=Deinococcus wulumuqiensis OX=980427 GN=DVJ83_04315 PE=3 SV=1	DVJ83_04315	2.3408	5.60229e-06	Up	28.612	19.7	5	5	0.582049	0.606164	0.607752	1.34247	1.4492	1.41236
biological regulation	A0A345IFA7	Elongation factor Ts OS=Deinococcus wulumuqiensis OX=980427 GN=tsf PE=3 SV=1	tsf	3.0418	1.66928e-06	Up	28.589	58	16	16	0.490426	0.483488	0.510572	1.47012	1.56465	1.48074
biological regulation	A0A345IEL9	Transcriptional regulator MraZ OS=Deinococcus wulumuqiensis OX=980427 GN=mraZ PE=3 SV=1	mraZ	5.9111	2.64674e-05	Up	15.744	33.8	5	5	0.302634	0.280722	0.284812	1.5394	1.60911	1.98333
biological regulation	A0A345IIL0	Nitric oxide synthase oxygenase OS=Deinococcus wulumuqiensis OX=980427 GN=DVJ83_10815 PE=3 SV=1	DVJ83_10815	1.9649	0.0488434	Up	38.249	8.7	2	2	0.494719	0.771973		1.50338	1.1771	1.05282
biological regulation	A0A345IJ74	Valine--tRNA ligase OS=Deinococcus wulumuqiensis OX=980427 GN=valS PE=3 SV=1	valS	2.4798	2.92567e-06	Up	102.77	13.2	10	10	0.553524	0.591644	0.579055	1.38669	1.43797	1.45112
biological regulation	A0A345IHF2	Cell division protein FtsZ OS=Deinococcus wulumuqiensis OX=980427 GN=ftsZ PE=3 SV=1	ftsZ	2.2557	0.00737692	Up	38.934	10	2	2	0.617115		0.52352	1.34415	1.08442	1.43079
catalytic activity	A0A345IGH5	tRNA-dihydrouridine(20/20a) synthase OS=Deinococcus wulumuqiensis OX=980427 GN=DVJ83_06045 PE=3 SV=1	DVJ83_06045	1.9749	0.00103939	Up	36.295	15.3	3	3	0.731509	0.645573	0.639809	1.36393	1.45621	1.16297
catalytic activity	A0A345IG31	Deoxyribose-phosphate aldolase OS=Deinococcus wulumuqiensis OX=980427 GN=deoC PE=3 SV=1	deoC	2.4689	0.000324461	Up	22.881	43.6	8	8	0.492812	0.599625	0.637231	1.38338	1.43211	1.45484
catalytic activity	A0A345IG77	Uroporphyrinogen decarboxylase OS=Deinococcus wulumuqiensis OX=980427 GN=hemE PE=3 SV=1	hemE	3.1087	0.0132511	Up	43.245	9.6	3	3	0.421551	0.461368		1.57877	0.970863	1.56745
catalytic activity	A0A345IG54	Shikimate dehydrogenase (NADP(+)) OS=Deinococcus wulumuqiensis OX=980427 GN=aroE PE=3 SV=1	aroE	2.5058	0.0110156	Up	31.771	8.2	2	2	0.640393	0.377934	0.69314	1.18314	1.53194	1.57345
catalytic activity	A0A345IHF2	Cell division protein FtsZ OS=Deinococcus wulumuqiensis OX=980427 GN=ftsZ PE=3 SV=1	ftsZ	2.2557	0.00737692	Up	38.934	10	2	2	0.617115		0.52352	1.34415	1.08442	1.43079
catalytic activity	A0A345IFP7	NADPH-dependent oxidoreductase OS=Deinococcus wulumuqiensis OX=980427 GN=DVJ83_04315 PE=3 SV=1	DVJ83_04315	2.3408	5.60229e-06	Up	28.612	19.7	5	5	0.582049	0.606164	0.607752	1.34247	1.4492	1.41236
catalytic activity	A0A345IGF2	Ornithine--oxo-acid transaminase OS=Deinococcus wulumuqiensis OX=980427 GN=rocD PE=3 SV=1	rocD	1.9587	0.00523984	Up	47.85	10.7	3	3	0.764151	0.661565	0.602222	1.358	1.52551	1.08855
catalytic activity	A0A345IGT5	DNA-directed RNA polymerase subunit beta' OS=Deinococcus wulumuqiensis OX=980427 GN=rpoC PE=3 SV=1	rpoC	2.1951	3.22323e-06	Up	171.3	17.8	20	20	0.629611	0.618448	0.629838	1.3593	1.42867	1.33413
catalytic activity	A0A345IGQ1	NAD(P)/FAD-dependent oxidoreductase OS=Deinococcus wulumuqiensis OX=980427 GN=DVJ83_06485 PE=4 SV=1	DVJ83_06485	2.7025	2.62876e-07	Up	41.257	27.2	9	9	0.536223	0.55429	0.530018	1.4588	1.47349	1.44718
catalytic activity	A0A345IGU0	DNA topoisomerase (ATP-hydrolyzing) OS=Deinococcus wulumuqiensis OX=980427 GN=DVJ83_06755 PE=4 SV=1	DVJ83_06755	2.0862	7.23763e-06	Up	74.964	13.3	10	10	0.668502	0.657434	0.618203	1.35955	1.35942	1.33689
catalytic activity	A0A345IJ74	Valine--tRNA ligase OS=Deinococcus wulumuqiensis OX=980427 GN=valS PE=3 SV=1	valS	2.4798	2.92567e-06	Up	102.77	13.2	10	10	0.553524	0.591644	0.579055	1.38669	1.43797	1.45112
catalytic activity	A0A345IJ23	Phosphoribosylformylglycinamidine synthase subunit PurL OS=Deinococcus wulumuqiensis OX=980427 GN=purL PE=3 SV=1	purL	1.8216	0.00255489	Up	78.418	8.5	4	4	0.701104	0.627794	0.797571	1.43612	1.24981	1.1876
catalytic activity	A0A345IIS6	N5-carboxyaminoimidazole ribonucleotide synthase OS=Deinococcus wulumuqiensis OX=980427 GN=purK PE=3 SV=1	purK	1.5735	0.000756928	Up	39.596	11.9	4	4	0.836758	0.761608	0.733055	1.25633	1.15227	1.25998
catalytic activity	A0A345IIQ3	Thymidylate synthase OS=Deinococcus wulumuqiensis OX=980427 GN=thyA PE=3 SV=1	thyA	1.6389	0.00121825	Up	30.332	19.3	4	4	0.680353	0.821198	0.772109	1.23264	1.19368	1.30002
catalytic activity	A0A345IIL6	2-C-methyl-D-erythritol 4-phosphate cytidylyltransferase OS=Deinococcus wulumuqiensis OX=980427 GN=ispD PE=3 SV=1	ispD	1.6086	0.00231747	Up	23.176	23.9	4	4	0.667986	0.825388	0.806693	1.22797	1.19686	1.27511
catalytic activity	A0A345IIL4	Acetate kinase OS=Deinococcus wulumuqiensis OX=980427 GN=ackA PE=3 SV=1	ackA	2.0059	1.63841e-05	Up	42.978	37	11	11	0.682778	0.641726	0.671587	1.29089	1.32403	1.38899
catalytic activity	A0A345IK64	Aldose 1-epimerase OS=Deinococcus wulumuqiensis OX=980427 GN=DVJ83_07590 PE=4 SV=1	DVJ83_07590	1.8556	0.000391252	Up	32.807	9.7	3	3	0.767888	0.69196	0.641286	1.27088	1.27155	1.35643
catalytic activity	A0A345IIL0	Nitric oxide synthase oxygenase OS=Deinococcus wulumuqiensis OX=980427 GN=DVJ83_10815 PE=3 SV=1	DVJ83_10815	1.9649	0.0488434	Up	38.249	8.7	2	2	0.494719	0.771973		1.50338	1.1771	1.05282
catalytic activity	A0A345III5	Arginine--tRNA ligase OS=Deinococcus wulumuqiensis OX=980427 GN=argS PE=3 SV=1	argS	1.8734	0.000653879	Up	66.48	6.1	6	6	0.779535	0.673787	0.634781	1.27156	1.36766	1.27268
catalytic activity	A0A345IKG1	Biosynthetic arginine decarboxylase OS=Deinococcus wulumuqiensis OX=980427 GN=speA PE=3 SV=1	speA	2.5227	7.42155e-06	Up	73.892	23.7	13	13	0.542572	0.577751	0.582894	1.40637	1.39722	1.49319
catalytic activity	A0A345IIH8	MBL fold metallo-hydrolase OS=Deinococcus wulumuqiensis OX=980427 GN=DVJ83_10605 PE=4 SV=1	DVJ83_10605	1.6532	0.000244422	Up	22.771	25.1	4	4	0.71127	0.794859	0.755328	1.18547	1.28389	1.26919
catalytic activity	A0A345II12	Porphobilinogen deaminase OS=Deinococcus wulumuqiensis OX=980427 GN=hemC PE=3 SV=1	hemC	1.5404	6.2718e-05	Up	33.763	39	12	12	0.794949	0.77253	0.794354	1.16811	1.26362	1.20644
catalytic activity	A0A345IKJ6	NAD(P)-dependent oxidoreductase OS=Deinococcus wulumuqiensis OX=980427 GN=DVJ83_13515 PE=4 SV=1	DVJ83_13515	1.773	0.00057276	Up	29.702	7	2	2	0.663349	0.751973	0.748437	1.25033	1.2058	1.38011
catalytic activity	A0A345IHR1	tRNA (guanosine(18)-2'-O)-methyltransferase OS=Deinococcus wulumuqiensis OX=980427 GN=trmH PE=3 SV=1	trmH	4.1024	0.000223847	Up	24.741	22.3	3	3	0.338179	0.362656	0.475073	1.74777	1.55279	1.52354
catalytic activity	A0A345IDQ5	Thymidine phosphorylase OS=Deinococcus wulumuqiensis OX=980427 GN=DVJ83_00010 PE=3 SV=1	DVJ83_00010	2.4285	4.47875e-05	Up	46.859	25.5	9	9	0.585861	0.628953	0.535231	1.41946	1.41601	1.41448
catalytic activity	A0A345IH91	Glycoside hydrolase family 13 protein OS=Deinococcus wulumuqiensis OX=980427 GN=DVJ83_07705 PE=4 SV=1	DVJ83_07705	2.0667	5.80655e-05	Up	75.486	11.8	6	5	0.60711	0.695171	0.654193	1.36851	1.31812	1.35689
catalytic activity	A0A345IH14	Proline dehydrogenase OS=Deinococcus wulumuqiensis OX=980427 GN=DVJ83_07210 PE=4 SV=1	DVJ83_07210	4.1812	2.6547e-07	Up	35.133	38.1	13	13	0.376648	0.38266	0.39873	1.59833	1.59111	1.65252
catalytic activity	A0A345IL75	Malate synthase OS=Deinococcus wulumuqiensis OX=980427 GN=DVJ83_14620 PE=3 SV=1	DVJ83_14620	2.6343	0.0165278	Up	58.455	12.9	5	5	0.641324		0.368481	1.31917	1.34076	1.33027
catalytic activity	A0A345IHG2	Ribosomal RNA large subunit methyltransferase H OS=Deinococcus wulumuqiensis OX=980427 GN=rlmH PE=3 SV=1	rlmH	1.9989	0.000263413	Up	16.144	15.8	2	2	0.736257	0.612694	0.65181	1.29152	1.32854	1.37918
catalytic activity	A0A345IJG0	Alpha-D-glucose phosphate-specific phosphoglucomutase OS=Deinococcus wulumuqiensis OX=980427 GN=DVJ83_12665 PE=3 SV=1	DVJ83_12665	1.7446	5.52976e-07	Up	57.72	30.7	14	13	0.728821	0.739232	0.718066	1.28257	1.26117	1.27015
catalytic activity	A0A345IF87	OsmC family peroxiredoxin OS=Deinococcus wulumuqiensis OX=980427 GN=DVJ83_03360 PE=4 SV=1	DVJ83_03360	5.7051	3.29317e-07	Up	15.66	27.4	3	3	0.285259	0.299165	0.310417	1.66588	1.72238	1.71689
catalytic activity	A0A345IF86	Isocitrate dehydrogenase [NADP] OS=Deinococcus wulumuqiensis OX=980427 GN=DVJ83_03355 PE=4 SV=1	DVJ83_03355	1.9206	0.000567065	Up	46.021	17.1	5	5	0.758693	0.630046	0.665608	1.25348	1.40852	1.28366
catalytic activity	A0A345IF28	3-phosphoshikimate 1-carboxyvinyltransferase OS=Deinococcus wulumuqiensis OX=980427 GN=aroA PE=3 SV=1	aroA	1.5863	0.000771169	Up	46.786	15.7	5	5	0.716746	0.844042	0.759136	1.1961	1.22256	1.26141
catalytic activity	A0A345IDW7	Adenylosuccinate lyase OS=Deinococcus wulumuqiensis OX=980427 GN=DVJ83_00455 PE=3 SV=1	DVJ83_00455	3.6955	3.33467e-05	Up	48.654	20.9	9	9	0.388176	0.47438	0.415256	1.65133	1.52432	1.54654
catalytic activity	A0A345IK48	Acylphosphatase OS=Deinococcus wulumuqiensis OX=980427 GN=DVJ83_06605 PE=3 SV=1	DVJ83_06605	1.7902	0.0481619	Up	9.7669	33.3	2	2	0.622886	0.733848		1.11685	0.997187	1.52923
catalytic activity	A0A345ILF6	Cadmium-translocating P-type ATPase OS=Deinococcus wulumuqiensis OX=980427 GN=cadA PE=3 SV=1	cadA	1.8169	0.00856236	Up	83.004	5.9	3	3	0.571942	0.714716	0.843314	1.28767	1.16478	1.41757
catalytic activity	A0A345IF98	Pyrroline-5-carboxylate reductase OS=Deinococcus wulumuqiensis OX=980427 GN=proC PE=3 SV=1	proC	3.8148	0.0142685	Up	27.549	22	4	4		0.318533	0.425271	1.39422	1.86321	0.998768
catalytic activity	A0A345IDW8	Cytidine deaminase OS=Deinococcus wulumuqiensis OX=980427 GN=cdd PE=3 SV=1	cdd	1.7018	0.00929822	Up	15.94	37.5	4	4	0.906339	0.693149	0.621239	1.33123	1.21887	1.22918
catalytic activity	A0A345IEH1	Glycerol kinase OS=Deinococcus wulumuqiensis OX=980427 GN=glpK PE=3 SV=1	glpK	1.839	2.11261e-05	Up	54.921	13.2	8	8	0.695975	0.727318	0.690095	1.3452	1.25186	1.28955
catalytic activity	A0A345IE09	DNA-directed RNA polymerase subunit alpha OS=Deinococcus wulumuqiensis OX=980427 GN=rpoA PE=3 SV=1	rpoA	1.7985	2.55658e-06	Up	37.197	30.2	9	9	0.703311	0.734716	0.705985	1.27637	1.29933	1.2803
catalytic activity	A0A345IEN2	1,4-alpha-glucan branching enzyme GlgB OS=Deinococcus wulumuqiensis OX=980427 GN=glgB PE=3 SV=1	glgB	1.5809	9.89171e-06	Up	79.625	8.3	5	5	0.773192	0.768664	0.782915	1.21708	1.26142	1.19673
cell	A0A345IGT4	DNA-directed RNA polymerase subunit beta OS=Deinococcus wulumuqiensis OX=980427 GN=rpoB PE=3 SV=1	rpoB	2.7776	5.91364e-07	Up	131.08	17.3	19	19	0.532449	0.515224	0.540626	1.48884	1.43776	1.4851
cell	A0A345IJ23	Phosphoribosylformylglycinamidine synthase subunit PurL OS=Deinococcus wulumuqiensis OX=980427 GN=purL PE=3 SV=1	purL	1.8216	0.00255489	Up	78.418	8.5	4	4	0.701104	0.627794	0.797571	1.43612	1.24981	1.1876
cell	A0A345IGT5	DNA-directed RNA polymerase subunit beta' OS=Deinococcus wulumuqiensis OX=980427 GN=rpoC PE=3 SV=1	rpoC	2.1951	3.22323e-06	Up	171.3	17.8	20	20	0.629611	0.618448	0.629838	1.3593	1.42867	1.33413
cell	A0A345IEF8	Trigger factor OS=Deinococcus wulumuqiensis OX=980427 GN=tig PE=3 SV=1	tig	3.1882	0.00779842	Up	50.658	13.7	6	6	0.642007	0.282402	0.508186	1.60153	1.47188	1.49399
cell	A0A345IJG0	Alpha-D-glucose phosphate-specific phosphoglucomutase OS=Deinococcus wulumuqiensis OX=980427 GN=DVJ83_12665 PE=3 SV=1	DVJ83_12665	1.7446	5.52976e-07	Up	57.72	30.7	14	13	0.728821	0.739232	0.718066	1.28257	1.26117	1.27015
cell	A0A345IF86	Isocitrate dehydrogenase [NADP] OS=Deinococcus wulumuqiensis OX=980427 GN=DVJ83_03355 PE=4 SV=1	DVJ83_03355	1.9206	0.000567065	Up	46.021	17.1	5	5	0.758693	0.630046	0.665608	1.25348	1.40852	1.28366
cell	A0A345IH91	Glycoside hydrolase family 13 protein OS=Deinococcus wulumuqiensis OX=980427 GN=DVJ83_07705 PE=4 SV=1	DVJ83_07705	2.0667	5.80655e-05	Up	75.486	11.8	6	5	0.60711	0.695171	0.654193	1.36851	1.31812	1.35689
cell	A0A345IL75	Malate synthase OS=Deinococcus wulumuqiensis OX=980427 GN=DVJ83_14620 PE=3 SV=1	DVJ83_14620	2.6343	0.0165278	Up	58.455	12.9	5	5	0.641324		0.368481	1.31917	1.34076	1.33027
cell	A0A345IFU1	Pyridoxal phosphate-dependent aminotransferase OS=Deinococcus wulumuqiensis OX=980427 GN=DVJ83_04605 PE=4 SV=1	DVJ83_04605	1.9303	0.0304035	Up	44.652	7.7	4	4	0.688498	0.670837	0.688237	1.01857	1.84777	1.08609
cell	A0A345IFA9	Ribosome-recycling factor OS=Deinococcus wulumuqiensis OX=980427 GN=frr PE=3 SV=1	frr	1.6377	0.000226803	Up	20.536	21.3	6	6	0.722257	0.778532	0.773905	1.1705	1.25531	1.29949
cell	A0A345IF87	OsmC family peroxiredoxin OS=Deinococcus wulumuqiensis OX=980427 GN=DVJ83_03360 PE=4 SV=1	DVJ83_03360	5.7051	3.29317e-07	Up	15.66	27.4	3	3	0.285259	0.299165	0.310417	1.66588	1.72238	1.71689
cell	A0A345ILF6	Cadmium-translocating P-type ATPase OS=Deinococcus wulumuqiensis OX=980427 GN=cadA PE=3 SV=1	cadA	1.8169	0.00856236	Up	83.004	5.9	3	3	0.571942	0.714716	0.843314	1.28767	1.16478	1.41757
cell	A0A345IIS6	N5-carboxyaminoimidazole ribonucleotide synthase OS=Deinococcus wulumuqiensis OX=980427 GN=purK PE=3 SV=1	purK	1.5735	0.000756928	Up	39.596	11.9	4	4	0.836758	0.761608	0.733055	1.25633	1.15227	1.25998
cell	A0A345II12	Porphobilinogen deaminase OS=Deinococcus wulumuqiensis OX=980427 GN=hemC PE=3 SV=1	hemC	1.5404	6.2718e-05	Up	33.763	39	12	12	0.794949	0.77253	0.794354	1.16811	1.26362	1.20644
cell	A0A345IJX5	Ribosome maturation factor RimP OS=Deinococcus wulumuqiensis OX=980427 GN=rimP PE=3 SV=1	rimP	1.9703	2.43364e-06	Up	17.739	41.8	8	8	0.656155	0.684061	0.679806	1.29723	1.33909	1.34366
cell	A0A345IIH8	MBL fold metallo-hydrolase OS=Deinococcus wulumuqiensis OX=980427 GN=DVJ83_10605 PE=4 SV=1	DVJ83_10605	1.6532	0.000244422	Up	22.771	25.1	4	4	0.71127	0.794859	0.755328	1.18547	1.28389	1.26919
cell	A0A345IEN2	1,4-alpha-glucan branching enzyme GlgB OS=Deinococcus wulumuqiensis OX=980427 GN=glgB PE=3 SV=1	glgB	1.5809	9.89171e-06	Up	79.625	8.3	5	5	0.773192	0.768664	0.782915	1.21708	1.26142	1.19673
cell	A0A345III5	Arginine--tRNA ligase OS=Deinococcus wulumuqiensis OX=980427 GN=argS PE=3 SV=1	argS	1.8734	0.000653879	Up	66.48	6.1	6	6	0.779535	0.673787	0.634781	1.27156	1.36766	1.27268
cell	A0A345IIL4	Acetate kinase OS=Deinococcus wulumuqiensis OX=980427 GN=ackA PE=3 SV=1	ackA	2.0059	1.63841e-05	Up	42.978	37	11	11	0.682778	0.641726	0.671587	1.29089	1.32403	1.38899
cell	A0A345IE09	DNA-directed RNA polymerase subunit alpha OS=Deinococcus wulumuqiensis OX=980427 GN=rpoA PE=3 SV=1	rpoA	1.7985	2.55658e-06	Up	37.197	30.2	9	9	0.703311	0.734716	0.705985	1.27637	1.29933	1.2803
cell	A0A345IDW8	Cytidine deaminase OS=Deinococcus wulumuqiensis OX=980427 GN=cdd PE=3 SV=1	cdd	1.7018	0.00929822	Up	15.94	37.5	4	4	0.906339	0.693149	0.621239	1.33123	1.21887	1.22918
cell	A0A345IHG2	Ribosomal RNA large subunit methyltransferase H OS=Deinococcus wulumuqiensis OX=980427 GN=rlmH PE=3 SV=1	rlmH	1.9989	0.000263413	Up	16.144	15.8	2	2	0.736257	0.612694	0.65181	1.29152	1.32854	1.37918
cell	A0A345IGU0	DNA topoisomerase (ATP-hydrolyzing) OS=Deinococcus wulumuqiensis OX=980427 GN=DVJ83_06755 PE=4 SV=1	DVJ83_06755	2.0862	7.23763e-06	Up	74.964	13.3	10	10	0.668502	0.657434	0.618203	1.35955	1.35942	1.33689
cell	A0A345IIL6	2-C-methyl-D-erythritol 4-phosphate cytidylyltransferase OS=Deinococcus wulumuqiensis OX=980427 GN=ispD PE=3 SV=1	ispD	1.6086	0.00231747	Up	23.176	23.9	4	4	0.667986	0.825388	0.806693	1.22797	1.19686	1.27511
cell	A0A345IHF2	Cell division protein FtsZ OS=Deinococcus wulumuqiensis OX=980427 GN=ftsZ PE=3 SV=1	ftsZ	2.2557	0.00737692	Up	38.934	10	2	2	0.617115		0.52352	1.34415	1.08442	1.43079
cell	A0A345IG54	Shikimate dehydrogenase (NADP(+)) OS=Deinococcus wulumuqiensis OX=980427 GN=aroE PE=3 SV=1	aroE	2.5058	0.0110156	Up	31.771	8.2	2	2	0.640393	0.377934	0.69314	1.18314	1.53194	1.57345
cell	A0A345IFA7	Elongation factor Ts OS=Deinococcus wulumuqiensis OX=980427 GN=tsf PE=3 SV=1	tsf	3.0418	1.66928e-06	Up	28.589	58	16	16	0.490426	0.483488	0.510572	1.47012	1.56465	1.48074
cell	A0A345IDQ5	Thymidine phosphorylase OS=Deinococcus wulumuqiensis OX=980427 GN=DVJ83_00010 PE=3 SV=1	DVJ83_00010	2.4285	4.47875e-05	Up	46.859	25.5	9	9	0.585861	0.628953	0.535231	1.41946	1.41601	1.41448
cell	A0A345IK92	Divalent-cation tolerance protein CutA OS=Deinococcus wulumuqiensis OX=980427 GN=DVJ83_09185 PE=4 SV=1	DVJ83_09185	1.7386	0.00270513	Up	11.241	44.1	3	3	0.64986	0.733485	0.807532	1.32114	1.1343	1.35369
cell	A0A345IG77	Uroporphyrinogen decarboxylase OS=Deinococcus wulumuqiensis OX=980427 GN=hemE PE=3 SV=1	hemE	3.1087	0.0132511	Up	43.245	9.6	3	3	0.421551	0.461368		1.57877	0.970863	1.56745
cell	A0A345IF98	Pyrroline-5-carboxylate reductase OS=Deinococcus wulumuqiensis OX=980427 GN=proC PE=3 SV=1	proC	3.8148	0.0142685	Up	27.549	22	4	4		0.318533	0.425271	1.39422	1.86321	0.998768
cell	A0A345IFP7	NADPH-dependent oxidoreductase OS=Deinococcus wulumuqiensis OX=980427 GN=DVJ83_04315 PE=3 SV=1	DVJ83_04315	2.3408	5.60229e-06	Up	28.612	19.7	5	5	0.582049	0.606164	0.607752	1.34247	1.4492	1.41236
cell	A0A345IJ74	Valine--tRNA ligase OS=Deinococcus wulumuqiensis OX=980427 GN=valS PE=3 SV=1	valS	2.4798	2.92567e-06	Up	102.77	13.2	10	10	0.553524	0.591644	0.579055	1.38669	1.43797	1.45112
cell	A0A345IFE0	DNA repair protein RecN OS=Deinococcus wulumuqiensis OX=980427 GN=recN PE=3 SV=1	recN	2.0894	0.0366053	Up	60.016	10.6	4	4	0.709682	0.499752		1.40996	0.976023	1.40459
cell	A0A345IGH5	tRNA-dihydrouridine(20/20a) synthase OS=Deinococcus wulumuqiensis OX=980427 GN=DVJ83_06045 PE=3 SV=1	DVJ83_06045	1.9749	0.00103939	Up	36.295	15.3	3	3	0.731509	0.645573	0.639809	1.36393	1.45621	1.16297
cellular process	A0A345IKG1	Biosynthetic arginine decarboxylase OS=Deinococcus wulumuqiensis OX=980427 GN=speA PE=3 SV=1	speA	2.5227	7.42155e-06	Up	73.892	23.7	13	13	0.542572	0.577751	0.582894	1.40637	1.39722	1.49319
cellular process	A0A345IIL6	2-C-methyl-D-erythritol 4-phosphate cytidylyltransferase OS=Deinococcus wulumuqiensis OX=980427 GN=ispD PE=3 SV=1	ispD	1.6086	0.00231747	Up	23.176	23.9	4	4	0.667986	0.825388	0.806693	1.22797	1.19686	1.27511
cellular process	A0A345IK64	Aldose 1-epimerase OS=Deinococcus wulumuqiensis OX=980427 GN=DVJ83_07590 PE=4 SV=1	DVJ83_07590	1.8556	0.000391252	Up	32.807	9.7	3	3	0.767888	0.69196	0.641286	1.27088	1.27155	1.35643
cellular process	A0A345IFA7	Elongation factor Ts OS=Deinococcus wulumuqiensis OX=980427 GN=tsf PE=3 SV=1	tsf	3.0418	1.66928e-06	Up	28.589	58	16	16	0.490426	0.483488	0.510572	1.47012	1.56465	1.48074
cellular process	A0A345IHR1	tRNA (guanosine(18)-2'-O)-methyltransferase OS=Deinococcus wulumuqiensis OX=980427 GN=trmH PE=3 SV=1	trmH	4.1024	0.000223847	Up	24.741	22.3	3	3	0.338179	0.362656	0.475073	1.74777	1.55279	1.52354
cellular process	A0A345IG31	Deoxyribose-phosphate aldolase OS=Deinococcus wulumuqiensis OX=980427 GN=deoC PE=3 SV=1	deoC	2.4689	0.000324461	Up	22.881	43.6	8	8	0.492812	0.599625	0.637231	1.38338	1.43211	1.45484
cellular process	A0A345IF28	3-phosphoshikimate 1-carboxyvinyltransferase OS=Deinococcus wulumuqiensis OX=980427 GN=aroA PE=3 SV=1	aroA	1.5863	0.000771169	Up	46.786	15.7	5	5	0.716746	0.844042	0.759136	1.1961	1.22256	1.26141
cellular process	A0A345II12	Porphobilinogen deaminase OS=Deinococcus wulumuqiensis OX=980427 GN=hemC PE=3 SV=1	hemC	1.5404	6.2718e-05	Up	33.763	39	12	12	0.794949	0.77253	0.794354	1.16811	1.26362	1.20644
cellular process	A0A345IFE0	DNA repair protein RecN OS=Deinococcus wulumuqiensis OX=980427 GN=recN PE=3 SV=1	recN	2.0894	0.0366053	Up	60.016	10.6	4	4	0.709682	0.499752		1.40996	0.976023	1.40459
cellular process	A0A345IK92	Divalent-cation tolerance protein CutA OS=Deinococcus wulumuqiensis OX=980427 GN=DVJ83_09185 PE=4 SV=1	DVJ83_09185	1.7386	0.00270513	Up	11.241	44.1	3	3	0.64986	0.733485	0.807532	1.32114	1.1343	1.35369
cellular process	A0A345IEH1	Glycerol kinase OS=Deinococcus wulumuqiensis OX=980427 GN=glpK PE=3 SV=1	glpK	1.839	2.11261e-05	Up	54.921	13.2	8	8	0.695975	0.727318	0.690095	1.3452	1.25186	1.28955
cellular process	A0A345IIS6	N5-carboxyaminoimidazole ribonucleotide synthase OS=Deinococcus wulumuqiensis OX=980427 GN=purK PE=3 SV=1	purK	1.5735	0.000756928	Up	39.596	11.9	4	4	0.836758	0.761608	0.733055	1.25633	1.15227	1.25998
cellular process	A0A345IE09	DNA-directed RNA polymerase subunit alpha OS=Deinococcus wulumuqiensis OX=980427 GN=rpoA PE=3 SV=1	rpoA	1.7985	2.55658e-06	Up	37.197	30.2	9	9	0.703311	0.734716	0.705985	1.27637	1.29933	1.2803
cellular process	A0A345IIH8	MBL fold metallo-hydrolase OS=Deinococcus wulumuqiensis OX=980427 GN=DVJ83_10605 PE=4 SV=1	DVJ83_10605	1.6532	0.000244422	Up	22.771	25.1	4	4	0.71127	0.794859	0.755328	1.18547	1.28389	1.26919
cellular process	A0A345IIL4	Acetate kinase OS=Deinococcus wulumuqiensis OX=980427 GN=ackA PE=3 SV=1	ackA	2.0059	1.63841e-05	Up	42.978	37	11	11	0.682778	0.641726	0.671587	1.29089	1.32403	1.38899
cellular process	A0A345IIQ3	Thymidylate synthase OS=Deinococcus wulumuqiensis OX=980427 GN=thyA PE=3 SV=1	thyA	1.6389	0.00121825	Up	30.332	19.3	4	4	0.680353	0.821198	0.772109	1.23264	1.19368	1.30002
cellular process	A0A345IJG0	Alpha-D-glucose phosphate-specific phosphoglucomutase OS=Deinococcus wulumuqiensis OX=980427 GN=DVJ83_12665 PE=3 SV=1	DVJ83_12665	1.7446	5.52976e-07	Up	57.72	30.7	14	13	0.728821	0.739232	0.718066	1.28257	1.26117	1.27015
cellular process	A0A345IFA9	Ribosome-recycling factor OS=Deinococcus wulumuqiensis OX=980427 GN=frr PE=3 SV=1	frr	1.6377	0.000226803	Up	20.536	21.3	6	6	0.722257	0.778532	0.773905	1.1705	1.25531	1.29949
cellular process	A0A345III5	Arginine--tRNA ligase OS=Deinococcus wulumuqiensis OX=980427 GN=argS PE=3 SV=1	argS	1.8734	0.000653879	Up	66.48	6.1	6	6	0.779535	0.673787	0.634781	1.27156	1.36766	1.27268
cellular process	A0A345IEN2	1,4-alpha-glucan branching enzyme GlgB OS=Deinococcus wulumuqiensis OX=980427 GN=glgB PE=3 SV=1	glgB	1.5809	9.89171e-06	Up	79.625	8.3	5	5	0.773192	0.768664	0.782915	1.21708	1.26142	1.19673
cellular process	A0A345IIL0	Nitric oxide synthase oxygenase OS=Deinococcus wulumuqiensis OX=980427 GN=DVJ83_10815 PE=3 SV=1	DVJ83_10815	1.9649	0.0488434	Up	38.249	8.7	2	2	0.494719	0.771973		1.50338	1.1771	1.05282
cellular process	A0A345IDW7	Adenylosuccinate lyase OS=Deinococcus wulumuqiensis OX=980427 GN=DVJ83_00455 PE=3 SV=1	DVJ83_00455	3.6955	3.33467e-05	Up	48.654	20.9	9	9	0.388176	0.47438	0.415256	1.65133	1.52432	1.54654
cellular process	A0A345IDW8	Cytidine deaminase OS=Deinococcus wulumuqiensis OX=980427 GN=cdd PE=3 SV=1	cdd	1.7018	0.00929822	Up	15.94	37.5	4	4	0.906339	0.693149	0.621239	1.33123	1.21887	1.22918
cellular process	A0A345IHG2	Ribosomal RNA large subunit methyltransferase H OS=Deinococcus wulumuqiensis OX=980427 GN=rlmH PE=3 SV=1	rlmH	1.9989	0.000263413	Up	16.144	15.8	2	2	0.736257	0.612694	0.65181	1.29152	1.32854	1.37918
cellular process	A0A345IGH5	tRNA-dihydrouridine(20/20a) synthase OS=Deinococcus wulumuqiensis OX=980427 GN=DVJ83_06045 PE=3 SV=1	DVJ83_06045	1.9749	0.00103939	Up	36.295	15.3	3	3	0.731509	0.645573	0.639809	1.36393	1.45621	1.16297
cellular process	A0A345IHF2	Cell division protein FtsZ OS=Deinococcus wulumuqiensis OX=980427 GN=ftsZ PE=3 SV=1	ftsZ	2.2557	0.00737692	Up	38.934	10	2	2	0.617115		0.52352	1.34415	1.08442	1.43079
cellular process	A0A345IGQ1	NAD(P)/FAD-dependent oxidoreductase OS=Deinococcus wulumuqiensis OX=980427 GN=DVJ83_06485 PE=4 SV=1	DVJ83_06485	2.7025	2.62876e-07	Up	41.257	27.2	9	9	0.536223	0.55429	0.530018	1.4588	1.47349	1.44718
cellular process	A0A345IJX5	Ribosome maturation factor RimP OS=Deinococcus wulumuqiensis OX=980427 GN=rimP PE=3 SV=1	rimP	1.9703	2.43364e-06	Up	17.739	41.8	8	8	0.656155	0.684061	0.679806	1.29723	1.33909	1.34366
cellular process	A0A345IGT5	DNA-directed RNA polymerase subunit beta' OS=Deinococcus wulumuqiensis OX=980427 GN=rpoC PE=3 SV=1	rpoC	2.1951	3.22323e-06	Up	171.3	17.8	20	20	0.629611	0.618448	0.629838	1.3593	1.42867	1.33413
cellular process	A0A345IF98	Pyrroline-5-carboxylate reductase OS=Deinococcus wulumuqiensis OX=980427 GN=proC PE=3 SV=1	proC	3.8148	0.0142685	Up	27.549	22	4	4		0.318533	0.425271	1.39422	1.86321	0.998768
cellular process	A0A345IGF2	Ornithine--oxo-acid transaminase OS=Deinococcus wulumuqiensis OX=980427 GN=rocD PE=3 SV=1	rocD	1.9587	0.00523984	Up	47.85	10.7	3	3	0.764151	0.661565	0.602222	1.358	1.52551	1.08855
cellular process	A0A345IEF8	Trigger factor OS=Deinococcus wulumuqiensis OX=980427 GN=tig PE=3 SV=1	tig	3.1882	0.00779842	Up	50.658	13.7	6	6	0.642007	0.282402	0.508186	1.60153	1.47188	1.49399
cellular process	A0A345IG54	Shikimate dehydrogenase (NADP(+)) OS=Deinococcus wulumuqiensis OX=980427 GN=aroE PE=3 SV=1	aroE	2.5058	0.0110156	Up	31.771	8.2	2	2	0.640393	0.377934	0.69314	1.18314	1.53194	1.57345
cellular process	A0A345IJ74	Valine--tRNA ligase OS=Deinococcus wulumuqiensis OX=980427 GN=valS PE=3 SV=1	valS	2.4798	2.92567e-06	Up	102.77	13.2	10	10	0.553524	0.591644	0.579055	1.38669	1.43797	1.45112
cellular process	A0A345IGU0	DNA topoisomerase (ATP-hydrolyzing) OS=Deinococcus wulumuqiensis OX=980427 GN=DVJ83_06755 PE=4 SV=1	DVJ83_06755	2.0862	7.23763e-06	Up	74.964	13.3	10	10	0.668502	0.657434	0.618203	1.35955	1.35942	1.33689
cellular process	A0A345IF86	Isocitrate dehydrogenase [NADP] OS=Deinococcus wulumuqiensis OX=980427 GN=DVJ83_03355 PE=4 SV=1	DVJ83_03355	1.9206	0.000567065	Up	46.021	17.1	5	5	0.758693	0.630046	0.665608	1.25348	1.40852	1.28366
cellular process	A0A345IF87	OsmC family peroxiredoxin OS=Deinococcus wulumuqiensis OX=980427 GN=DVJ83_03360 PE=4 SV=1	DVJ83_03360	5.7051	3.29317e-07	Up	15.66	27.4	3	3	0.285259	0.299165	0.310417	1.66588	1.72238	1.71689
cellular process	A0A345IH91	Glycoside hydrolase family 13 protein OS=Deinococcus wulumuqiensis OX=980427 GN=DVJ83_07705 PE=4 SV=1	DVJ83_07705	2.0667	5.80655e-05	Up	75.486	11.8	6	5	0.60711	0.695171	0.654193	1.36851	1.31812	1.35689
cellular process	A0A345IJ23	Phosphoribosylformylglycinamidine synthase subunit PurL OS=Deinococcus wulumuqiensis OX=980427 GN=purL PE=3 SV=1	purL	1.8216	0.00255489	Up	78.418	8.5	4	4	0.701104	0.627794	0.797571	1.43612	1.24981	1.1876
cellular process	A0A345IL75	Malate synthase OS=Deinococcus wulumuqiensis OX=980427 GN=DVJ83_14620 PE=3 SV=1	DVJ83_14620	2.6343	0.0165278	Up	58.455	12.9	5	5	0.641324		0.368481	1.31917	1.34076	1.33027
cellular process	A0A345IH14	Proline dehydrogenase OS=Deinococcus wulumuqiensis OX=980427 GN=DVJ83_07210 PE=4 SV=1	DVJ83_07210	4.1812	2.6547e-07	Up	35.133	38.1	13	13	0.376648	0.38266	0.39873	1.59833	1.59111	1.65252
cellular process	A0A345IG77	Uroporphyrinogen decarboxylase OS=Deinococcus wulumuqiensis OX=980427 GN=hemE PE=3 SV=1	hemE	3.1087	0.0132511	Up	43.245	9.6	3	3	0.421551	0.461368		1.57877	0.970863	1.56745
growth	A0A345IGT4	DNA-directed RNA polymerase subunit beta OS=Deinococcus wulumuqiensis OX=980427 GN=rpoB PE=3 SV=1	rpoB	2.7776	5.91364e-07	Up	131.08	17.3	19	19	0.532449	0.515224	0.540626	1.48884	1.43776	1.4851
growth	A0A345IHF2	Cell division protein FtsZ OS=Deinococcus wulumuqiensis OX=980427 GN=ftsZ PE=3 SV=1	ftsZ	2.2557	0.00737692	Up	38.934	10	2	2	0.617115		0.52352	1.34415	1.08442	1.43079
growth	A0A345IGT5	DNA-directed RNA polymerase subunit beta' OS=Deinococcus wulumuqiensis OX=980427 GN=rpoC PE=3 SV=1	rpoC	2.1951	3.22323e-06	Up	171.3	17.8	20	20	0.629611	0.618448	0.629838	1.3593	1.42867	1.33413
growth	A0A345IIL6	2-C-methyl-D-erythritol 4-phosphate cytidylyltransferase OS=Deinococcus wulumuqiensis OX=980427 GN=ispD PE=3 SV=1	ispD	1.6086	0.00231747	Up	23.176	23.9	4	4	0.667986	0.825388	0.806693	1.22797	1.19686	1.27511
growth	A0A345IJ23	Phosphoribosylformylglycinamidine synthase subunit PurL OS=Deinococcus wulumuqiensis OX=980427 GN=purL PE=3 SV=1	purL	1.8216	0.00255489	Up	78.418	8.5	4	4	0.701104	0.627794	0.797571	1.43612	1.24981	1.1876
growth	A0A345IEN2	1,4-alpha-glucan branching enzyme GlgB OS=Deinococcus wulumuqiensis OX=980427 GN=glgB PE=3 SV=1	glgB	1.5809	9.89171e-06	Up	79.625	8.3	5	5	0.773192	0.768664	0.782915	1.21708	1.26142	1.19673
growth	A0A345IGU0	DNA topoisomerase (ATP-hydrolyzing) OS=Deinococcus wulumuqiensis OX=980427 GN=DVJ83_06755 PE=4 SV=1	DVJ83_06755	2.0862	7.23763e-06	Up	74.964	13.3	10	10	0.668502	0.657434	0.618203	1.35955	1.35942	1.33689
growth	A0A345IFA9	Ribosome-recycling factor OS=Deinococcus wulumuqiensis OX=980427 GN=frr PE=3 SV=1	frr	1.6377	0.000226803	Up	20.536	21.3	6	6	0.722257	0.778532	0.773905	1.1705	1.25531	1.29949
intracellular	A0A345IJ23	Phosphoribosylformylglycinamidine synthase subunit PurL OS=Deinococcus wulumuqiensis OX=980427 GN=purL PE=3 SV=1	purL	1.8216	0.00255489	Up	78.418	8.5	4	4	0.701104	0.627794	0.797571	1.43612	1.24981	1.1876
intracellular	A0A345IDQ5	Thymidine phosphorylase OS=Deinococcus wulumuqiensis OX=980427 GN=DVJ83_00010 PE=3 SV=1	DVJ83_00010	2.4285	4.47875e-05	Up	46.859	25.5	9	9	0.585861	0.628953	0.535231	1.41946	1.41601	1.41448
intracellular	A0A345IE09	DNA-directed RNA polymerase subunit alpha OS=Deinococcus wulumuqiensis OX=980427 GN=rpoA PE=3 SV=1	rpoA	1.7985	2.55658e-06	Up	37.197	30.2	9	9	0.703311	0.734716	0.705985	1.27637	1.29933	1.2803
intracellular	A0A345IJX5	Ribosome maturation factor RimP OS=Deinococcus wulumuqiensis OX=980427 GN=rimP PE=3 SV=1	rimP	1.9703	2.43364e-06	Up	17.739	41.8	8	8	0.656155	0.684061	0.679806	1.29723	1.33909	1.34366
intracellular	A0A345IJG0	Alpha-D-glucose phosphate-specific phosphoglucomutase OS=Deinococcus wulumuqiensis OX=980427 GN=DVJ83_12665 PE=3 SV=1	DVJ83_12665	1.7446	5.52976e-07	Up	57.72	30.7	14	13	0.728821	0.739232	0.718066	1.28257	1.26117	1.27015
intracellular	A0A345IJ74	Valine--tRNA ligase OS=Deinococcus wulumuqiensis OX=980427 GN=valS PE=3 SV=1	valS	2.4798	2.92567e-06	Up	102.77	13.2	10	10	0.553524	0.591644	0.579055	1.38669	1.43797	1.45112
intracellular	A0A345IIS6	N5-carboxyaminoimidazole ribonucleotide synthase OS=Deinococcus wulumuqiensis OX=980427 GN=purK PE=3 SV=1	purK	1.5735	0.000756928	Up	39.596	11.9	4	4	0.836758	0.761608	0.733055	1.25633	1.15227	1.25998
intracellular	A0A345IDW8	Cytidine deaminase OS=Deinococcus wulumuqiensis OX=980427 GN=cdd PE=3 SV=1	cdd	1.7018	0.00929822	Up	15.94	37.5	4	4	0.906339	0.693149	0.621239	1.33123	1.21887	1.22918
intracellular	A0A345IFA9	Ribosome-recycling factor OS=Deinococcus wulumuqiensis OX=980427 GN=frr PE=3 SV=1	frr	1.6377	0.000226803	Up	20.536	21.3	6	6	0.722257	0.778532	0.773905	1.1705	1.25531	1.29949
intracellular	A0A345IEF8	Trigger factor OS=Deinococcus wulumuqiensis OX=980427 GN=tig PE=3 SV=1	tig	3.1882	0.00779842	Up	50.658	13.7	6	6	0.642007	0.282402	0.508186	1.60153	1.47188	1.49399
intracellular	A0A345IK92	Divalent-cation tolerance protein CutA OS=Deinococcus wulumuqiensis OX=980427 GN=DVJ83_09185 PE=4 SV=1	DVJ83_09185	1.7386	0.00270513	Up	11.241	44.1	3	3	0.64986	0.733485	0.807532	1.32114	1.1343	1.35369
intracellular	A0A345IFE0	DNA repair protein RecN OS=Deinococcus wulumuqiensis OX=980427 GN=recN PE=3 SV=1	recN	2.0894	0.0366053	Up	60.016	10.6	4	4	0.709682	0.499752		1.40996	0.976023	1.40459
intracellular	A0A345IFP7	NADPH-dependent oxidoreductase OS=Deinococcus wulumuqiensis OX=980427 GN=DVJ83_04315 PE=3 SV=1	DVJ83_04315	2.3408	5.60229e-06	Up	28.612	19.7	5	5	0.582049	0.606164	0.607752	1.34247	1.4492	1.41236
intracellular	A0A345IFA7	Elongation factor Ts OS=Deinococcus wulumuqiensis OX=980427 GN=tsf PE=3 SV=1	tsf	3.0418	1.66928e-06	Up	28.589	58	16	16	0.490426	0.483488	0.510572	1.47012	1.56465	1.48074
intracellular	A0A345IG54	Shikimate dehydrogenase (NADP(+)) OS=Deinococcus wulumuqiensis OX=980427 GN=aroE PE=3 SV=1	aroE	2.5058	0.0110156	Up	31.771	8.2	2	2	0.640393	0.377934	0.69314	1.18314	1.53194	1.57345
intracellular	A0A345IHF2	Cell division protein FtsZ OS=Deinococcus wulumuqiensis OX=980427 GN=ftsZ PE=3 SV=1	ftsZ	2.2557	0.00737692	Up	38.934	10	2	2	0.617115		0.52352	1.34415	1.08442	1.43079
intracellular	A0A345IG77	Uroporphyrinogen decarboxylase OS=Deinococcus wulumuqiensis OX=980427 GN=hemE PE=3 SV=1	hemE	3.1087	0.0132511	Up	43.245	9.6	3	3	0.421551	0.461368		1.57877	0.970863	1.56745
intracellular	A0A345IF98	Pyrroline-5-carboxylate reductase OS=Deinococcus wulumuqiensis OX=980427 GN=proC PE=3 SV=1	proC	3.8148	0.0142685	Up	27.549	22	4	4		0.318533	0.425271	1.39422	1.86321	0.998768
intracellular	A0A345IGT4	DNA-directed RNA polymerase subunit beta OS=Deinococcus wulumuqiensis OX=980427 GN=rpoB PE=3 SV=1	rpoB	2.7776	5.91364e-07	Up	131.08	17.3	19	19	0.532449	0.515224	0.540626	1.48884	1.43776	1.4851
intracellular	A0A345IGH5	tRNA-dihydrouridine(20/20a) synthase OS=Deinococcus wulumuqiensis OX=980427 GN=DVJ83_06045 PE=3 SV=1	DVJ83_06045	1.9749	0.00103939	Up	36.295	15.3	3	3	0.731509	0.645573	0.639809	1.36393	1.45621	1.16297
intracellular	A0A345IGT5	DNA-directed RNA polymerase subunit beta' OS=Deinococcus wulumuqiensis OX=980427 GN=rpoC PE=3 SV=1	rpoC	2.1951	3.22323e-06	Up	171.3	17.8	20	20	0.629611	0.618448	0.629838	1.3593	1.42867	1.33413
intracellular	A0A345IIL4	Acetate kinase OS=Deinococcus wulumuqiensis OX=980427 GN=ackA PE=3 SV=1	ackA	2.0059	1.63841e-05	Up	42.978	37	11	11	0.682778	0.641726	0.671587	1.29089	1.32403	1.38899
intracellular	A0A345IHG2	Ribosomal RNA large subunit methyltransferase H OS=Deinococcus wulumuqiensis OX=980427 GN=rlmH PE=3 SV=1	rlmH	1.9989	0.000263413	Up	16.144	15.8	2	2	0.736257	0.612694	0.65181	1.29152	1.32854	1.37918
intracellular	A0A345IGU0	DNA topoisomerase (ATP-hydrolyzing) OS=Deinococcus wulumuqiensis OX=980427 GN=DVJ83_06755 PE=4 SV=1	DVJ83_06755	2.0862	7.23763e-06	Up	74.964	13.3	10	10	0.668502	0.657434	0.618203	1.35955	1.35942	1.33689
intracellular	A0A345IL75	Malate synthase OS=Deinococcus wulumuqiensis OX=980427 GN=DVJ83_14620 PE=3 SV=1	DVJ83_14620	2.6343	0.0165278	Up	58.455	12.9	5	5	0.641324		0.368481	1.31917	1.34076	1.33027
intracellular	A0A345IH91	Glycoside hydrolase family 13 protein OS=Deinococcus wulumuqiensis OX=980427 GN=DVJ83_07705 PE=4 SV=1	DVJ83_07705	2.0667	5.80655e-05	Up	75.486	11.8	6	5	0.60711	0.695171	0.654193	1.36851	1.31812	1.35689
intracellular	A0A345IF86	Isocitrate dehydrogenase [NADP] OS=Deinococcus wulumuqiensis OX=980427 GN=DVJ83_03355 PE=4 SV=1	DVJ83_03355	1.9206	0.000567065	Up	46.021	17.1	5	5	0.758693	0.630046	0.665608	1.25348	1.40852	1.28366
intracellular	A0A345II12	Porphobilinogen deaminase OS=Deinococcus wulumuqiensis OX=980427 GN=hemC PE=3 SV=1	hemC	1.5404	6.2718e-05	Up	33.763	39	12	12	0.794949	0.77253	0.794354	1.16811	1.26362	1.20644
intracellular	A0A345IIH8	MBL fold metallo-hydrolase OS=Deinococcus wulumuqiensis OX=980427 GN=DVJ83_10605 PE=4 SV=1	DVJ83_10605	1.6532	0.000244422	Up	22.771	25.1	4	4	0.71127	0.794859	0.755328	1.18547	1.28389	1.26919
intracellular	A0A345III5	Arginine--tRNA ligase OS=Deinococcus wulumuqiensis OX=980427 GN=argS PE=3 SV=1	argS	1.8734	0.000653879	Up	66.48	6.1	6	6	0.779535	0.673787	0.634781	1.27156	1.36766	1.27268
intracellular	A0A345IF87	OsmC family peroxiredoxin OS=Deinococcus wulumuqiensis OX=980427 GN=DVJ83_03360 PE=4 SV=1	DVJ83_03360	5.7051	3.29317e-07	Up	15.66	27.4	3	3	0.285259	0.299165	0.310417	1.66588	1.72238	1.71689
intraspecies interaction between organisms	A0A345IIL4	Acetate kinase OS=Deinococcus wulumuqiensis OX=980427 GN=ackA PE=3 SV=1	ackA	2.0059	1.63841e-05	Up	42.978	37	11	11	0.682778	0.641726	0.671587	1.29089	1.32403	1.38899
localization	A0A345ILF6	Cadmium-translocating P-type ATPase OS=Deinococcus wulumuqiensis OX=980427 GN=cadA PE=3 SV=1	cadA	1.8169	0.00856236	Up	83.004	5.9	3	3	0.571942	0.714716	0.843314	1.28767	1.16478	1.41757
metabolic process	A0A345IL75	Malate synthase OS=Deinococcus wulumuqiensis OX=980427 GN=DVJ83_14620 PE=3 SV=1	DVJ83_14620	2.6343	0.0165278	Up	58.455	12.9	5	5	0.641324		0.368481	1.31917	1.34076	1.33027
metabolic process	A0A345IKJ6	NAD(P)-dependent oxidoreductase OS=Deinococcus wulumuqiensis OX=980427 GN=DVJ83_13515 PE=4 SV=1	DVJ83_13515	1.773	0.00057276	Up	29.702	7	2	2	0.663349	0.751973	0.748437	1.25033	1.2058	1.38011
metabolic process	A0A345IJX5	Ribosome maturation factor RimP OS=Deinococcus wulumuqiensis OX=980427 GN=rimP PE=3 SV=1	rimP	1.9703	2.43364e-06	Up	17.739	41.8	8	8	0.656155	0.684061	0.679806	1.29723	1.33909	1.34366
metabolic process	A0A345IKG1	Biosynthetic arginine decarboxylase OS=Deinococcus wulumuqiensis OX=980427 GN=speA PE=3 SV=1	speA	2.5227	7.42155e-06	Up	73.892	23.7	13	13	0.542572	0.577751	0.582894	1.40637	1.39722	1.49319
metabolic process	A0A345IK64	Aldose 1-epimerase OS=Deinococcus wulumuqiensis OX=980427 GN=DVJ83_07590 PE=4 SV=1	DVJ83_07590	1.8556	0.000391252	Up	32.807	9.7	3	3	0.767888	0.69196	0.641286	1.27088	1.27155	1.35643
metabolic process	A0A345IDW7	Adenylosuccinate lyase OS=Deinococcus wulumuqiensis OX=980427 GN=DVJ83_00455 PE=3 SV=1	DVJ83_00455	3.6955	3.33467e-05	Up	48.654	20.9	9	9	0.388176	0.47438	0.415256	1.65133	1.52432	1.54654
metabolic process	A0A345IJ74	Valine--tRNA ligase OS=Deinococcus wulumuqiensis OX=980427 GN=valS PE=3 SV=1	valS	2.4798	2.92567e-06	Up	102.77	13.2	10	10	0.553524	0.591644	0.579055	1.38669	1.43797	1.45112
metabolic process	A0A345IGH5	tRNA-dihydrouridine(20/20a) synthase OS=Deinococcus wulumuqiensis OX=980427 GN=DVJ83_06045 PE=3 SV=1	DVJ83_06045	1.9749	0.00103939	Up	36.295	15.3	3	3	0.731509	0.645573	0.639809	1.36393	1.45621	1.16297
metabolic process	A0A345IGF2	Ornithine--oxo-acid transaminase OS=Deinococcus wulumuqiensis OX=980427 GN=rocD PE=3 SV=1	rocD	1.9587	0.00523984	Up	47.85	10.7	3	3	0.764151	0.661565	0.602222	1.358	1.52551	1.08855
metabolic process	A0A345IG77	Uroporphyrinogen decarboxylase OS=Deinococcus wulumuqiensis OX=980427 GN=hemE PE=3 SV=1	hemE	3.1087	0.0132511	Up	43.245	9.6	3	3	0.421551	0.461368		1.57877	0.970863	1.56745
metabolic process	A0A345IJG0	Alpha-D-glucose phosphate-specific phosphoglucomutase OS=Deinococcus wulumuqiensis OX=980427 GN=DVJ83_12665 PE=3 SV=1	DVJ83_12665	1.7446	5.52976e-07	Up	57.72	30.7	14	13	0.728821	0.739232	0.718066	1.28257	1.26117	1.27015
metabolic process	A0A345IG31	Deoxyribose-phosphate aldolase OS=Deinococcus wulumuqiensis OX=980427 GN=deoC PE=3 SV=1	deoC	2.4689	0.000324461	Up	22.881	43.6	8	8	0.492812	0.599625	0.637231	1.38338	1.43211	1.45484
metabolic process	A0A345IFP7	NADPH-dependent oxidoreductase OS=Deinococcus wulumuqiensis OX=980427 GN=DVJ83_04315 PE=3 SV=1	DVJ83_04315	2.3408	5.60229e-06	Up	28.612	19.7	5	5	0.582049	0.606164	0.607752	1.34247	1.4492	1.41236
metabolic process	A0A345IFE0	DNA repair protein RecN OS=Deinococcus wulumuqiensis OX=980427 GN=recN PE=3 SV=1	recN	2.0894	0.0366053	Up	60.016	10.6	4	4	0.709682	0.499752		1.40996	0.976023	1.40459
metabolic process	A0A345IFA9	Ribosome-recycling factor OS=Deinococcus wulumuqiensis OX=980427 GN=frr PE=3 SV=1	frr	1.6377	0.000226803	Up	20.536	21.3	6	6	0.722257	0.778532	0.773905	1.1705	1.25531	1.29949
metabolic process	A0A345IFA7	Elongation factor Ts OS=Deinococcus wulumuqiensis OX=980427 GN=tsf PE=3 SV=1	tsf	3.0418	1.66928e-06	Up	28.589	58	16	16	0.490426	0.483488	0.510572	1.47012	1.56465	1.48074
metabolic process	A0A345IF98	Pyrroline-5-carboxylate reductase OS=Deinococcus wulumuqiensis OX=980427 GN=proC PE=3 SV=1	proC	3.8148	0.0142685	Up	27.549	22	4	4		0.318533	0.425271	1.39422	1.86321	0.998768
metabolic process	A0A345IF87	OsmC family peroxiredoxin OS=Deinococcus wulumuqiensis OX=980427 GN=DVJ83_03360 PE=4 SV=1	DVJ83_03360	5.7051	3.29317e-07	Up	15.66	27.4	3	3	0.285259	0.299165	0.310417	1.66588	1.72238	1.71689
metabolic process	A0A345IF86	Isocitrate dehydrogenase [NADP] OS=Deinococcus wulumuqiensis OX=980427 GN=DVJ83_03355 PE=4 SV=1	DVJ83_03355	1.9206	0.000567065	Up	46.021	17.1	5	5	0.758693	0.630046	0.665608	1.25348	1.40852	1.28366
metabolic process	A0A345IF28	3-phosphoshikimate 1-carboxyvinyltransferase OS=Deinococcus wulumuqiensis OX=980427 GN=aroA PE=3 SV=1	aroA	1.5863	0.000771169	Up	46.786	15.7	5	5	0.716746	0.844042	0.759136	1.1961	1.22256	1.26141
metabolic process	A0A345IEN2	1,4-alpha-glucan branching enzyme GlgB OS=Deinococcus wulumuqiensis OX=980427 GN=glgB PE=3 SV=1	glgB	1.5809	9.89171e-06	Up	79.625	8.3	5	5	0.773192	0.768664	0.782915	1.21708	1.26142	1.19673
metabolic process	A0A345IEH1	Glycerol kinase OS=Deinococcus wulumuqiensis OX=980427 GN=glpK PE=3 SV=1	glpK	1.839	2.11261e-05	Up	54.921	13.2	8	8	0.695975	0.727318	0.690095	1.3452	1.25186	1.28955
metabolic process	A0A345IE09	DNA-directed RNA polymerase subunit alpha OS=Deinococcus wulumuqiensis OX=980427 GN=rpoA PE=3 SV=1	rpoA	1.7985	2.55658e-06	Up	37.197	30.2	9	9	0.703311	0.734716	0.705985	1.27637	1.29933	1.2803
metabolic process	A0A345IDW8	Cytidine deaminase OS=Deinococcus wulumuqiensis OX=980427 GN=cdd PE=3 SV=1	cdd	1.7018	0.00929822	Up	15.94	37.5	4	4	0.906339	0.693149	0.621239	1.33123	1.21887	1.22918
metabolic process	A0A345IGQ1	NAD(P)/FAD-dependent oxidoreductase OS=Deinococcus wulumuqiensis OX=980427 GN=DVJ83_06485 PE=4 SV=1	DVJ83_06485	2.7025	2.62876e-07	Up	41.257	27.2	9	9	0.536223	0.55429	0.530018	1.4588	1.47349	1.44718
metabolic process	A0A345IGT5	DNA-directed RNA polymerase subunit beta' OS=Deinococcus wulumuqiensis OX=980427 GN=rpoC PE=3 SV=1	rpoC	2.1951	3.22323e-06	Up	171.3	17.8	20	20	0.629611	0.618448	0.629838	1.3593	1.42867	1.33413
metabolic process	A0A345IG54	Shikimate dehydrogenase (NADP(+)) OS=Deinococcus wulumuqiensis OX=980427 GN=aroE PE=3 SV=1	aroE	2.5058	0.0110156	Up	31.771	8.2	2	2	0.640393	0.377934	0.69314	1.18314	1.53194	1.57345
metabolic process	A0A345IHG2	Ribosomal RNA large subunit methyltransferase H OS=Deinococcus wulumuqiensis OX=980427 GN=rlmH PE=3 SV=1	rlmH	1.9989	0.000263413	Up	16.144	15.8	2	2	0.736257	0.612694	0.65181	1.29152	1.32854	1.37918
metabolic process	A0A345IIL4	Acetate kinase OS=Deinococcus wulumuqiensis OX=980427 GN=ackA PE=3 SV=1	ackA	2.0059	1.63841e-05	Up	42.978	37	11	11	0.682778	0.641726	0.671587	1.29089	1.32403	1.38899
metabolic process	A0A345IIL6	2-C-methyl-D-erythritol 4-phosphate cytidylyltransferase OS=Deinococcus wulumuqiensis OX=980427 GN=ispD PE=3 SV=1	ispD	1.6086	0.00231747	Up	23.176	23.9	4	4	0.667986	0.825388	0.806693	1.22797	1.19686	1.27511
metabolic process	A0A345IIL0	Nitric oxide synthase oxygenase OS=Deinococcus wulumuqiensis OX=980427 GN=DVJ83_10815 PE=3 SV=1	DVJ83_10815	1.9649	0.0488434	Up	38.249	8.7	2	2	0.494719	0.771973		1.50338	1.1771	1.05282
metabolic process	A0A345III5	Arginine--tRNA ligase OS=Deinococcus wulumuqiensis OX=980427 GN=argS PE=3 SV=1	argS	1.8734	0.000653879	Up	66.48	6.1	6	6	0.779535	0.673787	0.634781	1.27156	1.36766	1.27268
metabolic process	A0A345IIH8	MBL fold metallo-hydrolase OS=Deinococcus wulumuqiensis OX=980427 GN=DVJ83_10605 PE=4 SV=1	DVJ83_10605	1.6532	0.000244422	Up	22.771	25.1	4	4	0.71127	0.794859	0.755328	1.18547	1.28389	1.26919
metabolic process	A0A345IIQ3	Thymidylate synthase OS=Deinococcus wulumuqiensis OX=980427 GN=thyA PE=3 SV=1	thyA	1.6389	0.00121825	Up	30.332	19.3	4	4	0.680353	0.821198	0.772109	1.23264	1.19368	1.30002
metabolic process	A0A345II12	Porphobilinogen deaminase OS=Deinococcus wulumuqiensis OX=980427 GN=hemC PE=3 SV=1	hemC	1.5404	6.2718e-05	Up	33.763	39	12	12	0.794949	0.77253	0.794354	1.16811	1.26362	1.20644
metabolic process	A0A345IHR1	tRNA (guanosine(18)-2'-O)-methyltransferase OS=Deinococcus wulumuqiensis OX=980427 GN=trmH PE=3 SV=1	trmH	4.1024	0.000223847	Up	24.741	22.3	3	3	0.338179	0.362656	0.475073	1.74777	1.55279	1.52354
metabolic process	A0A345IH91	Glycoside hydrolase family 13 protein OS=Deinococcus wulumuqiensis OX=980427 GN=DVJ83_07705 PE=4 SV=1	DVJ83_07705	2.0667	5.80655e-05	Up	75.486	11.8	6	5	0.60711	0.695171	0.654193	1.36851	1.31812	1.35689
metabolic process	A0A345IH14	Proline dehydrogenase OS=Deinococcus wulumuqiensis OX=980427 GN=DVJ83_07210 PE=4 SV=1	DVJ83_07210	4.1812	2.6547e-07	Up	35.133	38.1	13	13	0.376648	0.38266	0.39873	1.59833	1.59111	1.65252
metabolic process	A0A345IJ23	Phosphoribosylformylglycinamidine synthase subunit PurL OS=Deinococcus wulumuqiensis OX=980427 GN=purL PE=3 SV=1	purL	1.8216	0.00255489	Up	78.418	8.5	4	4	0.701104	0.627794	0.797571	1.43612	1.24981	1.1876
metabolic process	A0A345IGU0	DNA topoisomerase (ATP-hydrolyzing) OS=Deinococcus wulumuqiensis OX=980427 GN=DVJ83_06755 PE=4 SV=1	DVJ83_06755	2.0862	7.23763e-06	Up	74.964	13.3	10	10	0.668502	0.657434	0.618203	1.35955	1.35942	1.33689
metabolic process	A0A345IIS6	N5-carboxyaminoimidazole ribonucleotide synthase OS=Deinococcus wulumuqiensis OX=980427 GN=purK PE=3 SV=1	purK	1.5735	0.000756928	Up	39.596	11.9	4	4	0.836758	0.761608	0.733055	1.25633	1.15227	1.25998
molecular function regulator	A0A345IFA7	Elongation factor Ts OS=Deinococcus wulumuqiensis OX=980427 GN=tsf PE=3 SV=1	tsf	3.0418	1.66928e-06	Up	28.589	58	16	16	0.490426	0.483488	0.510572	1.47012	1.56465	1.48074
multi-organism process	A0A345IIL4	Acetate kinase OS=Deinococcus wulumuqiensis OX=980427 GN=ackA PE=3 SV=1	ackA	2.0059	1.63841e-05	Up	42.978	37	11	11	0.682778	0.641726	0.671587	1.29089	1.32403	1.38899
protein-containing complex	A0A345IGU0	DNA topoisomerase (ATP-hydrolyzing) OS=Deinococcus wulumuqiensis OX=980427 GN=DVJ83_06755 PE=4 SV=1	DVJ83_06755	2.0862	7.23763e-06	Up	74.964	13.3	10	10	0.668502	0.657434	0.618203	1.35955	1.35942	1.33689
protein-containing complex	A0A345IGT5	DNA-directed RNA polymerase subunit beta' OS=Deinococcus wulumuqiensis OX=980427 GN=rpoC PE=3 SV=1	rpoC	2.1951	3.22323e-06	Up	171.3	17.8	20	20	0.629611	0.618448	0.629838	1.3593	1.42867	1.33413
protein-containing complex	A0A345IGT4	DNA-directed RNA polymerase subunit beta OS=Deinococcus wulumuqiensis OX=980427 GN=rpoB PE=3 SV=1	rpoB	2.7776	5.91364e-07	Up	131.08	17.3	19	19	0.532449	0.515224	0.540626	1.48884	1.43776	1.4851
response to stimulus	A0A345IK64	Aldose 1-epimerase OS=Deinococcus wulumuqiensis OX=980427 GN=DVJ83_07590 PE=4 SV=1	DVJ83_07590	1.8556	0.000391252	Up	32.807	9.7	3	3	0.767888	0.69196	0.641286	1.27088	1.27155	1.35643
response to stimulus	A0A345IEF8	Trigger factor OS=Deinococcus wulumuqiensis OX=980427 GN=tig PE=3 SV=1	tig	3.1882	0.00779842	Up	50.658	13.7	6	6	0.642007	0.282402	0.508186	1.60153	1.47188	1.49399
response to stimulus	A0A345ILF6	Cadmium-translocating P-type ATPase OS=Deinococcus wulumuqiensis OX=980427 GN=cadA PE=3 SV=1	cadA	1.8169	0.00856236	Up	83.004	5.9	3	3	0.571942	0.714716	0.843314	1.28767	1.16478	1.41757
response to stimulus	A0A345IK48	Acylphosphatase OS=Deinococcus wulumuqiensis OX=980427 GN=DVJ83_06605 PE=3 SV=1	DVJ83_06605	1.7902	0.0481619	Up	9.7669	33.3	2	2	0.622886	0.733848		1.11685	0.997187	1.52923
response to stimulus	A0A345IK92	Divalent-cation tolerance protein CutA OS=Deinococcus wulumuqiensis OX=980427 GN=DVJ83_09185 PE=4 SV=1	DVJ83_09185	1.7386	0.00270513	Up	11.241	44.1	3	3	0.64986	0.733485	0.807532	1.32114	1.1343	1.35369
response to stimulus	A0A345IFE0	DNA repair protein RecN OS=Deinococcus wulumuqiensis OX=980427 GN=recN PE=3 SV=1	recN	2.0894	0.0366053	Up	60.016	10.6	4	4	0.709682	0.499752		1.40996	0.976023	1.40459
response to stimulus	A0A345IGU0	DNA topoisomerase (ATP-hydrolyzing) OS=Deinococcus wulumuqiensis OX=980427 GN=DVJ83_06755 PE=4 SV=1	DVJ83_06755	2.0862	7.23763e-06	Up	74.964	13.3	10	10	0.668502	0.657434	0.618203	1.35955	1.35942	1.33689
response to stimulus	A0A345IF86	Isocitrate dehydrogenase [NADP] OS=Deinococcus wulumuqiensis OX=980427 GN=DVJ83_03355 PE=4 SV=1	DVJ83_03355	1.9206	0.000567065	Up	46.021	17.1	5	5	0.758693	0.630046	0.665608	1.25348	1.40852	1.28366
response to stimulus	A0A345IF87	OsmC family peroxiredoxin OS=Deinococcus wulumuqiensis OX=980427 GN=DVJ83_03360 PE=4 SV=1	DVJ83_03360	5.7051	3.29317e-07	Up	15.66	27.4	3	3	0.285259	0.299165	0.310417	1.66588	1.72238	1.71689
transcription regulator activity	A0A345IEL9	Transcriptional regulator MraZ OS=Deinococcus wulumuqiensis OX=980427 GN=mraZ PE=3 SV=1	mraZ	5.9111	2.64674e-05	Up	15.744	33.8	5	5	0.302634	0.280722	0.284812	1.5394	1.60911	1.98333
transporter activity	A0A345ILF6	Cadmium-translocating P-type ATPase OS=Deinococcus wulumuqiensis OX=980427 GN=cadA PE=3 SV=1	cadA	1.8169	0.00856236	Up	83.004	5.9	3	3	0.571942	0.714716	0.843314	1.28767	1.16478	1.41757

## Sheet: Down Classification
GO Terms Level 1	GO Terms Level 2	Number of proteins	Related proteins
Biological Process	metabolic process	16	A0A345IE30 A0A345IEC2 A0A345IEF4 A0A345IEG4 A0A345IFK5 A0A345IFM2 A0A345IGF1 A0A345IH01 A0A345IH67 A0A345II30 A0A345IID6 A0A345IIJ1 A0A345IJG3 A0A345IJL2 A0A345IKR6 A0A345IKW6
Biological Process	cellular process	16	A0A345IE30 A0A345IEC2 A0A345IEF4 A0A345IEG4 A0A345IFM2 A0A345IGF1 A0A345IH01 A0A345IH67 A0A345II30 A0A345IID6 A0A345IIJ1 A0A345IJG3 A0A345IJL2 A0A345IKQ8 A0A345IKR6 A0A345IKW6
Biological Process	growth	7	A0A345IE30 A0A345IER4 A0A345IFM2 A0A345IGF1 A0A345IJG3 A0A345IKQ7 A0A345IL63
Biological Process	response to stimulus	6	A0A345IEC2 A0A345IEG4 A0A345IH01 A0A345II30 A0A345IJC1 A0A345IKQ8
Biological Process	interspecies interaction between organisms	3	A0A345IH01 A0A345IKQ7 A0A345IL63
Biological Process	localization	3	A0A345IEQ1 A0A345IJC1 A0A345IKQ8
Biological Process	multi-organism process	3	A0A345IH01 A0A345IKQ7 A0A345IL63
Biological Process	biological regulation	2	A0A345II30 A0A345IKQ8
Cellular Component	cell	16	A0A345IE30 A0A345IEC2 A0A345IED0 A0A345IEG4 A0A345IEQ1 A0A345IER4 A0A345IF59 A0A345IFM2 A0A345IGF1 A0A345IH01 A0A345II30 A0A345IID6 A0A345IIJ1 A0A345IJC1 A0A345IJG3 A0A345IKQ8
Cellular Component	intracellular	10	A0A345IE30 A0A345IEC2 A0A345IEG4 A0A345IEQ1 A0A345IGF1 A0A345IH01 A0A345II30 A0A345IID6 A0A345IIJ1 A0A345IJG3
Cellular Component	protein-containing complex	1	A0A345II30
Molecular Function	catalytic activity	15	A0A345IE30 A0A345IEC2 A0A345IEF4 A0A345IFK5 A0A345IFM2 A0A345IGF1 A0A345IH01 A0A345IH67 A0A345II30 A0A345IID6 A0A345IIJ1 A0A345IJL2 A0A345IK81 A0A345IKR6 A0A345IKW6
Molecular Function	binding	12	A0A345IEC2 A0A345IEG4 A0A345IFK5 A0A345IFM2 A0A345IGF1 A0A345IH01 A0A345II30 A0A345IIJ1 A0A345IJC1 A0A345IJG3 A0A345IKQ8 A0A345IKW6
Molecular Function	antioxidant activity	1	A0A345IEC2
Molecular Function	molecular carrier activity	1	A0A345IEG4

## Sheet: Down list
Category	Protein accession	Protein description	Gene name	dps/R12 Ratio	dps/R12 P value	Regulated Type	MW [kDa]	Coverage [%]	Peptides	Unique peptides	R12_1	R12_2	R12_3	dps_1	dps_2	dps_3
antioxidant activity	A0A345IEC2	Catalase OS=Deinococcus wulumuqiensis OX=980427 GN=DVJ83_01425 PE=3 SV=1	DVJ83_01425	0.2061	4.14912e-07	Down	60.353	40.3	20	20	1.7213	1.63518	1.6183	0.331048	0.343065	0.351105
binding	A0A345IEC2	Catalase OS=Deinococcus wulumuqiensis OX=980427 GN=DVJ83_01425 PE=3 SV=1	DVJ83_01425	0.2061	4.14912e-07	Down	60.353	40.3	20	20	1.7213	1.63518	1.6183	0.331048	0.343065	0.351105
binding	A0A345IEG4	Acyl carrier protein OS=Deinococcus wulumuqiensis OX=980427 GN=acpP PE=3 SV=1	acpP	0.3616	1.30157e-06	Down	11.63	26	2	2	1.40981	1.50976	1.48713	0.524391	0.531436	0.537469
binding	A0A345IFM2	Pyridoxal 5'-phosphate synthase subunit PdxS OS=Deinococcus wulumuqiensis OX=980427 GN=pdxS PE=3 SV=1	pdxS	0.623	0.000958862	Down	31.82	19.9	5	5	1.25914	1.1964	1.24135	0.821355	0.690922	0.790826
binding	A0A345IGF1	Cysteine--tRNA ligase OS=Deinococcus wulumuqiensis OX=980427 GN=cysS PE=3 SV=1	cysS	0.6256	0.000763951	Down	54.962	9.6	4	4	1.13785	1.33519	1.21788	0.76121	0.747677	0.800196
binding	A0A345IH01	Isocitrate lyase OS=Deinococcus wulumuqiensis OX=980427 GN=DVJ83_07135 PE=4 SV=1	DVJ83_07135	0.5773	0.00105005	Down	46.95	9.8	3	3	1.30385	1.11937	1.38064	0.730737	0.750628	0.714776
binding	A0A345II30	Dihydrolipoyl dehydrogenase OS=Deinococcus wulumuqiensis OX=980427 GN=lpdA PE=3 SV=1	lpdA	0.4674	4.25471e-05	Down	49.111	19.5	8	8	1.35512	1.35218	1.38155	0.638496	0.679089	0.593564
binding	A0A345IIJ1	Queuine tRNA-ribosyltransferase OS=Deinococcus wulumuqiensis OX=980427 GN=tgt PE=3 SV=1	tgt	0.622	0.000460591	Down	43.554	6.7	2	2	1.25009	1.1717	1.27743	0.712052	0.785775	0.802957
binding	A0A345IFK5	Glyceraldehyde-3-phosphate dehydrogenase OS=Deinococcus wulumuqiensis OX=980427 GN=gap PE=3 SV=1	gap	0.3928	3.26156e-06	Down	35.813	35.5	12	12	1.39676	1.41257	1.49862	0.55075	0.565345	0.575954
binding	A0A345IKW6	Tryptophan 2,3-dioxygenase OS=Deinococcus wulumuqiensis OX=980427 GN=kynA PE=3 SV=1	kynA	0.2731	0.000404159	Down	32.414	20	5	5	1.42048	1.52879	1.76348	0.35923	0.510152	0.417866
binding	A0A345IKQ8	Phosphate-binding protein OS=Deinococcus wulumuqiensis OX=980427 GN=pstS PE=3 SV=1	pstS	0.4961	3.38709e-06	Down	35.774	46.3	14	14	1.29443	1.354	1.36199	0.674742	0.664275	0.650558
binding	A0A345IJC1	Thiamine ABC transporter substrate-binding protein OS=Deinococcus wulumuqiensis OX=980427 GN=DVJ83_12440 PE=4 SV=1	DVJ83_12440	0.3344	4.80492e-05	Down	37.66	15.3	5	5	1.44327	1.60025	1.45276	0.46763	0.487041	0.549045
binding	A0A345IJG3	Elongation factor G OS=Deinococcus wulumuqiensis OX=980427 GN=fusA PE=3 SV=1	fusA	0.4343	0.00127048	Down	76.681	27.2	12	12	1.17785	1.36337	1.64209	0.6225	0.564746	0.629443
biological regulation	A0A345IKQ8	Phosphate-binding protein OS=Deinococcus wulumuqiensis OX=980427 GN=pstS PE=3 SV=1	pstS	0.4961	3.38709e-06	Down	35.774	46.3	14	14	1.29443	1.354	1.36199	0.674742	0.664275	0.650558
biological regulation	A0A345II30	Dihydrolipoyl dehydrogenase OS=Deinococcus wulumuqiensis OX=980427 GN=lpdA PE=3 SV=1	lpdA	0.4674	4.25471e-05	Down	49.111	19.5	8	8	1.35512	1.35218	1.38155	0.638496	0.679089	0.593564
catalytic activity	A0A345IJL2	Aminodeoxyfutalosine synthase OS=Deinococcus wulumuqiensis OX=980427 GN=mqnE PE=3 SV=1	mqnE	0.1484	1.30547e-05	Down	43.177	8.4	3	3	1.58542	1.84238	1.79692	0.24985	0.287612	0.237824
catalytic activity	A0A345IIJ1	Queuine tRNA-ribosyltransferase OS=Deinococcus wulumuqiensis OX=980427 GN=tgt PE=3 SV=1	tgt	0.622	0.000460591	Down	43.554	6.7	2	2	1.25009	1.1717	1.27743	0.712052	0.785775	0.802957
catalytic activity	A0A345IID6	Nucleoside diphosphate kinase OS=Deinococcus wulumuqiensis OX=980427 GN=ndk PE=3 SV=1	ndk	0.3692	0.000381868	Down	15.055	44.2	5	5	1.42107	1.4435	1.5175	0.505873	0.475528	0.636533
catalytic activity	A0A345IFM2	Pyridoxal 5'-phosphate synthase subunit PdxS OS=Deinococcus wulumuqiensis OX=980427 GN=pdxS PE=3 SV=1	pdxS	0.623	0.000958862	Down	31.82	19.9	5	5	1.25914	1.1964	1.24135	0.821355	0.690922	0.790826
catalytic activity	A0A345IKR6	Imidazolonepropionase OS=Deinococcus wulumuqiensis OX=980427 GN=hutI PE=3 SV=1	hutI	0.6013	0.0132348	Down	41.847	9	3	3	1.02087	1.37828	1.34776	0.654354	0.772218	0.82651
catalytic activity	A0A345IKW6	Tryptophan 2,3-dioxygenase OS=Deinococcus wulumuqiensis OX=980427 GN=kynA PE=3 SV=1	kynA	0.2731	0.000404159	Down	32.414	20	5	5	1.42048	1.52879	1.76348	0.35923	0.510152	0.417866
catalytic activity	A0A345II30	Dihydrolipoyl dehydrogenase OS=Deinococcus wulumuqiensis OX=980427 GN=lpdA PE=3 SV=1	lpdA	0.4674	4.25471e-05	Down	49.111	19.5	8	8	1.35512	1.35218	1.38155	0.638496	0.679089	0.593564
catalytic activity	A0A345IH67	Disulfide bond formation protein B OS=Deinococcus wulumuqiensis OX=980427 GN=DVJ83_07550 PE=3 SV=1	DVJ83_07550	0.4001	0.00123498	Down	16.756	19.6	2	2	1.46871	1.63425	1.18258	0.620196	0.50901	0.58525
catalytic activity	A0A345IH01	Isocitrate lyase OS=Deinococcus wulumuqiensis OX=980427 GN=DVJ83_07135 PE=4 SV=1	DVJ83_07135	0.5773	0.00105005	Down	46.95	9.8	3	3	1.30385	1.11937	1.38064	0.730737	0.750628	0.714776
catalytic activity	A0A345IGF1	Cysteine--tRNA ligase OS=Deinococcus wulumuqiensis OX=980427 GN=cysS PE=3 SV=1	cysS	0.6256	0.000763951	Down	54.962	9.6	4	4	1.13785	1.33519	1.21788	0.76121	0.747677	0.800196
catalytic activity	A0A345IK81	Antibiotic biosynthesis monooxygenase OS=Deinococcus wulumuqiensis OX=980427 GN=DVJ83_08645 PE=4 SV=1	DVJ83_08645	0.5059	0.00116029	Down	10.915	52.4	4	4	1.33432	1.36184	1.28818	0.568906	0.70405	0.742697
catalytic activity	A0A345IE30	Fe-S cluster assembly protein SufB OS=Deinococcus wulumuqiensis OX=980427 GN=sufB PE=4 SV=1	sufB	0.3262	6.34842e-05	Down	52.247	20.9	8	8	1.50211	1.65301	1.36921	0.463021	0.491727	0.520927
catalytic activity	A0A345IEF4	Acetyl-CoA C-acetyltransferase OS=Deinococcus wulumuqiensis OX=980427 GN=DVJ83_01625 PE=3 SV=1	DVJ83_01625	0.5463	0.000512034	Down	41.176	17.8	6	6	1.24	1.28484	1.35537	0.666673	0.669317	0.783789
catalytic activity	A0A345IEC2	Catalase OS=Deinococcus wulumuqiensis OX=980427 GN=DVJ83_01425 PE=3 SV=1	DVJ83_01425	0.2061	4.14912e-07	Down	60.353	40.3	20	20	1.7213	1.63518	1.6183	0.331048	0.343065	0.351105
catalytic activity	A0A345IFK5	Glyceraldehyde-3-phosphate dehydrogenase OS=Deinococcus wulumuqiensis OX=980427 GN=gap PE=3 SV=1	gap	0.3928	3.26156e-06	Down	35.813	35.5	12	12	1.39676	1.41257	1.49862	0.55075	0.565345	0.575954
cell	A0A345IER4	Glycine dehydrogenase (decarboxylating) OS=Deinococcus wulumuqiensis OX=980427 GN=gcvP PE=3 SV=1	gcvP	0.6252	1.20941e-05	Down	101.94	14.8	13	13	1.21646	1.25651	1.21882	0.749759	0.770685	0.787771
cell	A0A345IID6	Nucleoside diphosphate kinase OS=Deinococcus wulumuqiensis OX=980427 GN=ndk PE=3 SV=1	ndk	0.3692	0.000381868	Down	15.055	44.2	5	5	1.42107	1.4435	1.5175	0.505873	0.475528	0.636533
cell	A0A345IH01	Isocitrate lyase OS=Deinococcus wulumuqiensis OX=980427 GN=DVJ83_07135 PE=4 SV=1	DVJ83_07135	0.5773	0.00105005	Down	46.95	9.8	3	3	1.30385	1.11937	1.38064	0.730737	0.750628	0.714776
cell	A0A345IKQ8	Phosphate-binding protein OS=Deinococcus wulumuqiensis OX=980427 GN=pstS PE=3 SV=1	pstS	0.4961	3.38709e-06	Down	35.774	46.3	14	14	1.29443	1.354	1.36199	0.674742	0.664275	0.650558
cell	A0A345IJC1	Thiamine ABC transporter substrate-binding protein OS=Deinococcus wulumuqiensis OX=980427 GN=DVJ83_12440 PE=4 SV=1	DVJ83_12440	0.3344	4.80492e-05	Down	37.66	15.3	5	5	1.44327	1.60025	1.45276	0.46763	0.487041	0.549045
cell	A0A345IIJ1	Queuine tRNA-ribosyltransferase OS=Deinococcus wulumuqiensis OX=980427 GN=tgt PE=3 SV=1	tgt	0.622	0.000460591	Down	43.554	6.7	2	2	1.25009	1.1717	1.27743	0.712052	0.785775	0.802957
cell	A0A345II30	Dihydrolipoyl dehydrogenase OS=Deinococcus wulumuqiensis OX=980427 GN=lpdA PE=3 SV=1	lpdA	0.4674	4.25471e-05	Down	49.111	19.5	8	8	1.35512	1.35218	1.38155	0.638496	0.679089	0.593564
cell	A0A345IF59	ABC transporter substrate-binding protein OS=Deinococcus wulumuqiensis OX=980427 GN=DVJ83_03180 PE=4 SV=1	DVJ83_03180	0.6483	1.74698e-05	Down	65.086	30.8	25	24	1.21357	1.19769	1.22883	0.76526	0.78485	0.809802
cell	A0A345IJG3	Elongation factor G OS=Deinococcus wulumuqiensis OX=980427 GN=fusA PE=3 SV=1	fusA	0.4343	0.00127048	Down	76.681	27.2	12	12	1.17785	1.36337	1.64209	0.6225	0.564746	0.629443
cell	A0A345IEG4	Acyl carrier protein OS=Deinococcus wulumuqiensis OX=980427 GN=acpP PE=3 SV=1	acpP	0.3616	1.30157e-06	Down	11.63	26	2	2	1.40981	1.50976	1.48713	0.524391	0.531436	0.537469
cell	A0A345IEQ1	Multifunctional fusion protein OS=Deinococcus wulumuqiensis OX=980427 GN=secD PE=3 SV=1	secD	0.5407	0.000201572	Down	81.832	6.8	4	4	1.29899	1.38597	1.20929	0.706943	0.730544	0.668263
cell	A0A345IFM2	Pyridoxal 5'-phosphate synthase subunit PdxS OS=Deinococcus wulumuqiensis OX=980427 GN=pdxS PE=3 SV=1	pdxS	0.623	0.000958862	Down	31.82	19.9	5	5	1.25914	1.1964	1.24135	0.821355	0.690922	0.790826
cell	A0A345IE30	Fe-S cluster assembly protein SufB OS=Deinococcus wulumuqiensis OX=980427 GN=sufB PE=4 SV=1	sufB	0.3262	6.34842e-05	Down	52.247	20.9	8	8	1.50211	1.65301	1.36921	0.463021	0.491727	0.520927
cell	A0A345IED0	PhoH family protein OS=Deinococcus wulumuqiensis OX=980427 GN=DVJ83_01470 PE=4 SV=1	DVJ83_01470	0.597	4.96778e-05	Down	38.295	7.6	3	3	1.19434	1.29619	1.26656	0.741103	0.734444	0.767358
cell	A0A345IGF1	Cysteine--tRNA ligase OS=Deinococcus wulumuqiensis OX=980427 GN=cysS PE=3 SV=1	cysS	0.6256	0.000763951	Down	54.962	9.6	4	4	1.13785	1.33519	1.21788	0.76121	0.747677	0.800196
cell	A0A345IEC2	Catalase OS=Deinococcus wulumuqiensis OX=980427 GN=DVJ83_01425 PE=3 SV=1	DVJ83_01425	0.2061	4.14912e-07	Down	60.353	40.3	20	20	1.7213	1.63518	1.6183	0.331048	0.343065	0.351105
cellular process	A0A345IJG3	Elongation factor G OS=Deinococcus wulumuqiensis OX=980427 GN=fusA PE=3 SV=1	fusA	0.4343	0.00127048	Down	76.681	27.2	12	12	1.17785	1.36337	1.64209	0.6225	0.564746	0.629443
cellular process	A0A345IKQ8	Phosphate-binding protein OS=Deinococcus wulumuqiensis OX=980427 GN=pstS PE=3 SV=1	pstS	0.4961	3.38709e-06	Down	35.774	46.3	14	14	1.29443	1.354	1.36199	0.674742	0.664275	0.650558
cellular process	A0A345IJL2	Aminodeoxyfutalosine synthase OS=Deinococcus wulumuqiensis OX=980427 GN=mqnE PE=3 SV=1	mqnE	0.1484	1.30547e-05	Down	43.177	8.4	3	3	1.58542	1.84238	1.79692	0.24985	0.287612	0.237824
cellular process	A0A345IIJ1	Queuine tRNA-ribosyltransferase OS=Deinococcus wulumuqiensis OX=980427 GN=tgt PE=3 SV=1	tgt	0.622	0.000460591	Down	43.554	6.7	2	2	1.25009	1.1717	1.27743	0.712052	0.785775	0.802957
cellular process	A0A345IEC2	Catalase OS=Deinococcus wulumuqiensis OX=980427 GN=DVJ83_01425 PE=3 SV=1	DVJ83_01425	0.2061	4.14912e-07	Down	60.353	40.3	20	20	1.7213	1.63518	1.6183	0.331048	0.343065	0.351105
cellular process	A0A345IID6	Nucleoside diphosphate kinase OS=Deinococcus wulumuqiensis OX=980427 GN=ndk PE=3 SV=1	ndk	0.3692	0.000381868	Down	15.055	44.2	5	5	1.42107	1.4435	1.5175	0.505873	0.475528	0.636533
cellular process	A0A345IEF4	Acetyl-CoA C-acetyltransferase OS=Deinococcus wulumuqiensis OX=980427 GN=DVJ83_01625 PE=3 SV=1	DVJ83_01625	0.5463	0.000512034	Down	41.176	17.8	6	6	1.24	1.28484	1.35537	0.666673	0.669317	0.783789
cellular process	A0A345IKR6	Imidazolonepropionase OS=Deinococcus wulumuqiensis OX=980427 GN=hutI PE=3 SV=1	hutI	0.6013	0.0132348	Down	41.847	9	3	3	1.02087	1.37828	1.34776	0.654354	0.772218	0.82651
cellular process	A0A345IKW6	Tryptophan 2,3-dioxygenase OS=Deinococcus wulumuqiensis OX=980427 GN=kynA PE=3 SV=1	kynA	0.2731	0.000404159	Down	32.414	20	5	5	1.42048	1.52879	1.76348	0.35923	0.510152	0.417866
cellular process	A0A345II30	Dihydrolipoyl dehydrogenase OS=Deinococcus wulumuqiensis OX=980427 GN=lpdA PE=3 SV=1	lpdA	0.4674	4.25471e-05	Down	49.111	19.5	8	8	1.35512	1.35218	1.38155	0.638496	0.679089	0.593564
cellular process	A0A345IFM2	Pyridoxal 5'-phosphate synthase subunit PdxS OS=Deinococcus wulumuqiensis OX=980427 GN=pdxS PE=3 SV=1	pdxS	0.623	0.000958862	Down	31.82	19.9	5	5	1.25914	1.1964	1.24135	0.821355	0.690922	0.790826
cellular process	A0A345IGF1	Cysteine--tRNA ligase OS=Deinococcus wulumuqiensis OX=980427 GN=cysS PE=3 SV=1	cysS	0.6256	0.000763951	Down	54.962	9.6	4	4	1.13785	1.33519	1.21788	0.76121	0.747677	0.800196
cellular process	A0A345IH01	Isocitrate lyase OS=Deinococcus wulumuqiensis OX=980427 GN=DVJ83_07135 PE=4 SV=1	DVJ83_07135	0.5773	0.00105005	Down	46.95	9.8	3	3	1.30385	1.11937	1.38064	0.730737	0.750628	0.714776
cellular process	A0A345IEG4	Acyl carrier protein OS=Deinococcus wulumuqiensis OX=980427 GN=acpP PE=3 SV=1	acpP	0.3616	1.30157e-06	Down	11.63	26	2	2	1.40981	1.50976	1.48713	0.524391	0.531436	0.537469
cellular process	A0A345IE30	Fe-S cluster assembly protein SufB OS=Deinococcus wulumuqiensis OX=980427 GN=sufB PE=4 SV=1	sufB	0.3262	6.34842e-05	Down	52.247	20.9	8	8	1.50211	1.65301	1.36921	0.463021	0.491727	0.520927
cellular process	A0A345IH67	Disulfide bond formation protein B OS=Deinococcus wulumuqiensis OX=980427 GN=DVJ83_07550 PE=3 SV=1	DVJ83_07550	0.4001	0.00123498	Down	16.756	19.6	2	2	1.46871	1.63425	1.18258	0.620196	0.50901	0.58525
growth	A0A345IE30	Fe-S cluster assembly protein SufB OS=Deinococcus wulumuqiensis OX=980427 GN=sufB PE=4 SV=1	sufB	0.3262	6.34842e-05	Down	52.247	20.9	8	8	1.50211	1.65301	1.36921	0.463021	0.491727	0.520927
growth	A0A345IL63	Phosphate transport system permease protein PstA OS=Deinococcus wulumuqiensis OX=980427 GN=DVJ83_13895 PE=3 SV=1	DVJ83_13895	0.5088	5.08358e-05	Down	29.913	17.8	6	6	1.31317	1.29255	1.37102	0.718481	0.652975	0.6518
growth	A0A345IFM2	Pyridoxal 5'-phosphate synthase subunit PdxS OS=Deinococcus wulumuqiensis OX=980427 GN=pdxS PE=3 SV=1	pdxS	0.623	0.000958862	Down	31.82	19.9	5	5	1.25914	1.1964	1.24135	0.821355	0.690922	0.790826
growth	A0A345IKQ7	Phosphate transport system permease protein OS=Deinococcus wulumuqiensis OX=980427 GN=pstC PE=3 SV=1	pstC	0.6488	0.0167878	Down	36.878	4.4	2	2	1.15736	1.22475	1.25682	0.854934	0.880802	0.625334
growth	A0A345IGF1	Cysteine--tRNA ligase OS=Deinococcus wulumuqiensis OX=980427 GN=cysS PE=3 SV=1	cysS	0.6256	0.000763951	Down	54.962	9.6	4	4	1.13785	1.33519	1.21788	0.76121	0.747677	0.800196
growth	A0A345IER4	Glycine dehydrogenase (decarboxylating) OS=Deinococcus wulumuqiensis OX=980427 GN=gcvP PE=3 SV=1	gcvP	0.6252	1.20941e-05	Down	101.94	14.8	13	13	1.21646	1.25651	1.21882	0.749759	0.770685	0.787771
growth	A0A345IJG3	Elongation factor G OS=Deinococcus wulumuqiensis OX=980427 GN=fusA PE=3 SV=1	fusA	0.4343	0.00127048	Down	76.681	27.2	12	12	1.17785	1.36337	1.64209	0.6225	0.564746	0.629443
interspecies interaction between organisms	A0A345IL63	Phosphate transport system permease protein PstA OS=Deinococcus wulumuqiensis OX=980427 GN=DVJ83_13895 PE=3 SV=1	DVJ83_13895	0.5088	5.08358e-05	Down	29.913	17.8	6	6	1.31317	1.29255	1.37102	0.718481	0.652975	0.6518
interspecies interaction between organisms	A0A345IH01	Isocitrate lyase OS=Deinococcus wulumuqiensis OX=980427 GN=DVJ83_07135 PE=4 SV=1	DVJ83_07135	0.5773	0.00105005	Down	46.95	9.8	3	3	1.30385	1.11937	1.38064	0.730737	0.750628	0.714776
interspecies interaction between organisms	A0A345IKQ7	Phosphate transport system permease protein OS=Deinococcus wulumuqiensis OX=980427 GN=pstC PE=3 SV=1	pstC	0.6488	0.0167878	Down	36.878	4.4	2	2	1.15736	1.22475	1.25682	0.854934	0.880802	0.625334
intracellular	A0A345II30	Dihydrolipoyl dehydrogenase OS=Deinococcus wulumuqiensis OX=980427 GN=lpdA PE=3 SV=1	lpdA	0.4674	4.25471e-05	Down	49.111	19.5	8	8	1.35512	1.35218	1.38155	0.638496	0.679089	0.593564
intracellular	A0A345IEQ1	Multifunctional fusion protein OS=Deinococcus wulumuqiensis OX=980427 GN=secD PE=3 SV=1	secD	0.5407	0.000201572	Down	81.832	6.8	4	4	1.29899	1.38597	1.20929	0.706943	0.730544	0.668263
intracellular	A0A345IGF1	Cysteine--tRNA ligase OS=Deinococcus wulumuqiensis OX=980427 GN=cysS PE=3 SV=1	cysS	0.6256	0.000763951	Down	54.962	9.6	4	4	1.13785	1.33519	1.21788	0.76121	0.747677	0.800196
intracellular	A0A345IE30	Fe-S cluster assembly protein SufB OS=Deinococcus wulumuqiensis OX=980427 GN=sufB PE=4 SV=1	sufB	0.3262	6.34842e-05	Down	52.247	20.9	8	8	1.50211	1.65301	1.36921	0.463021	0.491727	0.520927
intracellular	A0A345IEG4	Acyl carrier protein OS=Deinococcus wulumuqiensis OX=980427 GN=acpP PE=3 SV=1	acpP	0.3616	1.30157e-06	Down	11.63	26	2	2	1.40981	1.50976	1.48713	0.524391	0.531436	0.537469
intracellular	A0A345IEC2	Catalase OS=Deinococcus wulumuqiensis OX=980427 GN=DVJ83_01425 PE=3 SV=1	DVJ83_01425	0.2061	4.14912e-07	Down	60.353	40.3	20	20	1.7213	1.63518	1.6183	0.331048	0.343065	0.351105
intracellular	A0A345IH01	Isocitrate lyase OS=Deinococcus wulumuqiensis OX=980427 GN=DVJ83_07135 PE=4 SV=1	DVJ83_07135	0.5773	0.00105005	Down	46.95	9.8	3	3	1.30385	1.11937	1.38064	0.730737	0.750628	0.714776
intracellular	A0A345IID6	Nucleoside diphosphate kinase OS=Deinococcus wulumuqiensis OX=980427 GN=ndk PE=3 SV=1	ndk	0.3692	0.000381868	Down	15.055	44.2	5	5	1.42107	1.4435	1.5175	0.505873	0.475528	0.636533
intracellular	A0A345IJG3	Elongation factor G OS=Deinococcus wulumuqiensis OX=980427 GN=fusA PE=3 SV=1	fusA	0.4343	0.00127048	Down	76.681	27.2	12	12	1.17785	1.36337	1.64209	0.6225	0.564746	0.629443
intracellular	A0A345IIJ1	Queuine tRNA-ribosyltransferase OS=Deinococcus wulumuqiensis OX=980427 GN=tgt PE=3 SV=1	tgt	0.622	0.000460591	Down	43.554	6.7	2	2	1.25009	1.1717	1.27743	0.712052	0.785775	0.802957
localization	A0A345IKQ8	Phosphate-binding protein OS=Deinococcus wulumuqiensis OX=980427 GN=pstS PE=3 SV=1	pstS	0.4961	3.38709e-06	Down	35.774	46.3	14	14	1.29443	1.354	1.36199	0.674742	0.664275	0.650558
localization	A0A345IEQ1	Multifunctional fusion protein OS=Deinococcus wulumuqiensis OX=980427 GN=secD PE=3 SV=1	secD	0.5407	0.000201572	Down	81.832	6.8	4	4	1.29899	1.38597	1.20929	0.706943	0.730544	0.668263
localization	A0A345IJC1	Thiamine ABC transporter substrate-binding protein OS=Deinococcus wulumuqiensis OX=980427 GN=DVJ83_12440 PE=4 SV=1	DVJ83_12440	0.3344	4.80492e-05	Down	37.66	15.3	5	5	1.44327	1.60025	1.45276	0.46763	0.487041	0.549045
metabolic process	A0A345IFK5	Glyceraldehyde-3-phosphate dehydrogenase OS=Deinococcus wulumuqiensis OX=980427 GN=gap PE=3 SV=1	gap	0.3928	3.26156e-06	Down	35.813	35.5	12	12	1.39676	1.41257	1.49862	0.55075	0.565345	0.575954
metabolic process	A0A345IEC2	Catalase OS=Deinococcus wulumuqiensis OX=980427 GN=DVJ83_01425 PE=3 SV=1	DVJ83_01425	0.2061	4.14912e-07	Down	60.353	40.3	20	20	1.7213	1.63518	1.6183	0.331048	0.343065	0.351105
metabolic process	A0A345IFM2	Pyridoxal 5'-phosphate synthase subunit PdxS OS=Deinococcus wulumuqiensis OX=980427 GN=pdxS PE=3 SV=1	pdxS	0.623	0.000958862	Down	31.82	19.9	5	5	1.25914	1.1964	1.24135	0.821355	0.690922	0.790826
metabolic process	A0A345IGF1	Cysteine--tRNA ligase OS=Deinococcus wulumuqiensis OX=980427 GN=cysS PE=3 SV=1	cysS	0.6256	0.000763951	Down	54.962	9.6	4	4	1.13785	1.33519	1.21788	0.76121	0.747677	0.800196
metabolic process	A0A345IH01	Isocitrate lyase OS=Deinococcus wulumuqiensis OX=980427 GN=DVJ83_07135 PE=4 SV=1	DVJ83_07135	0.5773	0.00105005	Down	46.95	9.8	3	3	1.30385	1.11937	1.38064	0.730737	0.750628	0.714776
metabolic process	A0A345IEG4	Acyl carrier protein OS=Deinococcus wulumuqiensis OX=980427 GN=acpP PE=3 SV=1	acpP	0.3616	1.30157e-06	Down	11.63	26	2	2	1.40981	1.50976	1.48713	0.524391	0.531436	0.537469
metabolic process	A0A345IH67	Disulfide bond formation protein B OS=Deinococcus wulumuqiensis OX=980427 GN=DVJ83_07550 PE=3 SV=1	DVJ83_07550	0.4001	0.00123498	Down	16.756	19.6	2	2	1.46871	1.63425	1.18258	0.620196	0.50901	0.58525
metabolic process	A0A345IKW6	Tryptophan 2,3-dioxygenase OS=Deinococcus wulumuqiensis OX=980427 GN=kynA PE=3 SV=1	kynA	0.2731	0.000404159	Down	32.414	20	5	5	1.42048	1.52879	1.76348	0.35923	0.510152	0.417866
metabolic process	A0A345II30	Dihydrolipoyl dehydrogenase OS=Deinococcus wulumuqiensis OX=980427 GN=lpdA PE=3 SV=1	lpdA	0.4674	4.25471e-05	Down	49.111	19.5	8	8	1.35512	1.35218	1.38155	0.638496	0.679089	0.593564
metabolic process	A0A345IE30	Fe-S cluster assembly protein SufB OS=Deinococcus wulumuqiensis OX=980427 GN=sufB PE=4 SV=1	sufB	0.3262	6.34842e-05	Down	52.247	20.9	8	8	1.50211	1.65301	1.36921	0.463021	0.491727	0.520927
metabolic process	A0A345IKR6	Imidazolonepropionase OS=Deinococcus wulumuqiensis OX=980427 GN=hutI PE=3 SV=1	hutI	0.6013	0.0132348	Down	41.847	9	3	3	1.02087	1.37828	1.34776	0.654354	0.772218	0.82651
metabolic process	A0A345IID6	Nucleoside diphosphate kinase OS=Deinococcus wulumuqiensis OX=980427 GN=ndk PE=3 SV=1	ndk	0.3692	0.000381868	Down	15.055	44.2	5	5	1.42107	1.4435	1.5175	0.505873	0.475528	0.636533
metabolic process	A0A345IIJ1	Queuine tRNA-ribosyltransferase OS=Deinococcus wulumuqiensis OX=980427 GN=tgt PE=3 SV=1	tgt	0.622	0.000460591	Down	43.554	6.7	2	2	1.25009	1.1717	1.27743	0.712052	0.785775	0.802957
metabolic process	A0A345IJG3	Elongation factor G OS=Deinococcus wulumuqiensis OX=980427 GN=fusA PE=3 SV=1	fusA	0.4343	0.00127048	Down	76.681	27.2	12	12	1.17785	1.36337	1.64209	0.6225	0.564746	0.629443
metabolic process	A0A345IJL2	Aminodeoxyfutalosine synthase OS=Deinococcus wulumuqiensis OX=980427 GN=mqnE PE=3 SV=1	mqnE	0.1484	1.30547e-05	Down	43.177	8.4	3	3	1.58542	1.84238	1.79692	0.24985	0.287612	0.237824
metabolic process	A0A345IEF4	Acetyl-CoA C-acetyltransferase OS=Deinococcus wulumuqiensis OX=980427 GN=DVJ83_01625 PE=3 SV=1	DVJ83_01625	0.5463	0.000512034	Down	41.176	17.8	6	6	1.24	1.28484	1.35537	0.666673	0.669317	0.783789
molecular carrier activity	A0A345IEG4	Acyl carrier protein OS=Deinococcus wulumuqiensis OX=980427 GN=acpP PE=3 SV=1	acpP	0.3616	1.30157e-06	Down	11.63	26	2	2	1.40981	1.50976	1.48713	0.524391	0.531436	0.537469
multi-organism process	A0A345IH01	Isocitrate lyase OS=Deinococcus wulumuqiensis OX=980427 GN=DVJ83_07135 PE=4 SV=1	DVJ83_07135	0.5773	0.00105005	Down	46.95	9.8	3	3	1.30385	1.11937	1.38064	0.730737	0.750628	0.714776
multi-organism process	A0A345IKQ7	Phosphate transport system permease protein OS=Deinococcus wulumuqiensis OX=980427 GN=pstC PE=3 SV=1	pstC	0.6488	0.0167878	Down	36.878	4.4	2	2	1.15736	1.22475	1.25682	0.854934	0.880802	0.625334
multi-organism process	A0A345IL63	Phosphate transport system permease protein PstA OS=Deinococcus wulumuqiensis OX=980427 GN=DVJ83_13895 PE=3 SV=1	DVJ83_13895	0.5088	5.08358e-05	Down	29.913	17.8	6	6	1.31317	1.29255	1.37102	0.718481	0.652975	0.6518
protein-containing complex	A0A345II30	Dihydrolipoyl dehydrogenase OS=Deinococcus wulumuqiensis OX=980427 GN=lpdA PE=3 SV=1	lpdA	0.4674	4.25471e-05	Down	49.111	19.5	8	8	1.35512	1.35218	1.38155	0.638496	0.679089	0.593564
response to stimulus	A0A345IH01	Isocitrate lyase OS=Deinococcus wulumuqiensis OX=980427 GN=DVJ83_07135 PE=4 SV=1	DVJ83_07135	0.5773	0.00105005	Down	46.95	9.8	3	3	1.30385	1.11937	1.38064	0.730737	0.750628	0.714776
response to stimulus	A0A345IKQ8	Phosphate-binding protein OS=Deinococcus wulumuqiensis OX=980427 GN=pstS PE=3 SV=1	pstS	0.4961	3.38709e-06	Down	35.774	46.3	14	14	1.29443	1.354	1.36199	0.674742	0.664275	0.650558
response to stimulus	A0A345IEG4	Acyl carrier protein OS=Deinococcus wulumuqiensis OX=980427 GN=acpP PE=3 SV=1	acpP	0.3616	1.30157e-06	Down	11.63	26	2	2	1.40981	1.50976	1.48713	0.524391	0.531436	0.537469
response to stimulus	A0A345IEC2	Catalase OS=Deinococcus wulumuqiensis OX=980427 GN=DVJ83_01425 PE=3 SV=1	DVJ83_01425	0.2061	4.14912e-07	Down	60.353	40.3	20	20	1.7213	1.63518	1.6183	0.331048	0.343065	0.351105
response to stimulus	A0A345II30	Dihydrolipoyl dehydrogenase OS=Deinococcus wulumuqiensis OX=980427 GN=lpdA PE=3 SV=1	lpdA	0.4674	4.25471e-05	Down	49.111	19.5	8	8	1.35512	1.35218	1.38155	0.638496	0.679089	0.593564
response to stimulus	A0A345IJC1	Thiamine ABC transporter substrate-binding protein OS=Deinococcus wulumuqiensis OX=980427 GN=DVJ83_12440 PE=4 SV=1	DVJ83_12440	0.3344	4.80492e-05	Down	37.66	15.3	5	5	1.44327	1.60025	1.45276	0.46763	0.487041	0.549045
