# Supplementary material for: Sequence, structure, and function of the Dps DNA-binding protein from Deinococcus wulumuqiensis R12
Source: Microb Cell Fact. 2022 Jul 2;21:132. doi: 10.1186/s12934-022-01857-7 (PMC9250271; doi:10.1186/s12934-022-01857-7)
Supplement: Supplementary file 3 — Additional file 3. MS_identified_information. [file 12934_2022_1857_MOESM3_ESM.xlsx]

## Sheet: Summary
Header line description of table 1			Table 1. MS/MS spectrum database search analysis summary
Total spectrum	Number of spectrum produced by mass spectrometer
Matched spectrum	Number of spectrum matched with alignment protein		Total spectrums	Matched spectrums	Peptides	Unique peptides	Identified proteins	Quantifiable proteins
Peptides	Number of peptides which spectrum hit		688662	25638	4309	4087	1009	668
Unique peptides	Number of unique peptides which spectrums hit
Identified proteins	Number of proteins detected by spectrum search analysis
Quantifiable proteins	Number of proteins quantifiable		Table 2. Differentially expressed protein summary (Filtered whith threshold value of expression fold change and P value < 0.05)
Header line description of worksheet "Protein_quant"			Compare group	Regulated type	fold change >1.2	fold change >1.3	fold change >1.5	fold change >2
Protein accession	Protein accession number of database used for search		dps/R12	Up-regulated	188	162	116	53
Protein description	Protein functional description			Down-regulated	191	157	111	64
Gene name	Indicates the name of the gene that code for the protein sequence
MW [kDa]	Protein molecular weight ,unit [kDa]
Score	A simple rule to be used to judge whether a result is significant or not
Coverage [%]	Percent of identified peptdie sequence covering in protein sequence
Peptides	Number of peptides whitch spectrums hit
Unique peptides	Number of unique peptides which spectrums hit
Header line description of worksheet "Peptide_quant"
ID	Identified peptide index number
Sequence	Identified peptide amino acid sequence
Protein accession	Protein accession number of database used for search
Protein description	Protein functional description
Charge	Carried charge of peptide
m/z	Mass-to-charge ratio of peptide
mass error [ppm]	Parts per million ratio of peptide mass error between the theory and practice
PEP	The maximal posterior error probability for peptides

## Sheet: Protein Quant
Protein accession	Protein description	Gene name	MW [kDa]	Coverage [%]	MS/MS Counts	Peptides	Unique peptides	MS/MS count R12_1	MS/MS count R12_2	MS/MS count R12_3	MS/MS count dps_1	MS/MS count dps_2	MS/MS count dps_3	Peptides R12_1	Peptides R12_2	Peptides R12_3	Peptides dps_1	Peptides dps_2	Peptides dps_3	Unique peptides R12_1	Unique peptides R12_2	Unique peptides R12_3	Unique peptides dps_1	Unique peptides dps_2	Unique peptides dps_3	LFQ intensity R12_1	LFQ intensity R12_2	LFQ intensity R12_3	LFQ intensity dps_1	LFQ intensity dps_2	LFQ intensity dps_3	R12_1	R12_2	R12_3	dps_1	dps_2	dps_3	dps/R12 Ratio	dps/R12 P value
A0A345IDQ5	Thymidine phosphorylase OS=Deinococcus wulumuqiensis OX=980427 GN=DVJ83_00010 PE=3 SV=1	DVJ83_00010	46.859	25.5	47	9	9	4	6	5	11	11	10	5	5	6	8	9	8	5	5	6	8	9	8	917840	985350	838520	2223800	2218400	2216000	0.585861	0.628953	0.535231	1.41946	1.41601	1.41448	2.4285	4.47875e-05
A0A345IDQ7	Orotate phosphoribosyltransferase OS=Deinococcus wulumuqiensis OX=980427 GN=pyrE PE=3 SV=1	pyrE	21.084	10.3	2	2	2	0	0	1	0	0	1	2	2	1	1	2	2	2	2	1	1	2	2	0	71428	0	0	0	0		1
A0A345IDR0	Nuclease inhibitor OS=Deinococcus wulumuqiensis OX=980427 GN=DVJ83_00045 PE=4 SV=1	DVJ83_00045	14.791	23.7	8	2	2	2	2	1	1	1	1	2	2	1	1	1	1	2	2	1	1	1	1	175530	175160	0	0	0	0	1.00106	0.998945
A0A345IDR1	Ribonuclease OS=Deinococcus wulumuqiensis OX=980427 GN=DVJ83_00050 PE=4 SV=1	DVJ83_00050	16.537	8.6	5	1	1	1	1	1	1	1	0	1	1	1	1	1	1	1	1	1	1	1	1	0	0	96301	0	0	0			1
A0A345IDR6	Uncharacterized protein OS=Deinococcus wulumuqiensis OX=980427 GN=DVJ83_00085 PE=4 SV=1	DVJ83_00085	24.75	21.2	18	3	3	4	3	3	3	2	3	3	3	3	3	3	3	3	3	3	3	3	3	823940	1780000	967920	316740	296510	309990	1.09978	2.37592	1.29197	0.42278	0.395778	0.413771	0.2585	0.00531194
A0A345IDR7	Type III pantothenate kinase OS=Deinococcus wulumuqiensis OX=980427 GN=coaX PE=3 SV=1	coaX	27.453	8.1	2	2	2	0	0	1	0	0	1	1	1	2	1	1	2	1	1	2	1	1	2	0	0	512620	0	0	258260			1.32996			0.670039	0.5038
A0A345IDR8	Malto-oligosyltrehalose synthase OS=Deinococcus wulumuqiensis OX=980427 GN=treY PE=4 SV=1	treY	105.96	2.3	2	2	2	0	0	0	0	1	1	1	1	1	1	1	2	1	1	1	1	1	2	0	0	0	0	0	19355						1
A0A345IDS1	DNA polymerase/3'-5' exonuclease PolX OS=Deinococcus wulumuqiensis OX=980427 GN=DVJ83_00135 PE=4 SV=1	DVJ83_00135	62.001	12	17	5	5	3	3	3	3	3	2	4	4	5	5	5	4	4	4	5	5	5	4	347050	400360	385090	570360	518040	565850	0.747214	0.861993	0.829116	1.22801	1.11536	1.2183	1.4607	0.00195597
A0A345IDS8	Uncharacterized protein OS=Deinococcus wulumuqiensis OX=980427 GN=DVJ83_00205 PE=4 SV=1	DVJ83_00205	15.933	16.6	2	2	2	0	1	1	0	0	0	1	2	2	1	1	2	1	2	2	1	1	2	0	0	30368	0	0	0			1
A0A345IDT1	Pyrrolidone-carboxylate peptidase OS=Deinococcus wulumuqiensis OX=980427 GN=pcp PE=3 SV=1	pcp	24.46	18.8	8	3	3	1	1	2	2	0	2	3	3	3	3	3	3	3	3	3	3	3	3	127750	133630	47709	156410	60213	171850	1.09883	1.1494	0.410364	1.34534	0.517915	1.47815	1.2568	0.65473
A0A345IDT4	Pyridoxine/pyridoxamine 5'-phosphate oxidase OS=Deinococcus wulumuqiensis OX=980427 GN=pdxH PE=3 SV=1	pdxH	24.454	16.8	12	2	2	2	2	2	2	2	2	2	2	2	2	2	2	2	2	2	2	2	2	203490	178450	220250	201180	224680	252560	0.953405	0.836086	1.03193	0.942582	1.05269	1.18331	1.1266	0.257414
A0A345IDT8	DegV family protein OS=Deinococcus wulumuqiensis OX=980427 GN=DVJ83_00280 PE=4 SV=1	DVJ83_00280	31.566	8	11	2	2	1	2	1	2	3	2	2	2	1	2	2	2	2	2	1	2	2	2	112420	155570	0	222830	288550	198160	0.575021	0.79573		1.13976	1.47591	1.01357	1.7651	0.0562255
A0A345IDU0	Dihydroorotate dehydrogenase (quinone) OS=Deinococcus wulumuqiensis OX=980427 GN=pyrD PE=3 SV=1	pyrD	38.027	7.2	22	3	3	4	4	3	3	4	4	3	3	2	2	3	3	3	3	2	2	3	3	265800	263790	251380	209160	217010	218800	1.11842	1.10996	1.05774	0.880093	0.913124	0.920656	0.8259	0.00101481
A0A345IDU2	Bifunctional metallophosphatase/5'-nucleotidase OS=Deinococcus wulumuqiensis OX=980427 GN=DVJ83_00300 PE=3 SV=1	DVJ83_00300	57.968	31	42	13	13	12	8	6	6	4	6	13	13	12	10	10	9	13	13	12	10	10	9	3911300	4117200	4227300	1817100	1932500	1924200	1.30889	1.37779	1.41463	0.608078	0.646696	0.643918	0.4629	1.41162e-05
A0A345IDU4	Rrf2 family transcriptional regulator OS=Deinococcus wulumuqiensis OX=980427 GN=DVJ83_00310 PE=4 SV=1	DVJ83_00310	16.876	16.1	2	1	1	1	0	1	0	0	0	1	1	1	0	0	0	1	1	1	0	0	0	0	0	16325	0	0	0			1
A0A345IDU5	DUF1028 domain-containing protein OS=Deinococcus wulumuqiensis OX=980427 GN=DVJ83_00315 PE=4 SV=1	DVJ83_00315	30.849	20.8	26	6	6	4	5	5	5	4	3	4	4	4	5	4	4	4	4	4	5	4	4	746620	912300	773210	934710	953380	930990	0.853083	1.04239	0.883465	1.06799	1.08933	1.06374	1.1591	0.0716877
A0A345IDU6	Orotidine 5'-phosphate decarboxylase OS=Deinococcus wulumuqiensis OX=980427 GN=pyrF PE=3 SV=1	pyrF	28.081	16.1	16	4	4	3	2	2	3	4	2	3	3	2	3	4	3	3	3	2	3	4	3	650710	582730	650980	683300	697760	681110	0.989274	0.885924	0.989685	1.03882	1.0608	1.03549	1.0943	0.0719672
A0A345IDV2	Glycosyltransferase family 1 protein OS=Deinococcus wulumuqiensis OX=980427 GN=DVJ83_00350 PE=4 SV=1	DVJ83_00350	94.442	26.4	107	22	22	17	12	15	20	22	21	22	19	21	22	22	21	22	19	21	22	22	21	14255000	13417000	14376000	18439000	18546000	18426000	0.8776	0.826009	0.885049	1.13519	1.14177	1.13438	1.3178	0.000224288
A0A345IDV3	Lysine biosynthesis protein LysX OS=Deinococcus wulumuqiensis OX=980427 GN=lysX PE=3 SV=1	lysX	31.319	51.7	55	11	11	10	10	13	6	7	9	11	10	10	9	8	8	11	10	10	9	8	8	4552100	4803900	4696800	1541300	1578200	1627500	1.45281	1.53318	1.499	0.491909	0.503686	0.51942	0.3378	1.04333e-06
A0A345IDV4	Lysine biosynthesis protein LysW OS=Deinococcus wulumuqiensis OX=980427 GN=lysW PE=4 SV=1	lysW	6.2457	22.8	16	1	1	2	5	4	1	2	2	1	1	1	1	1	1	1	1	1	1	1	1	0	0	15289000	0	0	0			1
A0A345IDV6	NADH:flavin oxidoreductase/NADH oxidase OS=Deinococcus wulumuqiensis OX=980427 GN=DVJ83_00380 PE=4 SV=1	DVJ83_00380	39.65	13.3	20	5	5	5	4	2	4	3	2	4	3	4	4	4	4	4	3	4	4	4	4	1223300	1198100	1457300	1419900	1076900	1248900	0.962672	0.942841	1.14682	1.11739	0.847463	0.982818	0.9657	0.731004
A0A345IDV8	Aminopeptidase OS=Deinococcus wulumuqiensis OX=980427 GN=DVJ83_00395 PE=4 SV=1	DVJ83_00395	45.545	17.7	35	5	5	4	4	4	7	9	7	5	4	5	5	5	5	5	4	5	5	5	5	942030	976090	914680	1290000	1295300	1342500	0.836047	0.866275	0.811774	1.14487	1.14957	1.19146	1.3865	0.000133984
A0A345IDV9	O-acetylhomoserine aminocarboxypropyltransferase/cysteine synthase OS=Deinococcus wulumuqiensis OX=980427 GN=DVJ83_00400 PE=3 SV=1	DVJ83_00400	43.652	2.2	2	1	1	0	0	0	0	1	1	1	1	1	1	1	1	1	1	1	1	1	1	0	0	149490	0	0	0			1
A0A345IDW0	Carbon-nitrogen hydrolase family protein OS=Deinococcus wulumuqiensis OX=980427 GN=DVJ83_00420 PE=4 SV=1	DVJ83_00420	46.25	6.1	10	2	2	1	1	1	3	2	2	2	2	2	2	2	2	2	2	2	2	2	2	449720	430400	454450	410480	388650	360090	1.08202	1.03553	1.0934	0.987605	0.935083	0.866368	0.8686	0.0266705
A0A345IDW6	Uncharacterized protein OS=Deinococcus wulumuqiensis OX=980427 GN=DVJ83_00450 PE=4 SV=1	DVJ83_00450	16.27	47.4	25	5	5	5	7	5	3	3	2	5	5	5	4	4	4	5	5	5	4	4	4	771530	861430	1018800	140150	143240	160500	1.49538	1.66963	1.97464	0.271639	0.277628	0.311082	0.1674	4.02258e-05
A0A345IDW7	Adenylosuccinate lyase OS=Deinococcus wulumuqiensis OX=980427 GN=DVJ83_00455 PE=3 SV=1	DVJ83_00455	48.654	20.9	20	9	9	0	1	0	5	6	8	6	5	6	9	9	9	6	5	6	9	9	9	210290	256990	224960	894590	825780	837820	0.388176	0.47438	0.415256	1.65133	1.52432	1.54654	3.6955	3.33467e-05
A0A345IDW8	Cytidine deaminase OS=Deinococcus wulumuqiensis OX=980427 GN=cdd PE=3 SV=1	cdd	15.94	37.5	12	4	4	2	1	1	2	2	4	3	2	3	3	4	4	3	2	3	3	4	4	117770	90068	80724	172980	158380	159720	0.906339	0.693149	0.621239	1.33123	1.21887	1.22918	1.7018	0.00929822
A0A345IDW9	HlyC/CorC family transporter OS=Deinococcus wulumuqiensis OX=980427 GN=DVJ83_00465 PE=4 SV=1	DVJ83_00465	49.287	3.8	0	1	1	0	0	0	0	0	0	1	1	1	1	1	1	1	1	1	1	1	1	0	0	0	0	0	0
A0A345IDX2	Leucine--tRNA ligase OS=Deinococcus wulumuqiensis OX=980427 GN=leuS PE=3 SV=1	leuS	92.213	29.6	112	17	17	19	21	18	19	19	16	16	17	17	16	16	15	16	17	17	16	16	15	6324300	6220400	6486300	7086800	6898900	7266000	0.941988	0.926512	0.966117	1.05556	1.02757	1.08225	1.1167	0.00463188
A0A345IDX3	Uncharacterized protein OS=Deinococcus wulumuqiensis OX=980427 GN=DVJ83_00485 PE=4 SV=1	DVJ83_00485	28.42	24.9	26	6	6	3	3	3	4	6	7	5	4	5	6	5	6	5	4	5	6	5	6	646680	492190	595750	942710	992960	1036500	0.824358	0.627421	0.759435	1.20172	1.26578	1.32128	1.7134	0.00310978
A0A345IDX6	tRNA/rRNA cytosine-C5-methylase OS=Deinococcus wulumuqiensis OX=980427 GN=DVJ83_00500 PE=3 SV=1	DVJ83_00500	45.348	4.2	2	1	1	0	0	0	1	1	0	0	1	1	1	1	1	0	1	1	1	1	1	0	0	13136	0	0	0			1
A0A345IDY0	Purine-nucleoside phosphorylase OS=Deinococcus wulumuqiensis OX=980427 GN=deoD PE=3 SV=1	deoD	26.446	35.1	16	6	6	4	3	2	3	1	3	6	6	5	6	3	5	6	6	5	6	3	5	511410	444310	484540	662640	0	724660	0.904331	0.785677	0.856816	1.17175		1.28142	1.4448	0.00973659
A0A345IDY1	Rhodanese-like domain-containing protein OS=Deinococcus wulumuqiensis OX=980427 GN=DVJ83_00525 PE=4 SV=1	DVJ83_00525	11.65	38.7	4	3	3	0	0	0	1	2	1	1	1	0	3	3	3	1	1	0	3	3	3	0	0	0	84624	87383	78133				1.01492	1.04801	0.937071
A0A345IDY4	4-hydroxy-3-methylbut-2-enyl diphosphate reductase OS=Deinococcus wulumuqiensis OX=980427 GN=ispH PE=3 SV=1	ispH	36.784	12.2	15	3	3	3	2	1	3	3	3	2	2	2	3	2	2	2	2	2	3	2	2	151620	76371	66861	152540	203860	192350	1.07838	0.543178	0.475539	1.08492	1.44992	1.36806	1.8611	0.0642274
A0A345IDY7	N-acetyltransferase OS=Deinococcus wulumuqiensis OX=980427 GN=DVJ83_00555 PE=4 SV=1	DVJ83_00555	22.173	11.6	5	2	2	0	0	2	0	2	1	2	2	2	2	2	2	2	2	2	2	2	2	311160	328850	323070	321240	310640	319730	0.975072	1.03051	1.01239	1.00666	0.973442	1.00193	0.9881	0.574736
A0A345IDY9	Delta-aminolevulinic acid dehydratase OS=Deinococcus wulumuqiensis OX=980427 GN=DVJ83_00570 PE=3 SV=1	DVJ83_00570	34.527	9.7	2	2	2	0	0	2	0	0	0	1	1	2	1	1	1	1	1	2	1	1	1	0	0	17687	0	0	0			1
A0A345IDZ2	Amino acid ABC transporter substrate-binding protein OS=Deinococcus wulumuqiensis OX=980427 GN=DVJ83_00595 PE=3 SV=1	DVJ83_00595	26.877	35.1	32	8	8	6	5	4	5	7	5	8	8	8	7	7	7	8	8	8	7	7	7	1003400	1109900	1087200	821450	852440	869430	1.04815	1.1594	1.13569	0.858087	0.89046	0.908207	0.7947	0.00280527
A0A345IDZ3	ABC transporter ATP-binding protein OS=Deinococcus wulumuqiensis OX=980427 GN=DVJ83_00600 PE=3 SV=1	DVJ83_00600	45.435	6.5	2	2	2	0	0	0	0	1	1	0	0	1	2	2	1	0	0	1	2	2	1	0	0	0	0	43727	0					1
A0A345IDZ7	HAD family phosphatase OS=Deinococcus wulumuqiensis OX=980427 GN=DVJ83_00630 PE=4 SV=1	DVJ83_00630	28.866	15.2	14	3	3	2	2	2	3	2	3	2	2	2	3	3	3	2	2	2	3	3	3	125000	162700	160570	203080	208540	226810	0.690163	0.898316	0.886556	1.12127	1.15141	1.25229	1.4242	0.0174047
A0A345IDZ8	Molybdate transport system ATP-binding protein(predicted) OS=Deinococcus wulumuqiensis OX=980427 GN=DVJ83_00635 PE=4 SV=1	DVJ83_00635	19.747	10.2	9	2	2	2	1	1	2	1	2	1	2	2	2	1	2	1	2	2	2	1	2	0	387540	381480	629430	0	530040		0.803821	0.791251	1.30554		1.09939	1.5077	0.0421422
A0A345IDZ9	Histidine phosphatase family protein OS=Deinococcus wulumuqiensis OX=980427 GN=DVJ83_00645 PE=4 SV=1	DVJ83_00645	19.846	18.4	13	3	3	1	3	2	3	1	3	3	3	3	3	3	3	3	3	3	3	3	3	856080	986560	777710	697460	733000	704080	1.08025	1.2449	0.98136	0.880096	0.924943	0.88845	0.8146	0.0471699
A0A345IE00	SPFH/Band 7/PHB domain protein OS=Deinococcus wulumuqiensis OX=980427 GN=DVJ83_00650 PE=4 SV=1	DVJ83_00650	37.562	10.8	6	2	2	1	2	1	0	1	1	2	2	1	0	1	1	2	2	1	0	1	1	28353	23599	0	0	0	0	1.09151	0.908492
A0A345IE06	Phosphopentomutase OS=Deinococcus wulumuqiensis OX=980427 GN=deoB PE=3 SV=1	deoB	42.103	10.6	29	4	4	5	4	4	6	5	5	4	3	4	4	4	4	4	3	4	4	4	4	2170200	2327200	2192900	2137300	2256800	2150900	0.983824	1.055	0.994114	0.968909	1.02308	0.975074	0.9783	0.475991
A0A345IE09	DNA-directed RNA polymerase subunit alpha OS=Deinococcus wulumuqiensis OX=980427 GN=rpoA PE=3 SV=1	rpoA	37.197	30.2	36	9	9	6	4	5	7	7	7	8	6	8	9	9	8	8	6	8	9	9	8	912830	953590	916300	1656600	1686400	1661700	0.703311	0.734716	0.705985	1.27637	1.29933	1.2803	1.7985	2.55658e-06
A0A345IE15	Branched-chain amino acid ABC transporter substrate-binding protein OS=Deinococcus wulumuqiensis OX=980427 GN=DVJ83_00750 PE=4 SV=1	DVJ83_00750	40.869	33.6	16	8	7	2	5	3	3	2	1	7	6	7	5	6	5	7	6	7	5	5	5	195680	202410	191760	102110	114840	138960	1.24141	1.28411	1.21654	0.647796	0.728557	0.881577	0.6034	0.00490102
A0A345IE17	Branched-chain amino acid ABC transporter permease OS=Deinococcus wulumuqiensis OX=980427 GN=DVJ83_00760 PE=3 SV=1	DVJ83_00760	33.22	5.4	2	1	1	0	0	0	0	1	1	0	0	0	0	1	1	0	0	0	0	1	1	0	0	0	0	0	9171						1
A0A345IE21	Protein translocase subunit SecY OS=Deinococcus wulumuqiensis OX=980427 GN=secY PE=3 SV=1	secY	47.276	6.6	5	3	3	1	0	1	1	2	0	2	2	2	2	3	1	2	2	2	2	3	1	61676	0	78449	53163	56413	0	0.987998		1.25669	0.851627	0.903689		0.782	0.193315
A0A345IE29	Fe-S cluster assembly ATPase SufC OS=Deinococcus wulumuqiensis OX=980427 GN=sufC PE=4 SV=1	sufC	28.086	10.3	6	2	2	1	1	2	1	1	0	2	1	2	1	2	1	2	1	2	1	2	1	62983	0	148060	0	38748	0	0.756428		1.77821		0.465365		0.3672
A0A345IE30	Fe-S cluster assembly protein SufB OS=Deinococcus wulumuqiensis OX=980427 GN=sufB PE=4 SV=1	sufB	52.247	20.9	25	8	8	3	4	6	4	3	5	7	8	7	5	4	6	7	8	7	5	4	6	668750	735930	609580	206140	218920	231920	1.50211	1.65301	1.36921	0.463021	0.491727	0.520927	0.3262	6.34842e-05
A0A345IE31	Fe-S cluster assembly protein SufD OS=Deinococcus wulumuqiensis OX=980427 GN=sufD PE=4 SV=1	sufD	49.312	5.6	12	2	2	2	2	2	2	2	2	2	2	2	2	2	2	2	2	2	2	2	2	145140	84723	71550	81810	79694	81688	1.59903	0.933407	0.788278	0.901314	0.878001	0.89997	0.8068	0.476861
A0A345IE33	Uncharacterized protein OS=Deinococcus wulumuqiensis OX=980427 GN=DVJ83_00845 PE=4 SV=1	DVJ83_00845	23.861	19	22	4	4	3	4	3	4	5	3	3	4	4	4	4	4	3	4	4	4	4	4	1244100	1340000	1891800	2483100	3368400	3441300	0.542143	0.583933	0.824392	1.08206	1.46785	1.49962	2.0762	0.0114914
A0A345IE35	Uncharacterized protein OS=Deinococcus wulumuqiensis OX=980427 GN=DVJ83_00860 PE=4 SV=1	DVJ83_00860	57.201	18.1	14	5	5	2	2	3	2	3	2	4	5	4	4	5	5	4	5	4	4	5	5	219020	240930	282740	271670	279180	178280	0.892854	0.982172	1.15261	1.10749	1.1381	0.726774	0.9817	0.850497
A0A345IE37	Peptidase OS=Deinococcus wulumuqiensis OX=980427 GN=DVJ83_00870 PE=4 SV=1	DVJ83_00870	57.39	15.8	35	8	8	6	7	5	5	5	7	8	7	8	8	8	8	8	7	8	8	8	8	1058000	1100100	1087100	933700	961840	1083000	1.01997	1.06055	1.04802	0.900134	0.927262	1.04407	0.9178	0.134024
A0A345IE41	Gamma carbonic anhydrase family protein OS=Deinococcus wulumuqiensis OX=980427 GN=DVJ83_00905 PE=4 SV=1	DVJ83_00905	20.801	35.9	17	4	4	2	3	3	3	2	4	3	4	3	3	3	4	3	4	3	3	3	4	318410	305520	234480	244950	235160	232540	1.21603	1.16681	0.895497	0.935483	0.898094	0.888088	0.8302	0.141769
A0A345IE42	DUF898 family protein OS=Deinococcus wulumuqiensis OX=980427 GN=DVJ83_00910 PE=4 SV=1	DVJ83_00910	41.691	2.6	2	1	1	0	0	0	1	0	1	1	1	1	1	1	1	1	1	1	1	1	1	0	0	63436	0	0	0			1
A0A345IE43	Translation initiation factor IF-3 OS=Deinococcus wulumuqiensis OX=980427 GN=infC PE=3 SV=1	infC	23.216	13.5	3	1	1	0	1	1	0	0	1	1	1	1	0	1	1	1	1	1	0	1	1	0	0	8811.9	0	0	15322			0.730251			1.26975	1.7388
A0A345IE46	Glycerophosphodiester phosphodiesterase OS=Deinococcus wulumuqiensis OX=980427 GN=DVJ83_00935 PE=4 SV=1	DVJ83_00935	30.798	25.9	39	7	7	10	7	8	5	5	4	7	6	6	5	5	6	7	6	6	5	5	6	1491400	1697100	1535500	496990	542550	492450	1.43037	1.62766	1.47267	0.476654	0.520349	0.472299	0.3243	2.2781e-05
A0A345IE51	Uncharacterized protein OS=Deinococcus wulumuqiensis OX=980427 GN=DVJ83_00965 PE=4 SV=1	DVJ83_00965	19.496	28.5	34	5	5	5	3	6	6	7	7	5	4	5	5	4	5	5	4	5	5	4	5	406710	393510	434480	662110	711930	688560	0.740078	0.716059	0.79061	1.20482	1.29548	1.25295	1.6705	0.000138418
A0A345IE52	MBL fold metallo-hydrolase OS=Deinococcus wulumuqiensis OX=980427 GN=DVJ83_00970 PE=4 SV=1	DVJ83_00970	36.28	11.1	17	3	3	2	4	3	3	1	4	2	2	2	2	2	3	2	2	2	2	2	3	124880	119370	126860	96804	100290	113700	1.09881	1.05032	1.11623	0.851768	0.882441	1.00043	0.8375	0.0261981
A0A345IE58	BMP family ABC transporter substrate-binding protein OS=Deinococcus wulumuqiensis OX=980427 GN=DVJ83_01010 PE=4 SV=1	DVJ83_01010	38.962	37.5	33	9	9	8	5	7	5	4	4	9	8	9	6	7	6	9	8	9	6	7	6	1378400	1408800	1351400	522110	472500	455330	1.47989	1.51252	1.4509	0.560551	0.507288	0.488854	0.3503	1.60568e-05
A0A345IE59	DNA ligase OS=Deinococcus wulumuqiensis OX=980427 GN=ligA PE=3 SV=1	ligA	76.834	3.9	7	2	2	1	1	1	1	1	2	1	1	2	2	2	2	1	1	2	2	2	2	0	0	134870	111630	151640	130110			1.02126	0.845282	1.14824	0.985215	0.9722
A0A345IE68	DUF697 domain-containing protein OS=Deinococcus wulumuqiensis OX=980427 GN=DVJ83_01075 PE=4 SV=1	DVJ83_01075	20.943	5.8	1	1	1	0	1	0	0	0	0	1	1	1	1	1	1	1	1	1	1	1	1	0	0	54935	0	0	0			1
A0A345IE69	Oligoendopeptidase F OS=Deinococcus wulumuqiensis OX=980427 GN=DVJ83_01085 PE=3 SV=1	DVJ83_01085	65.409	18.2	47	13	13	7	8	10	7	7	8	12	13	13	13	13	13	12	13	13	13	13	13	2525400	2559500	2672300	3306400	3530600	3387800	0.842643	0.854021	0.891658	1.10324	1.17805	1.1304	1.3181	0.000421827
A0A345IE71	ABC transporter ATP-binding protein OS=Deinococcus wulumuqiensis OX=980427 GN=DVJ83_01095 PE=4 SV=1	DVJ83_01095	68.784	6.6	13	5	5	3	3	1	3	2	1	3	4	4	5	4	4	3	4	4	5	4	4	624730	726240	605600	392320	466590	455930	1.1458	1.33198	1.11071	0.719543	0.855759	0.836208	0.672	0.00705472
A0A345IE72	ABC transporter ATP-binding protein OS=Deinococcus wulumuqiensis OX=980427 GN=DVJ83_01100 PE=4 SV=1	DVJ83_01100	67.743	4.1	16	2	2	2	3	2	3	3	3	2	2	2	2	2	2	2	2	2	2	2	2	335700	333080	326410	258500	261330	249100	1.14176	1.13285	1.11016	0.879192	0.888817	0.847221	0.7726	0.00010338
A0A345IE76	Transcription termination/antitermination protein NusG OS=Deinococcus wulumuqiensis OX=980427 GN=nusG PE=3 SV=1	nusG	20.925	19.5	6	2	2	1	0	0	2	1	2	1	1	1	1	1	2	1	1	1	1	1	2	451480	0	535580	624230	573060	521880	0.834149		0.989532	1.15332	1.05878	0.96422	1.1611	0.201573
A0A345IE81	Circularly permuted type 2 ATP-grasp protein OS=Deinococcus wulumuqiensis OX=980427 GN=DVJ83_01165 PE=4 SV=1	DVJ83_01165	69.967	15.1	61	11	11	11	10	9	10	9	12	11	11	11	11	11	11	11	11	11	11	11	11	3045600	3052100	3206300	2627300	2588800	2543800	1.07089	1.07318	1.1274	0.92381	0.910273	0.89445	0.834	0.000703964
A0A345IE82	Alpha-E domain-containing protein OS=Deinococcus wulumuqiensis OX=980427 GN=DVJ83_01170 PE=4 SV=1	DVJ83_01170	36.074	13	11	3	3	1	2	1	2	3	2	2	3	2	2	3	3	2	3	2	2	3	3	73021	79457	69597	116610	118330	125750	0.751806	0.818069	0.716553	1.20059	1.2183	1.29469	1.6242	0.000420413
A0A345IE84	Maltose alpha-D-glucosyltransferase OS=Deinococcus wulumuqiensis OX=980427 GN=treS PE=4 SV=1	treS	62.865	15.8	36	9	7	6	4	5	7	7	7	7	6	7	8	9	8	6	6	6	7	7	7	1012800	1075900	1107500	1417600	1450700	1482900	0.805151	0.855314	0.880436	1.12696	1.15327	1.17887	1.3614	0.000461318
A0A345IE87	Glutamine synthetase type III OS=Deinococcus wulumuqiensis OX=980427 GN=DVJ83_01200 PE=3 SV=1	DVJ83_01200	79.362	34.8	88	21	21	17	19	22	9	10	11	19	20	20	14	16	16	19	20	20	14	16	16	13880000	14062000	14480000	5483300	5462400	5488700	1.41497	1.43352	1.47613	0.558984	0.556854	0.559535	0.3874	1.86864e-07
A0A345IE90	DUF4442 domain-containing protein OS=Deinococcus wulumuqiensis OX=980427 GN=DVJ83_01225 PE=4 SV=1	DVJ83_01225	16.774	12.6	5	1	1	1	1	0	1	1	1	1	1	1	1	1	1	1	1	1	1	1	1	0	0	8079.4	0	0	0			1
A0A345IE92	Uncharacterized protein OS=Deinococcus wulumuqiensis OX=980427 GN=DVJ83_01235 PE=4 SV=1	DVJ83_01235	26.811	10.6	19	2	2	3	2	2	4	4	4	2	1	2	2	2	2	2	1	2	2	2	2	226530	260530	220220	234290	242690	250480	0.947335	1.08952	0.920947	0.979787	1.01492	1.04749	1.0285	0.611447
A0A345IE94	Dipeptidase OS=Deinococcus wulumuqiensis OX=980427 GN=DVJ83_01245 PE=4 SV=1	DVJ83_01245	49.605	11.3	21	4	4	3	2	3	4	6	3	3	2	3	4	4	3	3	2	3	4	4	3	187510	179490	143990	153150	173510	184830	1.10032	1.05326	0.844946	0.898697	1.01817	1.0846	1.001	0.966071
A0A345IEA2	Type II restriction endonuclease and methyltransferase DrdVIII OS=Deinococcus wulumuqiensis OX=980427 GN=drdVIIIRM PE=4 SV=1	drdVIIIRM	149.03	1.9	6	2	2	0	1	0	1	2	2	1	2	1	2	2	2	1	2	1	2	2	2	0	25660	0	30288	33671	34934		0.824067		0.972694	1.08134	1.1219	1.2847
A0A345IEA5	DUF1998 domain-containing protein OS=Deinococcus wulumuqiensis OX=980427 GN=DVJ83_01315 PE=4 SV=1	DVJ83_01315	190.45	2.1	3	3	2	0	0	0	0	1	2	2	1	3	2	2	3	1	0	2	2	1	2	0	0	17734	18849	0	21132			0.921805	0.979763		1.09843	1.1272
A0A345IEA7	M20/M25/M40 family metallo-hydrolase OS=Deinococcus wulumuqiensis OX=980427 GN=DVJ83_01330 PE=4 SV=1	DVJ83_01330	51.003	8.1	15	3	3	2	1	4	2	3	3	3	1	3	3	3	3	3	1	3	3	3	3	78655	54980	88187	52313	72478	65323	1.14564	0.800804	1.28448	0.761958	1.05567	0.951454	0.8571	0.449346
A0A345IEA9	FAD-dependent oxidoreductase OS=Deinococcus wulumuqiensis OX=980427 GN=DVJ83_01340 PE=4 SV=1	DVJ83_01340	44.493	5	2	1	1	1	0	1	0	0	0	1	1	1	0	0	0	1	1	1	0	0	0	0	0	6044.3	0	0	0			1
A0A345IEB0	VOC family protein OS=Deinococcus wulumuqiensis OX=980427 GN=DVJ83_01345 PE=4 SV=1	DVJ83_01345	21.934	18.4	17	3	3	3	3	3	3	2	3	3	3	3	3	2	3	3	3	3	3	2	3	260300	266900	242070	338090	348670	335510	0.871764	0.893868	0.81071	1.13229	1.16772	1.12365	1.3289	0.000831838
A0A345IEB1	Fructose-1,6-bisphosphatase OS=Deinococcus wulumuqiensis OX=980427 GN=glpX PE=3 SV=1	glpX	35.233	34.3	44	9	9	7	7	9	7	5	9	7	7	8	6	6	7	7	7	8	6	6	7	719760	759040	782450	874460	880170	958950	0.868082	0.915456	0.943691	1.05466	1.06155	1.15656	1.2	0.00907615
A0A345IEB4	Ribosome maturation factor RimM OS=Deinococcus wulumuqiensis OX=980427 GN=rimM PE=3 SV=1	rimM	19.622	19.1	12	2	2	2	2	2	2	2	2	2	2	2	2	2	2	2	2	2	2	2	2	594820	689240	662180	815460	78747	759330	0.991428	1.1488	1.1037	1.35918	0.131253	1.26563	0.8496	0.497982
A0A345IEB5	KH domain-containing protein OS=Deinococcus wulumuqiensis OX=980427 GN=DVJ83_01370 PE=4 SV=1	DVJ83_01370	8.8972	11	3	1	1	1	0	1	1	0	0	1	1	1	1	1	1	1	1	1	1	1	1	0	0	38027	0	0	0			1
A0A345IEB6	Aspartate-semialdehyde dehydrogenase OS=Deinococcus wulumuqiensis OX=980427 GN=asd PE=3 SV=1	asd	35.965	39	50	12	12	7	8	6	10	11	8	10	10	9	11	12	10	10	10	9	11	12	10	990290	967790	960380	1513800	1510800	1489200	0.799453	0.781289	0.775307	1.22208	1.21966	1.20222	1.5466	2.05476e-06
A0A345IEC2	Catalase OS=Deinococcus wulumuqiensis OX=980427 GN=DVJ83_01425 PE=3 SV=1	DVJ83_01425	60.353	40.3	78	20	20	18	14	17	10	8	11	19	15	19	14	13	15	19	15	19	14	13	15	5758500	5470400	5413900	1107500	1147700	1174600	1.7213	1.63518	1.6183	0.331048	0.343065	0.351105	0.2061	4.14912e-07
A0A345IEC8	tRNA pseudouridine synthase D OS=Deinococcus wulumuqiensis OX=980427 GN=truD PE=3 SV=1	truD	38.869	14.2	7	4	4	1	1	0	2	2	1	3	3	4	4	3	3	3	3	4	4	3	3	130330	79557	78204	148880	161880	94440	1.12793	0.688516	0.676807	1.28846	1.40097	0.817319	1.4065	0.219935
A0A345IEC9	DUF3293 domain-containing protein OS=Deinococcus wulumuqiensis OX=980427 GN=DVJ83_01465 PE=4 SV=1	DVJ83_01465	15.657	15	8	2	2	1	2	1	1	1	2	2	2	2	2	2	2	2	2	2	2	2	2	159700	163490	173390	259220	240250	245550	0.771746	0.790061	0.837903	1.25267	1.161	1.18661	1.5003	0.000260334
A0A345IED0	PhoH family protein OS=Deinococcus wulumuqiensis OX=980427 GN=DVJ83_01470 PE=4 SV=1	DVJ83_01470	38.295	7.6	22	3	3	4	3	3	4	4	4	3	2	3	3	3	3	3	2	3	3	3	3	821530	891590	871210	509770	505190	527830	1.19434	1.29619	1.26656	0.741103	0.734444	0.767358	0.597	4.96778e-05
A0A345IED1	DegV family protein OS=Deinococcus wulumuqiensis OX=980427 GN=DVJ83_01480 PE=4 SV=1	DVJ83_01480	29.612	23.5	35	8	8	4	5	6	7	6	7	7	6	7	8	8	8	7	6	7	8	8	8	882310	909780	936430	1903700	1806200	1892800	0.635424	0.655208	0.674401	1.37101	1.30079	1.36316	2.0534	7.28816e-06
A0A345IED2	Serine hydrolase OS=Deinococcus wulumuqiensis OX=980427 GN=DVJ83_01485 PE=4 SV=1	DVJ83_01485	47.595	3.9	2	1	1	0	0	0	1	1	0	0	0	0	1	1	0	0	0	0	1	1	0	0	0	0	0	5713.9	0					1
A0A345IED9	Lon protease OS=Deinococcus wulumuqiensis OX=980427 GN=lon PE=2 SV=1	lon	90.305	13	37	8	7	8	7	4	7	6	5	7	8	8	8	8	8	7	7	7	7	7	7	1294000	1360400	1324800	1338900	1347200	1409200	0.961546	1.01089	0.984432	0.99491	1.00108	1.04715	1.0292	0.255623
A0A345IEE6	Transcriptional regulator OS=Deinococcus wulumuqiensis OX=980427 GN=DVJ83_01575 PE=4 SV=1	DVJ83_01575	12.712	18.5	12	2	2	2	2	2	2	2	2	2	2	2	2	2	2	2	2	2	2	2	2	256640	279330	280620	221190	242390	217880	1.0279	1.11877	1.12394	0.885912	0.970822	0.872654	0.8345	0.0148493
A0A345IEE9	Polyphenol oxidase OS=Deinococcus wulumuqiensis OX=980427 GN=pgeF PE=3 SV=1	pgeF	25.864	10.4	5	2	1	1	1	0	1	1	1	1	1	1	2	2	2	1	1	0	1	1	1	0	90469	0	0	0	0		1
A0A345IEF1	Type IV pilus twitching motility protein PilT OS=Deinococcus wulumuqiensis OX=980427 GN=DVJ83_01605 PE=4 SV=1	DVJ83_01605	44.963	3.3	5	1	1	1	0	1	1	1	1	1	1	1	1	1	1	1	1	1	1	1	1	0	0	15078	0	0	0			1
A0A345IEF3	Peptidase S8 OS=Deinococcus wulumuqiensis OX=980427 GN=DVJ83_01615 PE=3 SV=1	DVJ83_01615	90.695	2.5	2	1	1	0	1	1	0	0	0	1	1	1	1	0	1	1	1	1	1	0	1	0	0	20706	0	0	0			1
A0A345IEF4	Acetyl-CoA C-acetyltransferase OS=Deinococcus wulumuqiensis OX=980427 GN=DVJ83_01625 PE=3 SV=1	DVJ83_01625	41.176	17.8	24	6	6	4	4	4	4	4	4	6	6	6	6	6	6	6	6	6	6	6	6	1327400	1375400	1450900	713660	716490	839030	1.24	1.28484	1.35537	0.666673	0.669317	0.783789	0.5463	0.000512034
A0A345IEF8	Trigger factor OS=Deinococcus wulumuqiensis OX=980427 GN=tig PE=3 SV=1	tig	50.658	13.7	21	6	6	3	2	1	4	6	5	5	5	4	5	6	5	5	5	4	5	6	5	84772	37289	67102	211470	194350	197270	0.642007	0.282402	0.508186	1.60153	1.47188	1.49399	3.1882	0.00779842
A0A345IEG0	3-oxoacyl-[acyl-carrier-protein] synthase 3 OS=Deinococcus wulumuqiensis OX=980427 GN=fabH PE=3 SV=1	fabH	35.981	14.7	25	5	5	3	3	5	4	4	6	5	5	5	5	5	5	5	5	5	5	5	5	1236200	1296400	1332900	1121200	1221700	1239000	0.995945	1.04445	1.07385	0.903295	0.984263	0.998201	0.9266	0.115075
A0A345IEG1	Malonyl CoA-acyl carrier protein transacylase OS=Deinococcus wulumuqiensis OX=980427 GN=fabD PE=3 SV=1	fabD	31.445	3.6	3	1	1	0	0	0	0	2	1	0	1	1	1	1	1	0	1	1	1	1	1	0	0	9508.4	16382	30240	18221			0.511538	0.881328	1.62687	0.980264	2.2732
A0A345IEG4	Acyl carrier protein OS=Deinococcus wulumuqiensis OX=980427 GN=acpP PE=3 SV=1	acpP	11.63	26	126	2	2	24	20	18	19	25	20	2	2	2	2	2	2	2	2	2	2	2	2	32017000	34287000	33773000	11909000	12069000	12206000	1.40981	1.50976	1.48713	0.524391	0.531436	0.537469	0.3616	1.30157e-06
A0A345IEG5	3-oxoacyl-[acyl-carrier-protein] synthase 2 OS=Deinococcus wulumuqiensis OX=980427 GN=fabF PE=3 SV=1	fabF	42.966	20.1	41	7	7	10	5	6	7	6	7	6	7	7	7	7	7	6	7	7	7	7	7	2514600	2840600	2532900	3278400	3433500	3464400	0.835212	0.943491	0.84129	1.0889	1.14042	1.15068	1.2901	0.0040034
A0A345IEG7	Uncharacterized protein OS=Deinococcus wulumuqiensis OX=980427 GN=DVJ83_01720 PE=4 SV=1	DVJ83_01720	6.9788	26.5	5	1	1	1	1	0	1	1	1	1	1	1	1	1	1	1	1	1	1	1	1	0	0	14798	0	0	0			1
A0A345IEG9	Alpha/beta fold hydrolase OS=Deinococcus wulumuqiensis OX=980427 GN=DVJ83_01730 PE=4 SV=1	DVJ83_01730	63.042	13.5	42	6	6	7	5	7	8	7	8	5	6	5	6	6	6	5	6	5	6	6	6	1054300	1111500	1087500	1419300	1408600	1368800	0.849101	0.895168	0.875839	1.14306	1.13444	1.10239	1.29	0.00017482
A0A345IEH0	Aquaporin family protein OS=Deinococcus wulumuqiensis OX=980427 GN=DVJ83_01735 PE=3 SV=1	DVJ83_01735	29.375	5.7	9	2	2	1	2	2	1	2	1	2	2	2	1	2	2	2	2	2	1	2	2	62016	87958	76566	0	69143	69657	0.848744	1.20378	1.04787		0.946283	0.953317	0.919	0.610951
A0A345IEH1	Glycerol kinase OS=Deinococcus wulumuqiensis OX=980427 GN=glpK PE=3 SV=1	glpK	54.921	13.2	25	8	8	1	4	4	5	6	5	7	7	7	8	7	7	7	7	7	8	7	7	404800	423030	401380	782410	728120	750040	0.695975	0.727318	0.690095	1.3452	1.25186	1.28955	1.839	2.11261e-05
A0A345IEH4	DUF4139 domain-containing protein(predicted) OS=Deinococcus wulumuqiensis OX=980427 GN=DVJ83_01760 PE=4 SV=1	DVJ83_01760	46.545	7.7	3	3	3	0	0	0	0	1	2	1	1	3	1	3	3	1	1	3	1	3	3	0	0	636830	0	576650	515170			1.10519		1.00075	0.894056	0.8572
A0A345IEH5	SMC family ATPase OS=Deinococcus wulumuqiensis OX=980427 GN=DVJ83_01765 PE=4 SV=1	DVJ83_01765	100.33	5.3	3	4	4	0	0	0	1	1	1	1	1	1	3	3	3	1	1	1	3	3	3	0	0	0	18863	0	14433				1.13305		0.866951
A0A345IEI2	DNA gyrase subunit A OS=Deinococcus wulumuqiensis OX=980427 GN=gyrA PE=3 SV=1	gyrA	90.076	9	24	8	8	3	5	6	3	3	4	6	6	8	6	7	7	6	6	8	6	7	7	592240	697640	576530	449050	500260	517360	1.06611	1.25585	1.03783	0.808351	0.900536	0.931319	0.7858	0.0309982
A0A345IEI6	Lactate utilization protein C OS=Deinococcus wulumuqiensis OX=980427 GN=DVJ83_01835 PE=4 SV=1	DVJ83_01835	23.117	8.4	8	2	2	1	1	1	2	1	2	2	1	1	2	2	2	2	1	1	2	2	2	86310	0	0	96478	113010	105850	0.859559			0.960821	1.12546	1.05416	1.2178
A0A345IEI7	Lactate utilization protein OS=Deinococcus wulumuqiensis OX=980427 GN=DVJ83_01840 PE=4 SV=1	DVJ83_01840	56.533	2.9	6	1	1	1	1	1	1	1	1	1	1	1	1	1	1	1	1	1	1	1	1	0	0	16758	0	0	0			1
A0A345IEJ1	DegV domain-containing protein OS=Deinococcus wulumuqiensis OX=980427 GN=DVJ83_01860 PE=4 SV=1	DVJ83_01860	30.393	4.2	2	1	1	0	1	1	0	0	0	1	1	1	1	1	0	1	1	1	1	1	0	0	0	183970	0	0	0			1
A0A345IEJ6	Uncharacterized protein OS=Deinococcus wulumuqiensis OX=980427 GN=DVJ83_01895 PE=4 SV=1	DVJ83_01895	10.042	18.1	7	1	1	1	1	1	1	2	1	1	1	1	1	1	1	1	1	1	1	1	1	0	0	302030	338060	423390	0			0.852005	0.953643	1.19435		1.2606
A0A345IEJ7	Alanine dehydrogenase OS=Deinococcus wulumuqiensis OX=980427 GN=ald PE=3 SV=1	ald	38.157	10.9	25	5	5	4	5	4	4	4	4	5	5	4	4	4	4	5	5	4	4	4	4	1041800	1084200	1007600	951790	888620	923470	1.05991	1.10305	1.02512	0.968336	0.904068	0.939523	0.882	0.0124379
A0A345IEJ9	Peptidylprolyl isomerase OS=Deinococcus wulumuqiensis OX=980427 GN=DVJ83_01910 PE=4 SV=1	DVJ83_01910	32.926	20.2	15	4	4	3	2	2	2	3	3	4	4	3	3	3	3	4	4	3	3	3	3	338420	277510	293670	78918	87205	94788	1.73473	1.42251	1.50534	0.404531	0.44701	0.48588	0.2868	9.52019e-05
A0A345IEK1	Tetratricopeptide repeat protein OS=Deinococcus wulumuqiensis OX=980427 GN=DVJ83_01920 PE=4 SV=1	DVJ83_01920	43.666	11.2	25	4	4	3	4	4	5	5	4	4	4	4	4	4	4	4	4	4	4	4	4	1313800	1439300	1370600	792720	765840	777570	1.22028	1.33685	1.27304	0.736292	0.711325	0.72222	0.5665	3.58789e-05
A0A345IEK4	Glycoside hydrolase OS=Deinococcus wulumuqiensis OX=980427 GN=DVJ83_01945 PE=4 SV=1	DVJ83_01945	73.06	7.3	17	5	5	2	2	3	4	3	3	3	3	4	5	5	5	3	3	4	5	5	5	451240	457020	436390	375610	373960	368420	1.09941	1.11349	1.06323	0.91514	0.91112	0.897622	0.8314	0.00024897
A0A345IEK9	RNHCP domain-containing protein OS=Deinococcus wulumuqiensis OX=980427 GN=DVJ83_01980 PE=4 SV=1	DVJ83_01980	12.234	7.8	4	1	1	0	1	0	1	1	1	1	1	1	1	1	1	1	1	1	1	1	1	0	0	24883	0	0	0			1
A0A345IEL0	YqhA family protein OS=Deinococcus wulumuqiensis OX=980427 GN=DVJ83_01985 PE=4 SV=1	DVJ83_01985	25.052	6.6	6	1	1	1	0	1	1	2	1	1	0	1	1	1	1	1	0	1	1	1	1	0	0	0	0	12385	0					1
A0A345IEL1	Inosine-5'-monophosphate dehydrogenase OS=Deinococcus wulumuqiensis OX=980427 GN=guaB PE=3 SV=1	guaB	53.196	2.2	4	1	1	0	1	1	1	0	1	1	1	1	1	1	1	1	1	1	1	1	1	0	0	18860	0	0	0			1
A0A345IEL4	Enolase OS=Deinococcus wulumuqiensis OX=980427 GN=DVJ83_02025 PE=3 SV=1	DVJ83_02025	38.743	11.1	8	3	3	1	1	1	2	1	2	1	3	2	2	2	3	1	3	2	2	2	3	0	109590	126780	151600	145190	164190		0.78576	0.909013	1.08697	1.04101	1.17724	1.3002	0.0345071
A0A345IEL9	Transcriptional regulator MraZ OS=Deinococcus wulumuqiensis OX=980427 GN=mraZ PE=3 SV=1	mraZ	15.744	33.8	14	5	5	1	1	1	3	4	4	2	3	3	5	5	4	2	3	3	5	5	4	50536	46877	47560	257060	268700	331190	0.302634	0.280722	0.284812	1.5394	1.60911	1.98333	5.9111	2.64674e-05
A0A345IEM2	Segregation and condensation protein B OS=Deinococcus wulumuqiensis OX=980427 GN=scpB PE=3 SV=1	scpB	19.073	8.1	4	1	1	0	1	1	1	0	1	0	1	1	1	1	1	0	1	1	1	1	1	0	0	43494	0	0	0			1
A0A345IEM6	Organic hydroperoxide resistance protein OS=Deinococcus wulumuqiensis OX=980427 GN=DVJ83_02095 PE=4 SV=1	DVJ83_02095	14.464	10.1	6	1	1	1	1	1	1	1	1	1	1	1	1	1	1	1	1	1	1	1	1	0	0	40265	0	0	0			1
A0A345IEM9	Phosphosugar isomerase OS=Deinococcus wulumuqiensis OX=980427 GN=DVJ83_02115 PE=4 SV=1	DVJ83_02115	35.06	19.2	26	4	4	7	4	4	4	4	3	4	3	3	4	4	3	4	3	3	4	4	3	1089000	1075900	971950	884440	918680	1111400	1.07976	1.06677	0.963699	0.876932	0.910881	1.10197	0.9291	0.384924
A0A345IEN2	1,4-alpha-glucan branching enzyme GlgB OS=Deinococcus wulumuqiensis OX=980427 GN=glgB PE=3 SV=1	glgB	79.625	8.3	32	5	5	4	6	4	6	4	8	5	5	5	5	5	5	5	5	5	5	5	5	983670	977910	996040	1548400	1604800	1522500	0.773192	0.768664	0.782915	1.21708	1.26142	1.19673	1.5809	9.89171e-06
A0A345IEN4	N-acetyltransferase OS=Deinococcus wulumuqiensis OX=980427 GN=DVJ83_02155 PE=4 SV=1	DVJ83_02155	10.346	41.9	17	2	2	3	3	2	2	4	3	2	2	2	2	2	2	2	2	2	2	2	2	1606100	1785400	1854400	2662200	2771400	2702700	0.720106	0.800496	0.831433	1.19362	1.24258	1.21177	1.551	0.000588353
A0A345IEP2	Phospho-N-acetylmuramoyl-pentapeptide-transferase OS=Deinococcus wulumuqiensis OX=980427 GN=mraY PE=3 SV=1	mraY	33.615	5.8	7	2	2	1	1	1	1	2	1	2	2	2	1	2	2	2	2	2	1	2	2	303600	279110	292990	0	278170	293810	1.04857	0.963991	1.01193		0.960744	1.01476	0.9798	0.626892
A0A345IEP4	Uncharacterized protein OS=Deinococcus wulumuqiensis OX=980427 GN=DVJ83_02215 PE=4 SV=1	DVJ83_02215	31.402	4.2	2	1	1	1	0	0	0	0	1	1	0	0	0	1	1	1	0	0	0	1	1	7690.1	0	0	0	0	0	1
A0A345IEP6	HAMP domain-containing protein OS=Deinococcus wulumuqiensis OX=980427 GN=DVJ83_02225 PE=4 SV=1	DVJ83_02225	53.056	5.2	8	2	2	2	1	2	1	1	1	2	1	2	1	2	1	2	1	2	1	2	1	74011	0	64885	0	23629	0	1.36615		1.19769		0.436161		0.3402
A0A345IEP8	Gamma-glutamyl phosphate reductase OS=Deinococcus wulumuqiensis OX=980427 GN=proA PE=3 SV=1	proA	45.549	2.3	0	1	1	0	0	0	0	0	0	1	0	1	1	1	1	1	0	1	1	1	1	0	0	0	0	0	0
A0A345IEQ1	Multifunctional fusion protein OS=Deinococcus wulumuqiensis OX=980427 GN=secD PE=3 SV=1	secD	81.832	6.8	15	4	4	3	2	2	3	2	3	3	4	4	4	4	3	3	4	4	4	4	3	655540	699430	610270	356760	368670	337240	1.29899	1.38597	1.20929	0.706943	0.730544	0.668263	0.5407	0.000201572
A0A345IEQ6	Phospho-2-dehydro-3-deoxyheptonate aldolase OS=Deinococcus wulumuqiensis OX=980427 GN=DVJ83_02285 PE=3 SV=1	DVJ83_02285	39.349	8.2	12	3	3	2	2	2	1	2	3	3	3	3	2	2	2	3	3	3	2	2	2	254170	195080	294230	221930	227010	221270	1.07875	0.827961	1.24877	0.941918	0.963479	0.939117	0.9015	0.498185
A0A345IEQ9	DUF4394 domain-containing protein OS=Deinococcus wulumuqiensis OX=980427 GN=DVJ83_02305 PE=4 SV=1	DVJ83_02305	29.103	29.8	21	5	5	3	5	5	3	3	2	5	5	5	4	5	4	5	5	5	4	5	4	217570	231140	236920	120870	130290	125620	1.22873	1.30537	1.33801	0.682618	0.735818	0.709444	0.5495	5.64428e-05
A0A345IER2	Aminomethyltransferase OS=Deinococcus wulumuqiensis OX=980427 GN=gcvT PE=3 SV=1	gcvT	39.198	8.9	10	3	3	2	0	1	1	3	3	2	2	2	2	2	3	2	2	2	2	2	3	84789	80101	77334	91418	124370	108330	0.898281	0.848614	0.8193	0.96851	1.31761	1.14768	1.3381	0.0378088
A0A345IER3	Glycine cleavage system H protein OS=Deinococcus wulumuqiensis OX=980427 GN=gcvH PE=3 SV=1	gcvH	12.792	17.5	10	3	3	2	2	2	1	2	1	3	3	2	2	2	2	3	3	2	2	2	2	1158200	1292400	1517300	1423200	2291000	1477400	0.758688	0.846596	0.993919	0.932278	1.50074	0.967782	1.3084	0.218347
A0A345IER4	Glycine dehydrogenase (decarboxylating) OS=Deinococcus wulumuqiensis OX=980427 GN=gcvP PE=3 SV=1	gcvP	101.94	14.8	105	13	13	20	19	19	15	14	18	13	13	13	13	13	13	13	13	13	13	13	13	10295000	10634000	10315000	6345300	6522400	6667000	1.21646	1.25651	1.21882	0.749759	0.770685	0.787771	0.6252	1.20941e-05
A0A345IER8	Translation initiation factor IF-2 OS=Deinococcus wulumuqiensis OX=980427 GN=infB PE=3 SV=1	infB	64.192	5.8	16	3	3	3	2	2	3	4	2	3	2	3	3	3	3	3	2	3	3	3	3	525830	500430	513270	541730	552900	538270	0.994499	0.946461	0.970745	1.02457	1.0457	1.01803	1.0606	0.0228815
A0A345IES1	Anthranilate synthase component 1 OS=Deinococcus wulumuqiensis OX=980427 GN=trpE PE=3 SV=1	trpE	50.455	2.6	4	1	1	1	0	0	1	1	1	1	1	0	1	1	1	1	1	0	1	1	1	0	23854	0	0	0	0		1
A0A345IES5	Glutathionylspermidine synthase family protein OS=Deinococcus wulumuqiensis OX=980427 GN=DVJ83_02400 PE=4 SV=1	DVJ83_02400	42.879	3.1	5	1	1	1	2	1	1	0	0	1	1	1	1	1	1	1	1	1	1	1	1	0	0	54500	0	0	0			1
A0A345IES7	Uncharacterized protein OS=Deinococcus wulumuqiensis OX=980427 GN=DVJ83_02415 PE=4 SV=1	DVJ83_02415	11.273	19.6	16	1	1	3	2	3	2	3	3	1	1	1	1	1	1	1	1	1	1	1	1	176010	171440	162090	158770	170430	165520	1.05158	1.02428	0.968415	0.948579	1.01824	0.988907	0.9709	0.408632
A0A345IES8	3-isopropylmalate dehydrogenase OS=Deinococcus wulumuqiensis OX=980427 GN=leuB PE=3 SV=1	leuB	37.692	13.1	12	4	4	3	2	2	1	1	3	4	4	4	4	4	4	4	4	4	4	4	4	216430	182330	291980	244320	251360	259010	0.898404	0.756854	1.21201	1.01418	1.0434	1.07515	1.0926	0.481387
A0A345IES9	3-isopropylmalate dehydratase small subunit OS=Deinococcus wulumuqiensis OX=980427 GN=leuD PE=3 SV=1	leuD	22.485	11.6	6	2	2	1	1	1	0	1	2	1	1	1	1	2	2	1	1	1	1	2	2	0	0	0	0	36071	51841					0.820616	1.17938
A0A345IET1	Uncharacterized protein OS=Deinococcus wulumuqiensis OX=980427 GN=DVJ83_02435 PE=4 SV=1	DVJ83_02435	49.073	25.1	34	8	8	4	6	6	8	4	6	8	8	8	8	7	8	8	8	8	8	7	8	1002300	783740	986910	568650	645570	595200	1.31238	1.0262	1.29223	0.744571	0.845287	0.779335	0.6525	0.00858643
A0A345IET2	Uncharacterized protein OS=Deinococcus wulumuqiensis OX=980427 GN=DVJ83_02440 PE=4 SV=1	DVJ83_02440	39.302	12	27	3	3	3	7	3	4	4	6	2	3	3	2	3	3	2	3	3	2	3	3	1897800	1906800	1876900	1879100	1850000	1837700	1.01231	1.01711	1.00117	1.00234	0.986816	0.980255	0.9798	0.0651822
A0A345IET5	DNA helicase OS=Deinococcus wulumuqiensis OX=980427 GN=DVJ83_02465 PE=3 SV=1	DVJ83_02465	122.05	1.3	1	1	1	0	0	0	1	0	0	0	0	1	1	1	0	0	0	1	1	1	0	0	0	8730.6	0	0	0			1
A0A345IET6	Leucine rich repeat variant(predicted) OS=Deinococcus wulumuqiensis OX=980427 GN=DVJ83_02470 PE=4 SV=1	DVJ83_02470	46.618	9.4	5	3	3	1	1	0	2	1	0	1	1	0	3	2	2	1	1	0	3	2	2	0	0	0	19566	20975	0				0.965245	1.03476
A0A345IEU0	Serine/threonine protein kinase OS=Deinococcus wulumuqiensis OX=980427 GN=DVJ83_02490 PE=4 SV=1	DVJ83_02490	58.324	11.4	20	5	5	3	3	4	2	4	4	3	4	5	3	4	5	3	4	5	3	4	5	805030	835730	809620	536030	551910	586270	1.17107	1.21573	1.17775	0.779758	0.802858	0.852841	0.6832	0.000188658
A0A345IEU1	Anthranilate phosphoribosyltransferase OS=Deinococcus wulumuqiensis OX=980427 GN=trpD PE=3 SV=1	trpD	36.44	8.6	6	2	2	1	1	2	0	1	1	2	2	2	1	1	2	2	2	2	1	1	2	63306	68040	64980	0	0	18467	1.17892	1.26708	1.21009			0.343903	0.2822
A0A345IEU2	Aminodeoxychorismate/anthranilate synthase component II OS=Deinococcus wulumuqiensis OX=980427 GN=DVJ83_02505 PE=4 SV=1	DVJ83_02505	22.658	10.3	1	1	1	1	0	0	0	0	0	1	1	1	0	0	0	1	1	1	0	0	0	0	0	7059.2	0	0	0			1
A0A345IEU3	Uncharacterized protein OS=Deinococcus wulumuqiensis OX=980427 GN=DVJ83_02510 PE=4 SV=1	DVJ83_02510	27.315	3.8	1	1	1	0	0	1	0	0	0	1	1	1	0	0	0	1	1	1	0	0	0	0	0	18470	0	0	0			1
A0A345IEU9	Uncharacterized protein OS=Deinococcus wulumuqiensis OX=980427 GN=DVJ83_02550 PE=4 SV=1	DVJ83_02550	27.936	31.2	14	4	4	3	2	3	1	3	2	3	4	4	3	4	4	3	4	4	3	4	4	764570	820900	790460	391510	305050	290170	1.36422	1.46473	1.41042	0.698572	0.544301	0.517751	0.4153	0.000729008
A0A345IEV0	S1 RNA-binding domain-containing protein OS=Deinococcus wulumuqiensis OX=980427 GN=DVJ83_02555 PE=4 SV=1	DVJ83_02555	14.919	9.7	8	1	1	1	1	2	1	2	1	1	1	1	1	1	1	1	1	1	1	1	1	0	0	66037	0	0	0			1
A0A345IEV1	Cl-channel voltage-gated family protein OS=Deinococcus wulumuqiensis OX=980427 GN=DVJ83_02570 PE=4 SV=1	DVJ83_02570	57.033	3.4	2	1	1	0	0	1	1	0	0	1	1	1	1	1	1	1	1	1	1	1	1	0	0	72620	0	0	0			1
A0A345IEV8	Methyltransferase(predicted) OS=Deinococcus wulumuqiensis OX=980427 GN=DVJ83_02610 PE=4 SV=1	DVJ83_02610	19.657	5.2	4	1	1	1	0	1	1	0	1	1	1	1	1	1	1	1	1	1	1	1	1	0	0	88511	0	0	0			1
A0A345IEW2	Glucose-6-phosphate isomerase OS=Deinococcus wulumuqiensis OX=980427 GN=pgi PE=3 SV=1	pgi	59.605	27.3	72	11	11	11	12	11	10	14	14	11	10	11	11	10	11	11	10	11	11	10	11	6931000	7298500	7091900	5631600	5865900	6041600	1.07014	1.12688	1.09498	0.86951	0.905686	0.932814	0.8226	0.00150379
A0A345IEW9	Aconitate hydratase OS=Deinococcus wulumuqiensis OX=980427 GN=acnA PE=3 SV=1	acnA	97.903	33.3	179	28	28	29	30	31	29	29	31	23	25	26	22	25	24	23	25	26	22	25	24	26831000	27966000	28065000	21616000	21778000	22088000	1.08522	1.13113	1.13513	0.874292	0.880845	0.893383	0.7903	0.00011747
A0A345IEX0	Uncharacterized protein OS=Deinococcus wulumuqiensis OX=980427 GN=DVJ83_02680 PE=4 SV=1	DVJ83_02680	32.31	3.8	5	1	1	1	1	1	1	1	0	1	1	1	1	1	1	1	1	1	1	1	1	0	0	27414	0	0	0			1
A0A345IEX1	Nitronate monooxygenase OS=Deinococcus wulumuqiensis OX=980427 GN=DVJ83_02690 PE=4 SV=1	DVJ83_02690	34.311	6.2	4	1	1	1	1	0	1	1	0	1	1	1	1	1	0	1	1	1	1	1	0	0	0	17235	0	0	0			1
A0A345IEX2	BsuPI domain-containing protein(predicted) OS=Deinococcus wulumuqiensis OX=980427 GN=DVJ83_02695 PE=4 SV=1	DVJ83_02695	23.044	12.8	21	3	3	2	2	4	4	5	4	3	3	3	3	3	3	3	3	3	3	3	3	1392800	1516200	1391900	2625800	2750700	2737900	0.673105	0.732741	0.67267	1.26898	1.32934	1.32316	1.8867	3.80341e-05
A0A345IEX4	ABC transporter substrate-binding protein OS=Deinococcus wulumuqiensis OX=980427 GN=DVJ83_02705 PE=4 SV=1	DVJ83_02705	57.177	9.3	19	4	4	3	3	3	2	4	4	4	4	4	4	4	4	4	4	4	4	4	4	520190	563690	505560	453480	439120	529200	1.0365	1.12317	1.00735	0.903575	0.874962	1.05445	0.8945	0.160689
A0A345IEX6	DUF11 domain-containing protein(predicted) OS=Deinococcus wulumuqiensis OX=980427 GN=DVJ83_02715 PE=4 SV=1	DVJ83_02715	18.737	23.9	6	3	3	0	1	0	2	2	1	2	1	1	3	3	3	2	1	1	3	3	3	0	0	0	70610	79492	73009				0.949438	1.06887	0.981695
A0A345IIC9	IS4 family transposase OS=Deinococcus wulumuqiensis OX=980427 GN=DVJ83_10275 PE=4 SV=1	DVJ83_10275	43.632	4.1	6	1	1	1	1	1	1	1	1	1	1	1	1	1	1	1	1	1	1	1	1	0	0	111170	0	0	0			1
A0A345IEZ1	Branched-chain amino acid ABC transporter substrate-binding protein OS=Deinococcus wulumuqiensis OX=980427 GN=DVJ83_02800 PE=4 SV=1	DVJ83_02800	39.867	27.6	24	9	9	6	6	6	1	2	3	9	8	9	5	6	5	9	8	9	5	6	5	773400	849820	843270	200360	227760	212970	1.49325	1.6408	1.62815	0.386848	0.439751	0.411195	0.2599	9.39111e-06
A0A345IEZ2	DNA mismatch repair protein MutS OS=Deinococcus wulumuqiensis OX=980427 GN=mutS PE=3 SV=1	mutS	89.676	1.1	0	1	1	0	0	0	0	0	0	1	1	1	1	1	1	1	1	1	1	1	1	0	0	0	0	0	0
A0A345IEZ4	DsbA family protein OS=Deinococcus wulumuqiensis OX=980427 GN=DVJ83_02815 PE=4 SV=1	DVJ83_02815	24.008	19.6	11	4	4	4	2	2	2	1	0	4	3	3	3	3	3	4	3	3	3	3	3	1300300	1232300	1221100	1600200	1496400	1623300	0.920718	0.872569	0.864638	1.13307	1.05957	1.14943	1.2574	0.00198616
A0A345IEZ5	Chaperone protein ClpB OS=Deinococcus wulumuqiensis OX=980427 GN=clpB PE=3 SV=1	clpB	94.834	25.5	92	18	17	13	18	19	14	14	14	17	17	18	16	17	16	16	16	17	15	16	15	8589200	9193900	9236700	6623400	6675600	7039300	1.0882	1.16481	1.17024	0.839147	0.84576	0.891839	0.7527	0.000722187
A0A345IEZ9	Peptidylprolyl isomerase OS=Deinococcus wulumuqiensis OX=980427 GN=DVJ83_02850 PE=4 SV=1	DVJ83_02850	35.944	37.5	62	10	10	13	11	10	11	9	8	10	9	9	7	8	8	10	9	9	7	8	8	7252300	7727700	7293000	3542200	3576100	3706100	1.31472	1.4009	1.3221	0.642141	0.648287	0.671853	0.486	7.95497e-06
A0A345IF00	FAD-dependent oxidoreductase OS=Deinococcus wulumuqiensis OX=980427 GN=DVJ83_02865 PE=4 SV=1	DVJ83_02865	49.99	6.9	6	2	2	2	0	0	1	2	1	2	2	2	2	2	2	2	2	2	2	2	2	68002	68738	63386	67161	82776	76113	0.957379	0.967741	0.892392	0.945539	1.16538	1.07157	1.1295	0.145521
A0A345IF02	Sugar ABC transporter permease OS=Deinococcus wulumuqiensis OX=980427 GN=DVJ83_02875 PE=3 SV=1	DVJ83_02875	34.641	4.2	6	1	1	1	1	1	1	1	1	1	1	1	1	1	1	1	1	1	1	1	1	0	0	59048	0	0	0			1
A0A345IF07	3-hydroxybutyryl-CoA dehydrogenase OS=Deinococcus wulumuqiensis OX=980427 GN=DVJ83_02900 PE=4 SV=1	DVJ83_02900	30.231	8.3	5	2	2	0	1	1	1	2	0	2	1	2	1	2	2	2	1	2	1	2	2	360430	0	419660	0	260040	301980	1.07422		1.25075		0.775018	0.900016	0.7205	0.0915797
A0A345IF08	YCII domain-containing protein OS=Deinococcus wulumuqiensis OX=980427 GN=DVJ83_02905 PE=4 SV=1	DVJ83_02905	11.41	30.4	26	3	3	3	3	3	5	7	5	3	3	3	3	3	3	3	3	3	3	3	3	286010	198020	272550	439800	429360	429460	0.834984	0.578104	0.795689	1.28396	1.25348	1.25378	1.7164	0.00876247
A0A345IF09	Acetyl-CoA C-acetyltransferase OS=Deinococcus wulumuqiensis OX=980427 GN=DVJ83_02910 PE=3 SV=1	DVJ83_02910	40.712	18.1	25	6	6	4	3	5	5	4	4	6	6	6	6	6	6	6	6	6	6	6	6	833340	893980	924860	984780	1023000	1056300	0.874705	0.938355	0.970768	1.03366	1.07378	1.10873	1.1553	0.0169527
A0A345IF12	3-hydroxyacyl-[acyl-carrier-protein] dehydratase FabZ OS=Deinococcus wulumuqiensis OX=980427 GN=fabZ PE=3 SV=1	fabZ	15.468	9.2	0	1	1	0	0	0	0	0	0	0	1	1	1	0	0	0	1	1	1	0	0	0	0	0	0	0	0
A0A345IF16	Class I SAM-dependent methyltransferase OS=Deinococcus wulumuqiensis OX=980427 GN=DVJ83_02945 PE=4 SV=1	DVJ83_02945	27.823	9.6	16	2	2	3	2	2	3	3	3	2	2	2	2	2	2	2	2	2	2	2	2	276740	270730	288860	271920	269680	271310	1.00679	0.984926	1.05088	0.989256	0.981106	0.987036	0.972	0.217756
A0A345IF18	Glycosyltransferase family 2 protein OS=Deinococcus wulumuqiensis OX=980427 GN=DVJ83_02955 PE=4 SV=1	DVJ83_02955	23.638	9.5	6	2	2	0	1	0	2	2	1	1	2	1	2	2	2	1	2	1	2	2	2	0	51791	0	214700	222000	506950		0.208113		0.862733	0.892067	2.03709	6.0734
A0A345IF21	Methylmalonyl-CoA mutase OS=Deinococcus wulumuqiensis OX=980427 GN=DVJ83_02970 PE=4 SV=1	DVJ83_02970	76.724	3.8	4	2	2	0	0	0	1	1	2	1	0	1	1	1	2	1	0	1	1	1	2	0	0	0	0	0	15450						1
A0A345IF22	Alanine racemase OS=Deinococcus wulumuqiensis OX=980427 GN=alr PE=3 SV=1	alr	38.304	7.2	2	2	2	0	0	0	0	1	1	0	0	0	1	2	1	0	0	0	1	2	1	0	0	0	0	37412	0					1
A0A345IF25	Diguanylate cyclase OS=Deinococcus wulumuqiensis OX=980427 GN=DVJ83_02995 PE=4 SV=1	DVJ83_02995	38.793	4	6	1	1	2	2	2	0	0	0	1	1	1	1	1	1	1	1	1	1	1	1	0	0	56854	0	0	0			1
A0A345IF28	3-phosphoshikimate 1-carboxyvinyltransferase OS=Deinococcus wulumuqiensis OX=980427 GN=aroA PE=3 SV=1	aroA	46.786	15.7	28	5	5	4	5	3	5	5	6	5	5	5	5	5	5	5	5	5	5	5	5	394140	464140	417450	657740	672290	693650	0.716746	0.844042	0.759136	1.1961	1.22256	1.26141	1.5863	0.000771169
A0A345IF31	N-acetyltransferase OS=Deinococcus wulumuqiensis OX=980427 GN=DVJ83_03025 PE=4 SV=1	DVJ83_03025	40.282	27.7	30	7	7	6	4	3	7	6	4	6	6	4	7	5	6	6	6	4	7	5	6	544400	536550	554650	917950	1082900	1037400	0.698867	0.68879	0.712025	1.17841	1.39016	1.33175	1.8576	0.000256324
A0A345IF35	GNAT family N-acetyltransferase OS=Deinococcus wulumuqiensis OX=980427 GN=DVJ83_03055 PE=4 SV=1	DVJ83_03055	36.704	3.7	3	1	1	1	1	0	0	0	1	1	1	1	1	0	1	1	1	1	1	0	1	0	0	33060	0	0	0			1
A0A345IF38	Glucose 6-phosphate dehydrogenase OS=Deinococcus wulumuqiensis OX=980427 GN=DVJ83_03070 PE=4 SV=1	DVJ83_03070	33.709	11.9	5	3	3	0	0	0	2	2	1	2	0	1	3	3	2	2	0	1	3	3	2	0	0	0	109230	95191	113050				1.03219	0.899525	1.06829
A0A345IF39	Glucose-6-phosphate 1-dehydrogenase OS=Deinococcus wulumuqiensis OX=980427 GN=zwf PE=3 SV=1	zwf	61.273	20.1	34	10	9	5	5	7	6	5	6	7	6	8	8	10	9	6	5	7	8	9	8	1876500	2064900	1848500	1919800	2040500	2095600	0.950463	1.04589	0.936281	0.972395	1.03353	1.06144	1.0459	0.352933
A0A345IF40	Decarboxylating 6-phosphogluconate dehydrogenase OS=Deinococcus wulumuqiensis OX=980427 GN=gnd PE=4 SV=1	gnd	38.7	22.9	44	6	6	7	8	7	7	7	8	6	6	6	6	6	5	6	6	6	6	6	5	4730100	4730400	4780900	4547900	4749200	4607500	1.00833	1.0084	1.01916	0.969495	1.01241	0.9822	0.9764	0.144661
A0A345IF45	Class II fructose-1,6-bisphosphate aldolase OS=Deinococcus wulumuqiensis OX=980427 GN=fba PE=4 SV=1	fba	32.534	37.4	53	8	8	9	10	9	7	9	9	8	7	8	6	7	7	8	7	8	6	7	7	9402800	9972600	9685200	7575300	7281800	7704300	1.09288	1.15911	1.12571	0.880473	0.84636	0.895467	0.7764	0.000444484
A0A345IF50	Aminopeptidase OS=Deinococcus wulumuqiensis OX=980427 GN=DVJ83_03130 PE=4 SV=1	DVJ83_03130	47.982	36.3	81	12	12	10	13	15	14	12	17	12	11	11	12	12	12	12	11	11	12	12	12	12482000	12728000	12317000	10543000	10106000	10564000	1.0895	1.11097	1.07509	0.92025	0.882106	0.922083	0.8317	0.000440667
A0A345IF52	S-adenosylmethionine:tRNA ribosyltransferase-isomerase OS=Deinococcus wulumuqiensis OX=980427 GN=queA PE=3 SV=1	queA	38.284	3.4	5	1	1	0	1	1	1	1	1	1	1	1	1	1	1	1	1	1	1	1	1	0	0	42819	0	0	0			1
A0A345IF57	Phosphatidylserine decarboxylase(predicted) OS=Deinococcus wulumuqiensis OX=980427 GN=DVJ83_03165 PE=3 SV=1	DVJ83_03165	24.457	4.7	1	1	1	0	0	1	0	0	0	1	1	1	1	1	1	1	1	1	1	1	1	0	0	2224000	0	0	0			1
A0A345IF59	ABC transporter substrate-binding protein OS=Deinococcus wulumuqiensis OX=980427 GN=DVJ83_03180 PE=4 SV=1	DVJ83_03180	65.086	30.8	136	25	24	24	28	27	21	22	14	22	23	22	19	21	17	22	22	21	19	21	17	17655000	17424000	17877000	11133000	11418000	11781000	1.21357	1.19769	1.22883	0.76526	0.78485	0.809802	0.6483	1.74698e-05
A0A345IF61	ABC transporter permease OS=Deinococcus wulumuqiensis OX=980427 GN=DVJ83_03190 PE=3 SV=1	DVJ83_03190	41.743	11.5	14	4	4	2	2	3	3	2	2	4	3	3	4	3	3	4	3	3	4	3	3	94090	108050	118250	59230	59215	52626	1.1487	1.31913	1.44365	0.723109	0.722926	0.642484	0.5339	0.00127105
A0A345IF62	ABC transporter ATP-binding protein OS=Deinococcus wulumuqiensis OX=980427 GN=DVJ83_03195 PE=3 SV=1	DVJ83_03195	39.708	9.3	13	3	3	2	1	2	3	2	3	2	1	3	3	3	3	2	1	3	3	3	3	62789	0	60401	161300	160070	164230	0.515687		0.496074	1.32476	1.31466	1.34882	2.6279	1.30158e-05
A0A345IF63	ATP-binding cassette domain-containing protein OS=Deinococcus wulumuqiensis OX=980427 GN=DVJ83_03200 PE=3 SV=1	DVJ83_03200	37.871	15.8	10	4	4	1	1	1	2	3	2	3	3	3	4	3	4	3	3	3	4	3	4	351100	355030	351050	450330	533070	433640	0.85142	0.86095	0.851299	1.09205	1.2927	1.05158	1.3404	0.0104636
A0A345IF64	HD-GYP domain-containing protein OS=Deinococcus wulumuqiensis OX=980427 GN=DVJ83_03210 PE=4 SV=1	DVJ83_03210	34.61	10.8	8	2	2	2	1	1	1	2	1	2	2	1	1	2	1	2	2	1	1	2	1	35562	25561	0	0	17919	0	1.34974	0.970155			0.680107		0.5863
A0A345IF66	Uracil phosphoribosyltransferase OS=Deinococcus wulumuqiensis OX=980427 GN=upp PE=3 SV=1	upp	22.368	30	50	6	6	8	6	6	11	8	11	6	6	5	5	6	6	6	6	5	5	6	6	2117700	2203600	2167900	2925400	3075200	3045700	0.817882	0.851057	0.837269	1.12983	1.18768	1.17629	1.3941	6.50041e-05
A0A345IF69	Diacylglycerol kinase family lipid kinase OS=Deinococcus wulumuqiensis OX=980427 GN=DVJ83_03235 PE=4 SV=1	DVJ83_03235	32.712	2.9	1	1	1	0	0	0	0	0	1	1	1	0	1	1	1	1	1	0	1	1	1	0	521190	0	0	0	0		1
A0A345IF76	S41 family peptidase OS=Deinococcus wulumuqiensis OX=980427 GN=DVJ83_03285 PE=3 SV=1	DVJ83_03285	46.311	28.3	50	11	11	10	11	10	6	7	6	10	11	11	8	10	11	10	11	11	8	10	11	1158300	1216200	1217100	828300	871520	909140	1.12083	1.17686	1.17773	0.801508	0.84333	0.879733	0.7264	0.000529021
A0A345IF77	Cell division ATP-binding protein FtsE OS=Deinococcus wulumuqiensis OX=980427 GN=ftsE PE=3 SV=1	ftsE	30.302	8.7	1	1	1	0	0	0	0	1	0	0	0	0	0	1	0	0	0	0	0	1	0	0	0	0	0	17076	0					1
A0A345IF82	Acyl-CoA dehydrogenase OS=Deinococcus wulumuqiensis OX=980427 GN=DVJ83_03335 PE=3 SV=1	DVJ83_03335	43.597	5.5	4	2	2	0	0	0	2	2	0	2	2	2	2	2	2	2	2	2	2	2	2	66684	87817	76076	102120	68691	73501	0.842521	1.10953	0.961185	1.29024	0.867879	0.928651	1.0596	0.755448
A0A345IF86	Isocitrate dehydrogenase [NADP] OS=Deinococcus wulumuqiensis OX=980427 GN=DVJ83_03355 PE=4 SV=1	DVJ83_03355	46.021	17.1	21	5	5	3	3	4	4	3	4	3	4	5	4	3	4	3	4	5	4	3	4	402800	334500	353380	665490	747800	681510	0.758693	0.630046	0.665608	1.25348	1.40852	1.28366	1.9206	0.000567065
A0A345IF87	OsmC family peroxiredoxin OS=Deinococcus wulumuqiensis OX=980427 GN=DVJ83_03360 PE=4 SV=1	DVJ83_03360	15.66	27.4	32	3	3	2	3	2	8	11	6	1	1	2	2	3	1	1	1	2	2	3	1	592220	621090	644450	3458500	3575800	3564400	0.285259	0.299165	0.310417	1.66588	1.72238	1.71689	5.7051	3.29317e-07
A0A345IF88	Lysophospholipase OS=Deinococcus wulumuqiensis OX=980427 GN=DVJ83_03365 PE=4 SV=1	DVJ83_03365	30.48	15.6	8	3	3	1	1	2	2	1	1	2	2	2	3	2	2	2	2	2	3	2	2	59214	62356	62427	55960	54894	55102	1.01523	1.0691	1.07032	0.959443	0.941166	0.944733	0.9019	0.0050048
A0A345IF91	Transcription-repair-coupling factor OS=Deinococcus wulumuqiensis OX=980427 GN=mfd PE=3 SV=1	mfd	115.64	6.7	25	5	5	4	3	2	4	5	7	5	4	5	4	4	5	5	4	5	4	4	5	421860	377470	328690	329370	384660	335380	1.16245	1.04013	0.905719	0.907593	1.05995	0.924154	0.9303	0.470311
A0A345IF92	Glucose dehydrogenase OS=Deinococcus wulumuqiensis OX=980427 GN=DVJ83_03390 PE=4 SV=1	DVJ83_03390	41.65	3.6	3	1	1	1	0	1	1	0	0	1	1	1	1	1	1	1	1	1	1	1	1	0	0	29069	0	0	0			1
A0A345IF97	Gamma-glutamyltransferase family protein OS=Deinococcus wulumuqiensis OX=980427 GN=DVJ83_03425 PE=4 SV=1	DVJ83_03425	56.869	15.5	60	7	7	9	9	11	10	10	11	7	6	6	7	7	7	7	6	6	7	7	7	1283800	1060700	1297300	1234800	1289300	1200500	1.04567	0.86395	1.05666	1.00576	1.05015	0.977818	1.0227	0.721797
A0A345IF98	Pyrroline-5-carboxylate reductase OS=Deinococcus wulumuqiensis OX=980427 GN=proC PE=3 SV=1	proC	27.549	22	13	4	4	0	0	1	5	4	3	1	2	1	4	4	4	1	2	1	4	4	4	0	204690	273280	895930	1197300	641810		0.318533	0.425271	1.39422	1.86321	0.998768	3.8148	0.0142685
A0A345IFA1	Ketol-acid reductoisomerase (NADP(+)) OS=Deinococcus wulumuqiensis OX=980427 GN=ilvC PE=3 SV=1	ilvC	36.699	16.1	15	4	4	1	3	1	2	5	3	4	4	4	3	4	4	4	4	4	3	4	4	176800	155430	153050	158030	157460	185590	1.07547	0.945476	0.930999	0.961292	0.957825	1.12894	1.0326	0.682939
A0A345IFA2	Uma2 family endonuclease OS=Deinococcus wulumuqiensis OX=980427 GN=DVJ83_03455 PE=4 SV=1	DVJ83_03455	21.413	5.2	3	1	1	0	0	1	1	1	0	1	1	1	1	1	1	1	1	1	1	1	1	0	0	16364	0	0	0			1
A0A345IFA6	30S ribosomal protein S2 OS=Deinococcus wulumuqiensis OX=980427 GN=rpsB PE=3 SV=1	rpsB	29.748	4.2	3	1	1	0	1	0	1	1	0	0	1	1	1	1	1	0	1	1	1	1	1	0	0	39285	0	0	0			1
A0A345IFA7	Elongation factor Ts OS=Deinococcus wulumuqiensis OX=980427 GN=tsf PE=3 SV=1	tsf	28.589	58	83	16	16	8	9	11	20	22	13	13	12	13	16	16	16	13	12	13	16	16	16	2212800	2181500	2303700	6633200	7059700	6681100	0.490426	0.483488	0.510572	1.47012	1.56465	1.48074	3.0418	1.66928e-06
A0A345IFA8	Uridylate kinase OS=Deinococcus wulumuqiensis OX=980427 GN=pyrH PE=3 SV=1	pyrH	25.703	5.1	0	1	1	0	0	0	0	0	0	1	1	1	1	1	1	1	1	1	1	1	1	0	0	0	0	0	0
A0A345IFA9	Ribosome-recycling factor OS=Deinococcus wulumuqiensis OX=980427 GN=frr PE=3 SV=1	frr	20.536	21.3	16	6	6	2	3	2	3	4	2	5	6	5	6	6	6	5	6	5	6	6	6	432390	466080	463310	700740	751510	777960	0.722257	0.778532	0.773905	1.1705	1.25531	1.29949	1.6377	0.000226803
A0A345IFB2	NADH-quinone oxidoreductase subunit OS=Deinococcus wulumuqiensis OX=980427 GN=DVJ83_03515 PE=3 SV=1	DVJ83_03515	12.277	10.8	5	1	1	1	1	1	1	0	1	1	1	1	1	1	1	1	1	1	1	1	1	0	0	24800	0	0	0			1
A0A345IFB4	NADH-quinone oxidoreductase subunit C OS=Deinococcus wulumuqiensis OX=980427 GN=nuoC PE=3 SV=1	nuoC	25.356	15.4	17	5	5	1	1	3	5	2	5	3	4	4	5	3	4	3	4	4	5	3	4	112950	123300	135420	190940	177390	152160	0.759617	0.829223	0.910734	1.28412	1.19299	1.02331	1.4004	0.0168929
A0A345IFB5	NADH-quinone oxidoreductase subunit D OS=Deinococcus wulumuqiensis OX=980427 GN=nuoD PE=3 SV=1	nuoD	44.876	4	5	1	1	1	0	1	1	1	1	1	0	1	1	1	1	1	0	1	1	1	1	0	0	14846	0	0	0			1
A0A345IFC0	NADH-quinone oxidoreductase subunit I OS=Deinococcus wulumuqiensis OX=980427 GN=nuoI PE=3 SV=1	nuoI	19.952	5.5	1	1	1	0	0	0	1	0	0	1	1	0	1	0	0	1	1	0	1	0	0	0	776120	0	0	0	0		1
A0A345IFC6	Peptidase S41 OS=Deinococcus wulumuqiensis OX=980427 GN=DVJ83_03585 PE=4 SV=1	DVJ83_03585	46.377	7	9	3	3	1	3	2	1	1	1	3	3	3	1	2	2	3	3	3	1	2	2	98071	202380	184510	0	68588	131330	0.715973	1.47749	1.34703		0.500731	0.958783	0.6184	0.292531
A0A345IFC9	3-hydroxyacyl-CoA dehydrogenase OS=Deinococcus wulumuqiensis OX=980427 GN=DVJ83_03605 PE=4 SV=1	DVJ83_03605	75.642	10.3	24	8	8	6	2	5	3	3	5	7	6	8	7	7	7	7	6	8	7	7	7	552220	517630	570550	700900	754810	718230	0.868648	0.814238	0.897482	1.10252	1.18732	1.12978	1.3253	0.00142985
A0A345IFD2	Uncharacterized protein OS=Deinococcus wulumuqiensis OX=980427 GN=DVJ83_03620 PE=4 SV=1	DVJ83_03620	16.5	5.8	3	1	1	1	1	0	1	0	0	1	1	1	1	1	1	1	1	1	1	1	1	0	0	18790	0	0	0			1
A0A345IFD4	Permeases of the major facilitator superfamily(predicted) OS=Deinococcus wulumuqiensis OX=980427 GN=DVJ83_03630 PE=4 SV=1	DVJ83_03630	32.639	17.5	23	6	6	5	7	5	2	2	2	6	6	6	6	5	4	6	6	6	6	5	4	1323000	1262500	1351800	381280	338670	515460	1.53459	1.46442	1.568	0.442259	0.392835	0.597899	0.3138	0.000751482
A0A345IFD5	2-isopropylmalate synthase OS=Deinococcus wulumuqiensis OX=980427 GN=leuA PE=3 SV=1	leuA	56.295	16.2	16	5	5	3	3	3	2	3	2	5	5	5	3	5	4	5	5	5	3	5	4	173470	203300	194330	80278	62163	66964	1.33352	1.56283	1.49388	0.617124	0.477868	0.514774	0.3667	0.000354313
A0A345IFD6	Chlorite dismutase OS=Deinococcus wulumuqiensis OX=980427 GN=DVJ83_03640 PE=4 SV=1	DVJ83_03640	33.755	39.7	59	12	12	9	9	11	11	10	9	10	11	9	11	10	10	10	11	9	11	10	10	10220000	10316000	9474000	6996700	7044300	7059900	1.19974	1.21101	1.11217	0.821355	0.826943	0.828774	0.7031	0.000203673
A0A345IFE0	DNA repair protein RecN OS=Deinococcus wulumuqiensis OX=980427 GN=recN PE=3 SV=1	recN	60.016	10.6	9	4	4	2	2	1	1	2	1	2	4	1	3	4	3	2	4	1	3	4	3	67432	47485	0	133970	92739	133460	0.709682	0.499752		1.40996	0.976023	1.40459	2.0894	0.0366053
A0A345IFE4	PspA/IM30 family protein OS=Deinococcus wulumuqiensis OX=980427 GN=DVJ83_03680 PE=4 SV=1	DVJ83_03680	24.701	40.6	49	10	10	8	7	9	7	9	9	9	8	9	9	10	10	9	8	9	9	10	10	2424000	2670400	3179300	2263500	2360700	2248100	0.960254	1.05786	1.25946	0.896672	0.935178	0.890572	0.8306	0.0905744
A0A345IFE7	WYL domain-containing protein OS=Deinococcus wulumuqiensis OX=980427 GN=DVJ83_03710 PE=4 SV=1	DVJ83_03710	36.41	4.4	5	1	1	1	0	1	1	1	1	1	1	1	1	1	1	1	1	1	1	1	1	0	0	417850	0	0	0			1
A0A345IFE9	ANK_REP_REGION domain-containing protein OS=Deinococcus wulumuqiensis OX=980427 GN=DVJ83_03720 PE=4 SV=1	DVJ83_03720	106.45	2.2	8	2	2	1	0	1	2	2	2	1	2	2	2	2	2	1	2	2	2	2	2	0	83196	82588	88089	82617	89024		0.977594	0.97045	1.03509	0.970791	1.04608	1.0445	0.250682
A0A345IFF6	mRNA interferase OS=Deinococcus wulumuqiensis OX=980427 GN=DVJ83_03755 PE=3 SV=1	DVJ83_03755	12.252	18	4	1	1	0	0	0	1	1	2	0	1	0	1	1	1	0	1	0	1	1	1	0	9004.5	0	0	0	0		1
A0A345IFG6	Catalase OS=Deinococcus wulumuqiensis OX=980427 GN=DVJ83_03805 PE=4 SV=1	DVJ83_03805	40.582	15.7	15	4	4	1	2	2	2	4	4	3	3	4	4	4	4	3	3	4	4	4	4	213560	1513300	1419300	1162700	1231000	1078800	0.193598	1.37185	1.28663	1.05402	1.11594	0.977962	1.1037	0.563587
A0A345IFH7	SWIM zinc finger family protein OS=Deinococcus wulumuqiensis OX=980427 GN=DVJ83_03875 PE=4 SV=1	DVJ83_03875	45.616	15.3	14	4	4	2	2	2	2	4	2	2	3	4	3	4	3	2	3	4	3	4	3	322740	298210	322270	232560	251550	247040	1.15652	1.06862	1.15483	0.833364	0.901414	0.885252	0.7752	0.00195687
A0A345IFI1	DUF2382 domain-containing protein OS=Deinococcus wulumuqiensis OX=980427 GN=DVJ83_03905 PE=4 SV=1	DVJ83_03905	30.402	50.4	200	11	10	25	32	31	37	40	35	9	9	9	8	8	7	9	9	8	7	7	6	62342000	62212000	65651000	71808000	72000000	74318000	0.916051	0.914141	0.964673	1.05514	1.05797	1.09203	1.1468	0.00272526
A0A345IFI2	DUF2382 domain-containing protein OS=Deinococcus wulumuqiensis OX=980427 GN=DVJ83_03910 PE=4 SV=1	DVJ83_03910	21.945	10.5	1	2	1	0	1	0	0	0	0	0	1	1	1	1	1	0	1	0	0	0	0	0	4451.7	0	0	0	0		1
A0A345IFI3	Acyl-CoA carboxylase subunit beta OS=Deinococcus wulumuqiensis OX=980427 GN=DVJ83_03915 PE=4 SV=1	DVJ83_03915	56.429	26.3	56	11	11	10	9	10	8	10	9	11	9	10	11	9	11	11	9	10	11	9	11	3140300	3153900	3136300	2666200	2798100	2768500	1.06672	1.07134	1.06536	0.905674	0.950479	0.940424	0.873	0.000767301
A0A345IFI4	Acyl-CoA dehydrogenase OS=Deinococcus wulumuqiensis OX=980427 GN=DVJ83_03920 PE=3 SV=1	DVJ83_03920	41.317	9.3	6	4	4	1	0	0	1	3	1	2	2	1	4	4	4	2	2	1	4	4	4	0	0	0	46319	44102	39163				1.07233	1.02101	0.906663
A0A345IFI5	Uncharacterized protein OS=Deinococcus wulumuqiensis OX=980427 GN=DVJ83_03925 PE=4 SV=1	DVJ83_03925	19.071	20	9	3	3	2	1	1	2	1	2	3	3	3	3	3	3	3	3	3	3	3	3	188490	149840	51401	189460	158900	207480	1.19604	0.950791	0.326158	1.20219	1.00828	1.31654	1.4262	0.29907
A0A345IFJ5	PhzF family phenazine biosynthesis isomerase OS=Deinococcus wulumuqiensis OX=980427 GN=DVJ83_04010 PE=4 SV=1	DVJ83_04010	31.222	13.3	10	3	3	1	2	2	1	3	1	2	2	3	2	3	2	2	2	3	2	3	2	155190	112380	115700	109060	101950	121590	1.30071	0.941903	0.969729	0.914077	0.854485	1.0191	0.8678	0.310796
A0A345IFJ7	Beta-N-acetylhexosaminidase OS=Deinococcus wulumuqiensis OX=980427 GN=DVJ83_04020 PE=4 SV=1	DVJ83_04020	53.844	10.9	20	4	4	3	4	3	3	4	3	4	4	4	4	4	4	4	4	4	4	4	4	450330	501180	493540	695800	731830	717770	0.752546	0.837522	0.824755	1.16275	1.22296	1.19947	1.4847	0.000408897
A0A345IFJ8	Sugar ABC transporter substrate-binding protein OS=Deinococcus wulumuqiensis OX=980427 GN=DVJ83_04030 PE=4 SV=1	DVJ83_04030	44.642	31.4	48	13	12	9	8	10	6	9	6	11	10	11	11	11	9	11	9	11	11	11	9	6750200	6714100	7089900	2933300	3034600	3022600	1.37085	1.36351	1.43983	0.595701	0.616273	0.613836	0.4374	2.20523e-06
A0A345IFJ9	Isoleucine--tRNA ligase OS=Deinococcus wulumuqiensis OX=980427 GN=ileS PE=3 SV=1	ileS	121.73	16.8	100	17	17	14	15	13	20	19	19	16	15	16	16	17	17	16	15	16	16	17	17	6914200	7288600	7004200	8607900	8528100	8766700	0.880608	0.928293	0.892071	1.09632	1.08616	1.11655	1.2214	0.000357378
A0A345IFK0	Probable transaldolase OS=Deinococcus wulumuqiensis OX=980427 GN=fsa PE=3 SV=1	fsa	24.819	17.9	21	3	3	2	3	3	4	5	4	2	3	2	3	3	2	2	3	2	3	3	2	1606200	677600	2095200	2124200	1753900	2246700	0.917497	0.38706	1.19682	1.21339	1.00187	1.28336	1.3987	0.281946
A0A345IFK2	Triosephosphate isomerase OS=Deinococcus wulumuqiensis OX=980427 GN=tpiA PE=3 SV=1	tpiA	25.409	54.7	107	12	12	19	17	20	20	15	16	11	9	9	10	10	9	11	9	9	10	10	9	11237000	12191000	11341000	9388800	9550700	9641900	1.06427	1.15463	1.07412	0.889226	0.904559	0.913197	0.822	0.00191278
A0A345IFK3	Nuclear transport factor 2 family protein OS=Deinococcus wulumuqiensis OX=980427 GN=DVJ83_04055 PE=4 SV=1	DVJ83_04055	13.438	9.2	11	1	1	1	2	2	3	2	1	1	1	1	1	1	1	1	1	1	1	1	1	151910	0	184390	211680	214380	193320	0.794774		0.964706	1.10748	1.12161	1.01143	1.2278	0.0877109
A0A345IFK5	Glyceraldehyde-3-phosphate dehydrogenase OS=Deinococcus wulumuqiensis OX=980427 GN=gap PE=3 SV=1	gap	35.813	35.5	38	12	12	8	8	9	3	6	4	11	11	11	7	9	8	11	11	11	7	9	8	4134100	4180900	4435600	1630100	1673300	1704700	1.39676	1.41257	1.49862	0.55075	0.565345	0.575954	0.3928	3.26156e-06
A0A345IFK7	Peptidase M19 OS=Deinococcus wulumuqiensis OX=980427 GN=DVJ83_04075 PE=4 SV=1	DVJ83_04075	35.059	22.8	33	8	8	5	5	7	6	4	6	7	8	8	8	8	8	7	8	8	8	8	8	712290	689660	752830	618010	631110	590720	1.06987	1.03588	1.13077	0.928264	0.94794	0.887273	0.8538	0.00803618
A0A345IFK8	Aspartate--tRNA ligase OS=Deinococcus wulumuqiensis OX=980427 GN=aspS PE=3 SV=1	aspS	64.337	8.1	24	5	5	3	4	2	5	4	6	5	4	5	5	4	4	5	4	5	5	4	4	484180	486080	496240	385160	432130	397530	1.08345	1.0877	1.11044	0.861874	0.966979	0.889554	0.8284	0.0057419
A0A345IFL0	Histidine--tRNA ligase OS=Deinococcus wulumuqiensis OX=980427 GN=hisS PE=3 SV=1	hisS	47.634	10.2	9	4	4	1	0	0	1	4	3	1	0	0	3	4	4	1	0	0	3	4	4	0	0	0	231910	143210	103950				1.45225	0.8968	0.650949
A0A345IFL1	Alanine--glyoxylate aminotransferase family protein OS=Deinococcus wulumuqiensis OX=980427 GN=DVJ83_04095 PE=3 SV=1	DVJ83_04095	42.078	2.6	3	1	1	0	1	1	0	1	0	1	1	1	1	1	1	1	1	1	1	1	1	0	0	25316	0	0	0			1
A0A345IFL8	Peptidase OS=Deinococcus wulumuqiensis OX=980427 GN=DVJ83_04130 PE=4 SV=1	DVJ83_04130	30.247	20.8	26	4	4	5	5	3	4	6	3	4	4	4	4	4	3	4	4	4	4	4	3	764430	844730	791310	853510	855880	811270	0.932018	1.02992	0.964791	1.04063	1.04352	0.989126	1.0501	0.220501
A0A345IFL9	Diacylglycerol kinase family lipid kinase OS=Deinococcus wulumuqiensis OX=980427 GN=DVJ83_04140 PE=4 SV=1	DVJ83_04140	33.816	4.2	2	1	1	0	0	0	0	1	1	0	0	1	1	1	1	0	0	1	1	1	1	0	0	7652.3	0	0	0			1
A0A345IFM0	Aspartokinase OS=Deinococcus wulumuqiensis OX=980427 GN=DVJ83_04150 PE=3 SV=1	DVJ83_04150	49.383	14.6	12	6	6	0	1	0	4	4	3	3	4	4	5	6	4	3	4	4	5	6	4	181800	149710	189860	365880	372540	374320	0.667519	0.549694	0.697113	1.34341	1.36786	1.3744	2.1343	0.000482304
A0A345IFM2	Pyridoxal 5'-phosphate synthase subunit PdxS OS=Deinococcus wulumuqiensis OX=980427 GN=pdxS PE=3 SV=1	pdxS	31.82	19.9	22	5	5	4	3	4	5	3	3	5	5	5	5	5	5	5	5	5	5	5	5	558460	530630	550570	364290	306440	350750	1.25914	1.1964	1.24135	0.821355	0.690922	0.790826	0.623	0.000958862
A0A345IFM3	YggS family pyridoxal phosphate-dependent enzyme OS=Deinococcus wulumuqiensis OX=980427 GN=DVJ83_04165 PE=3 SV=1	DVJ83_04165	22.762	31.1	42	6	6	6	6	6	8	9	7	5	5	5	5	4	5	5	5	5	5	4	5	1001700	1041700	1015100	1222700	1260500	1213500	0.889715	0.925243	0.901617	1.08601	1.11958	1.07784	1.2087	0.000315901
A0A345IFM7	Water stress and hypersensitive response domain-containing protein OS=Deinococcus wulumuqiensis OX=980427 GN=DVJ83_04185 PE=4 SV=1	DVJ83_04185	15.708	22.1	14	3	3	2	2	2	2	3	3	3	3	3	3	3	3	3	3	3	3	3	3	2851100	2911700	2990800	1055900	1076900	1057200	1.43228	1.46273	1.50246	0.530443	0.540993	0.531096	0.3644	3.11241e-07
A0A345IFM9	DNA topoisomerase 1 OS=Deinococcus wulumuqiensis OX=980427 GN=topA PE=3 SV=1	topA	106.31	12.6	42	10	10	7	5	5	8	7	10	9	8	7	10	10	9	9	8	7	10	10	9	1138600	1116200	1200600	1210200	1190600	1356300	0.947189	0.928555	0.998766	1.00675	0.990447	1.12829	1.0873	0.150098
A0A345IFN1	DUF3459 domain-containing protein OS=Deinococcus wulumuqiensis OX=980427 GN=DVJ83_04205 PE=4 SV=1	DVJ83_04205	60.03	17.7	20	10	9	3	3	4	5	2	3	8	10	10	10	9	9	8	9	9	9	8	8	1197800	1261000	1334500	2234300	2233800	2302200	0.680336	0.716233	0.75798	1.26906	1.26877	1.30762	1.7848	5.98413e-05
A0A345IFN2	Hypoxanthine phosphoribosyltransferase OS=Deinococcus wulumuqiensis OX=980427 GN=hpt PE=3 SV=1	hpt	19.504	9.6	0	1	1	0	0	0	0	0	0	1	0	0	1	0	1	1	0	0	1	0	1	0	0	0	0	0	0
A0A345IFN5	Amidase OS=Deinococcus wulumuqiensis OX=980427 GN=DVJ83_04225 PE=4 SV=1	DVJ83_04225	41.645	3.3	3	1	1	0	1	0	0	1	1	1	1	1	1	1	1	1	1	1	1	1	1	0	0	33360	0	0	0			1
A0A345IFN8	Ribosome-binding ATPase YchF OS=Deinococcus wulumuqiensis OX=980427 GN=ychF PE=3 SV=1	ychF	39.382	3.8	4	1	1	0	1	0	1	1	1	1	1	1	1	1	1	1	1	1	1	1	1	0	0	13357	0	0	0			1
A0A345IFP4	Polyprenyl synthetase family protein OS=Deinococcus wulumuqiensis OX=980427 GN=DVJ83_04300 PE=3 SV=1	DVJ83_04300	36.063	4.6	4	1	1	1	0	0	1	1	1	1	0	1	1	1	1	1	0	1	1	1	1	0	0	6426.8	0	0	0			1
A0A345IFP5	N-formylglutamate amidohydrolase OS=Deinococcus wulumuqiensis OX=980427 GN=DVJ83_04305 PE=4 SV=1	DVJ83_04305	28.773	11.8	16	4	4	3	3	2	2	3	3	4	3	4	4	4	4	4	3	4	4	4	4	197830	203830	206370	257010	237900	251830	0.876149	0.902721	0.913971	1.13824	1.05361	1.1153	1.2281	0.00145904
A0A345IFP7	NADPH-dependent oxidoreductase OS=Deinococcus wulumuqiensis OX=980427 GN=DVJ83_04315 PE=3 SV=1	DVJ83_04315	28.612	19.7	24	5	5	4	3	3	4	5	5	3	3	3	4	5	5	3	3	3	4	5	5	425050	442660	443820	980360	1058300	1031400	0.582049	0.606164	0.607752	1.34247	1.4492	1.41236	2.3408	5.60229e-06
A0A345IFQ3	Cell ssuface protein containing Ig-like domain protein OS=Deinococcus wulumuqiensis OX=980427 GN=DVJ83_04360 PE=4 SV=1	DVJ83_04360	37.142	6.3	5	2	2	2	0	1	1	1	0	2	2	2	1	1	1	2	2	2	1	1	1	161350	47709	56983	0	0	0	1.81945	0.537986	0.642564
A0A345IFQ5	Carboxynorspermidine decarboxylase OS=Deinococcus wulumuqiensis OX=980427 GN=nspC PE=4 SV=1	nspC	46.318	27.2	35	9	9	3	4	3	9	8	8	6	7	8	8	9	8	6	7	8	8	9	8	926670	853560	808780	1270900	1232800	1215600	0.88138	0.811843	0.769252	1.20879	1.17255	1.15619	1.4366	0.000950901
A0A345IFQ7	[LysW]-lysine hydrolase OS=Deinococcus wulumuqiensis OX=980427 GN=lysK PE=3 SV=1	lysK	37.316	4.2	1	1	1	0	0	0	0	1	0	0	0	1	1	1	1	0	0	1	1	1	1	0	0	9118.9	0	0	0			1
A0A345IFQ9	Aspartate aminotransferase family protein OS=Deinococcus wulumuqiensis OX=980427 GN=DVJ83_04405 PE=3 SV=1	DVJ83_04405	53.404	10	17	4	4	4	3	2	2	3	3	4	3	3	3	4	4	4	3	3	3	4	4	178960	174570	146730	182300	147320	138750	1.10854	1.08134	0.908892	1.12922	0.912547	0.859461	0.9363	0.542097
A0A345IFR3	[LysW]-aminoadipate kinase OS=Deinococcus wulumuqiensis OX=980427 GN=lysZ PE=3 SV=1	lysZ	28.167	8.6	3	2	2	0	0	0	2	0	1	0	1	1	2	2	2	0	1	1	2	2	2	0	0	0	15106	20245	20347				0.813638	1.09043	1.09593
A0A345IFR5	Transcriptional regulator OS=Deinococcus wulumuqiensis OX=980427 GN=DVJ83_04440 PE=4 SV=1	DVJ83_04440	18.439	22.8	34	3	3	5	7	5	5	7	5	3	3	3	3	3	3	3	3	3	3	3	3	3765200	3837800	3566100	2522200	2585200	2680100	1.19173	1.21471	1.12871	0.798308	0.818248	0.848285	0.6972	0.000215547
A0A345IFR7	Chaperone protein DnaJ OS=Deinococcus wulumuqiensis OX=980427 GN=dnaJ PE=3 SV=1	dnaJ	40.195	31.6	54	9	9	9	11	11	8	8	7	9	9	9	8	9	8	9	9	9	8	9	8	1610700	1684000	1670800	1136300	1197500	1184800	1.13909	1.19093	1.1816	0.803597	0.846878	0.837897	0.7086	8.20105e-05
A0A345IFR8	Indole-3-glycerol phosphate synthase OS=Deinococcus wulumuqiensis OX=980427 GN=trpC PE=3 SV=1	trpC	27.757	35.1	24	7	7	4	4	6	3	4	3	5	6	7	5	6	4	5	6	7	5	6	4	381360	474200	344880	288520	291710	341110	1.07841	1.34095	0.975257	0.815881	0.824902	0.964596	0.7675	0.075566
A0A345IFR9	Signal peptidase I OS=Deinococcus wulumuqiensis OX=980427 GN=lepB PE=3 SV=1	lepB	28.716	21.8	25	5	5	4	4	4	4	5	4	5	5	5	5	4	5	5	5	5	5	4	5	715240	647210	681340	483500	490780	524140	1.21151	1.09628	1.15409	0.81898	0.831312	0.887819	0.7332	0.00123146
A0A345IFS0	Acetyl-CoA C-acyltransferase OS=Deinococcus wulumuqiensis OX=980427 GN=DVJ83_04470 PE=3 SV=1	DVJ83_04470	41.652	29.3	50	10	9	7	4	6	12	10	11	9	8	7	9	9	9	8	7	7	9	9	9	728430	748290	740350	1912800	2075200	2108600	0.52571	0.540043	0.534313	1.38047	1.49768	1.52178	2.7498	5.39691e-06
A0A345IFS1	MBL fold metallo-hydrolase OS=Deinococcus wulumuqiensis OX=980427 GN=DVJ83_04475 PE=4 SV=1	DVJ83_04475	33.528	12.9	21	3	3	4	4	4	2	4	3	3	3	3	3	3	3	3	3	3	3	3	3	1991200	1987300	1988500	1240800	1242800	1250600	1.23152	1.22911	1.22985	0.76741	0.768647	0.773471	0.6258	4.61418e-09
A0A345IFS4	Methionine--tRNA ligase OS=Deinococcus wulumuqiensis OX=980427 GN=metG PE=3 SV=1	metG	76.563	7	4	3	2	0	2	0	1	1	0	2	2	1	2	1	3	1	2	1	2	1	2	0	668820	0	597680	0	500380		1.13559		1.01481		0.849599	0.8209
A0A345IFT5	ATP phosphoribosyltransferase regulatory subunit OS=Deinococcus wulumuqiensis OX=980427 GN=hisZ PE=3 SV=1	hisZ	43.154	5.6	5	2	2	1	0	0	2	1	1	2	1	1	2	2	2	2	1	1	2	2	2	35015	0	0	34371	36792	32099	1.01289			0.994265	1.0643	0.928542	0.983
A0A345IFU0	5'-methylthioadenosine/S-adenosylhomocysteine nucleosidase OS=Deinococcus wulumuqiensis OX=980427 GN=DVJ83_04600 PE=3 SV=1	DVJ83_04600	25.489	29.7	41	6	6	6	5	6	10	8	6	5	5	6	6	6	5	5	5	6	6	6	5	1375300	1558700	1438000	1986600	1966200	1848200	0.811147	0.919316	0.848127	1.17169	1.15966	1.09006	1.3269	0.00273949
A0A345IFU1	Pyridoxal phosphate-dependent aminotransferase OS=Deinococcus wulumuqiensis OX=980427 GN=DVJ83_04605 PE=4 SV=1	DVJ83_04605	44.652	7.7	6	4	4	1	1	0	0	3	1	3	3	4	4	4	4	3	3	4	4	4	4	105650	102940	105610	156300	283540	166660	0.688498	0.670837	0.688237	1.01857	1.84777	1.08609	1.9303	0.0304035
A0A345IFU4	Ribose-phosphate pyrophosphokinase OS=Deinococcus wulumuqiensis OX=980427 GN=DVJ83_04620 PE=4 SV=1	DVJ83_04620	35.358	13	6	3	3	1	1	2	0	0	2	3	3	3	2	3	2	3	3	3	2	3	2	97803	73511	99913	86381	101960	108950	1.03219	0.775817	1.05446	0.911644	1.07606	1.14983	1.0961	0.468464
A0A345IFU7	Peptidase S8 OS=Deinococcus wulumuqiensis OX=980427 GN=DVJ83_04645 PE=4 SV=1	DVJ83_04645	64.265	14.9	21	5	5	2	4	5	4	4	2	3	4	5	5	4	4	3	4	5	5	4	4	237350	302730	250390	434890	519960	612600	0.603965	0.770331	0.637146	1.10663	1.3231	1.55883	1.9829	0.00528698
A0A345IFU9	Uncharacterized protein OS=Deinococcus wulumuqiensis OX=980427 GN=DVJ83_04670 PE=4 SV=1	DVJ83_04670	19.068	14.2	8	2	2	1	2	2	1	1	1	2	2	2	1	2	1	2	2	2	1	2	1	226920	226270	223020	0	147880	0	1.10143	1.09828	1.0825		0.717786		0.6561
A0A345IFV2	Short chain dehydrogenase OS=Deinococcus wulumuqiensis OX=980427 GN=DVJ83_04685 PE=3 SV=1	DVJ83_04685	27.534	6.7	3	2	2	1	0	1	0	0	1	2	0	2	2	2	2	2	0	2	2	2	2	183180	0	166750	0	0	106760	1.20331		1.09538			0.701307	0.6102
A0A345IFW1	S41 family peptidase OS=Deinococcus wulumuqiensis OX=980427 GN=DVJ83_04740 PE=4 SV=1	DVJ83_04740	47.41	13.6	8	5	5	0	0	0	4	1	3	2	1	2	4	4	4	2	1	2	4	4	4	36997	0	40428	190640	102940	138010	0.363418		0.39712	1.87264	1.01117	1.35566	3.7162	0.0116895
A0A345IFW4	Spermidine/putrescine ABC transporter substrate-binding protein OS=Deinococcus wulumuqiensis OX=980427 GN=DVJ83_04755 PE=4 SV=1	DVJ83_04755	41.035	12.7	9	4	4	1	0	2	1	2	3	4	4	4	4	4	4	4	4	4	4	4	4	122750	87072	242860	197440	215450	159110	0.71876	0.509848	1.42206	1.1561	1.26156	0.931665	1.2636	0.367347
A0A345IFW6	ABC transporter permease OS=Deinococcus wulumuqiensis OX=980427 GN=DVJ83_04765 PE=3 SV=1	DVJ83_04765	30.195	5.1	6	1	1	1	1	1	1	1	1	1	1	1	1	1	1	1	1	1	1	1	1	0	0	58329	0	0	0			1
A0A345IFW7	Spermidine/putrescine import ATP-binding protein PotA OS=Deinococcus wulumuqiensis OX=980427 GN=potA PE=3 SV=1	potA	39.59	5	5	1	1	1	0	1	1	1	1	1	1	1	1	1	1	1	1	1	1	1	1	0	0	12325	0	0	0			1
A0A345IFX0	Radical SAM protein OS=Deinococcus wulumuqiensis OX=980427 GN=DVJ83_04790 PE=4 SV=1	DVJ83_04790	56.229	2.4	2	1	1	0	1	1	0	0	0	1	1	1	1	1	1	1	1	1	1	1	1	0	0	32172	0	0	0			1
A0A345IFX6	D-3-phosphoglycerate dehydrogenase OS=Deinococcus wulumuqiensis OX=980427 GN=DVJ83_04820 PE=3 SV=1	DVJ83_04820	58.416	24	45	9	9	4	7	4	9	11	10	7	8	8	9	9	8	7	8	8	9	9	8	634920	643330	657750	1809100	1870500	1925800	0.505148	0.511839	0.523311	1.43934	1.48819	1.53218	2.8954	8.76654e-07
A0A345IFX7	ABC transporter substrate-binding protein OS=Deinococcus wulumuqiensis OX=980427 GN=DVJ83_04825 PE=4 SV=1	DVJ83_04825	57.371	16.5	55	8	8	14	12	12	6	6	5	8	8	8	5	5	5	8	8	8	5	5	5	2155000	2183200	2067200	679220	644890	663440	1.54058	1.56074	1.47781	0.485565	0.461023	0.474284	0.3103	7.85079e-07
A0A345IFY0	Superoxide dismutase OS=Deinococcus wulumuqiensis OX=980427 GN=DVJ83_04845 PE=3 SV=1	DVJ83_04845	22.964	33.3	33	6	6	5	6	7	3	7	5	6	5	4	4	4	4	6	5	4	4	4	4	4652200	5685900	5639300	3625500	4298900	3605000	1.01477	1.24025	1.23009	0.790823	0.93771	0.786351	0.7216	0.0203806
A0A345IFY1	Homoserine dehydrogenase OS=Deinococcus wulumuqiensis OX=980427 GN=DVJ83_04850 PE=4 SV=1	DVJ83_04850	34.167	7.8	14	2	2	2	2	3	2	3	2	2	1	1	2	2	2	2	1	1	2	2	2	413190	419690	413150	309890	305010	319870	1.1368	1.15469	1.13669	0.852595	0.839169	0.880053	0.7502	4.27598e-05
A0A345IFY2	Serine--tRNA ligase OS=Deinococcus wulumuqiensis OX=980427 GN=serS PE=3 SV=1	serS	47.547	3.1	5	1	1	1	1	1	1	1	0	1	1	1	1	1	1	1	1	1	1	1	1	0	0	19112	0	0	0			1
A0A345IFY4	Holliday junction ATP-dependent DNA helicase RuvA OS=Deinococcus wulumuqiensis OX=980427 GN=ruvA PE=3 SV=1	ruvA	20.599	10	6	1	1	1	1	1	1	1	1	1	1	1	1	1	1	1	1	1	1	1	1	0	0	34604	0	0	0			1
A0A345IFY7	Asparagine--tRNA ligase OS=Deinococcus wulumuqiensis OX=980427 GN=asnS PE=3 SV=1	asnS	50.765	5.1	7	3	3	2	1	2	0	1	1	3	3	2	3	1	1	3	3	2	3	1	1	47757	38730	45141	26208	0	0	1.21029	0.981525	1.144	0.664183			0.5973
A0A345IFY9	Proline--tRNA ligase OS=Deinococcus wulumuqiensis OX=980427 GN=proS PE=3 SV=1	proS	56.224	13.7	17	6	6	2	2	4	3	3	3	6	5	5	6	6	6	6	5	5	6	6	6	152540	160310	147230	113730	134740	129170	1.09254	1.14819	1.05451	0.814568	0.965048	0.925154	0.8208	0.0244005
A0A345IFZ6	Saccharopine dehydrogenase family protein OS=Deinococcus wulumuqiensis OX=980427 GN=DVJ83_04935 PE=4 SV=1	DVJ83_04935	45.276	25.4	20	7	7	3	5	5	2	3	2	6	7	7	6	5	5	6	7	7	6	5	5	1427400	1140800	1289900	667230	796710	705200	1.42095	1.13564	1.28407	0.664214	0.793109	0.702013	0.5622	0.00232145
A0A345IFZ8	Succinate--CoA ligase [ADP-forming] subunit alpha OS=Deinococcus wulumuqiensis OX=980427 GN=sucD PE=3 SV=1	sucD	30.805	20.6	9	4	4	1	1	2	1	2	2	3	2	3	2	3	3	3	2	3	2	3	3	84505	0	82293	0	76847	69563	1.07922		1.05097		0.981418	0.888394	0.8778	0.125285
A0A345IG00	Probable endolytic peptidoglycan transglycosylase RlpA OS=Deinococcus wulumuqiensis OX=980427 GN=rlpA PE=3 SV=1	rlpA	17.959	5.3	0	1	1	0	0	0	0	0	0	1	1	1	1	1	1	1	1	1	1	1	1	0	0	0	0	0	0
A0A345IG01	YbjN domain-containing protein OS=Deinococcus wulumuqiensis OX=980427 GN=DVJ83_04965 PE=4 SV=1	DVJ83_04965	17.758	23.2	6	3	2	1	1	1	1	1	1	3	2	3	2	2	3	2	2	2	2	2	2	0	0	601240	0	0	0			1
A0A345IG04	Uncharacterized protein OS=Deinococcus wulumuqiensis OX=980427 GN=DVJ83_04980 PE=4 SV=1	DVJ83_04980	19.629	11.4	5	2	2	0	0	1	1	1	2	1	1	2	2	2	2	1	1	2	2	2	2	0	0	182410	204750	204950	227040			0.890728	0.999817	1.00079	1.10866	1.1636
A0A345IG19	Dynamin family protein OS=Deinococcus wulumuqiensis OX=980427 GN=DVJ83_05090 PE=4 SV=1	DVJ83_05090	62.356	2.5	1	1	1	0	0	0	0	1	0	0	0	0	0	1	1	0	0	0	0	1	1	0	0	0	0	0	9729.7						1
A0A345IG23	Acetyl-coenzyme A carboxylase carboxyl transferase subunit beta OS=Deinococcus wulumuqiensis OX=980427 GN=accD PE=3 SV=1	accD	31.085	3.9	8	1	1	1	1	1	2	2	1	1	1	1	1	1	1	1	1	1	1	1	1	0	0	202980	0	0	0			1
A0A345IG26	Uncharacterized protein OS=Deinococcus wulumuqiensis OX=980427 GN=DVJ83_05135 PE=4 SV=1	DVJ83_05135	17.988	11.9	2	2	2	0	0	0	1	1	0	2	2	2	2	2	2	2	2	2	2	2	2	0	0	76187	0	0	0			1
A0A345IG28	Peroxiredoxin OS=Deinococcus wulumuqiensis OX=980427 GN=DVJ83_05150 PE=4 SV=1	DVJ83_05150	17.095	11.5	2	1	1	0	0	0	1	0	1	0	1	0	1	0	1	0	1	0	1	0	1	0	4158.9	0	0	0	0		1
A0A345IG31	Deoxyribose-phosphate aldolase OS=Deinococcus wulumuqiensis OX=980427 GN=deoC PE=3 SV=1	deoC	22.881	43.6	32	8	8	4	5	5	6	7	5	8	8	8	8	8	7	8	8	8	8	8	7	227230	276480	293820	637860	660330	670810	0.492812	0.599625	0.637231	1.38338	1.43211	1.45484	2.4689	0.000324461
A0A345IG32	PIG-L family deacetylase OS=Deinococcus wulumuqiensis OX=980427 GN=DVJ83_05175 PE=4 SV=1	DVJ83_05175	28.5	7.1	12	2	2	2	2	2	2	2	2	2	2	2	2	2	2	2	2	2	2	2	2	695720	656670	711690	560030	568220	557100	1.11332	1.05083	1.13888	0.896184	0.90929	0.891496	0.8165	0.00120771
A0A345IG35	Hypothetical secreted protein containing TPR-like repeats(predicted) OS=Deinococcus wulumuqiensis OX=980427 GN=DVJ83_05195 PE=4 SV=1	DVJ83_05195	23.972	11.3	9	3	3	3	1	1	2	2	0	3	1	3	3	3	2	3	1	3	3	3	2	276960	0	234610	211050	191930	200480	1.24194		1.05203	0.946387	0.860649	0.898989	0.7864	0.0446085
A0A345IG36	Type 1 glutamine amidotransferase OS=Deinococcus wulumuqiensis OX=980427 GN=DVJ83_05200 PE=4 SV=1	DVJ83_05200	20.724	21.6	9	3	3	2	2	3	1	1	0	3	2	2	1	1	2	3	2	2	1	1	2	180910	173410	157110	0	0	146420	1.10001	1.0544	0.955294			0.890294	0.8589
A0A345IG38	DUF1999 domain-containing protein OS=Deinococcus wulumuqiensis OX=980427 GN=DVJ83_05210 PE=4 SV=1	DVJ83_05210	18.714	38.6	54	6	6	8	8	7	14	7	10	5	6	6	6	6	6	5	6	6	6	6	6	3471300	3555500	3388900	3307700	3368200	3384500	1.01718	1.04185	0.993031	0.969237	0.986965	0.991742	0.9659	0.0898423
A0A345IG41	AI-2E family transporter OS=Deinococcus wulumuqiensis OX=980427 GN=DVJ83_05240 PE=4 SV=1	DVJ83_05240	46.359	3.9	5	2	2	1	0	0	2	1	1	1	1	1	2	2	2	1	1	1	2	2	2	0	0	0	62539	60136	57890				1.03906	0.999131	0.961814
A0A345IG44	PEGA domain-containing protein OS=Deinococcus wulumuqiensis OX=980427 GN=DVJ83_05260 PE=4 SV=1	DVJ83_05260	36.117	25.4	40	7	7	8	9	7	6	5	5	7	7	7	6	7	6	7	7	7	6	7	6	4421300	4475600	4290100	1391600	1373700	1426500	1.52645	1.54519	1.48115	0.480447	0.474267	0.492497	0.3179	2.73598e-07
A0A345IG45	CoA pyrophosphatase OS=Deinococcus wulumuqiensis OX=980427 GN=DVJ83_05265 PE=3 SV=1	DVJ83_05265	22.148	25.9	10	4	4	1	0	1	2	4	2	3	3	4	4	4	3	3	3	4	4	4	3	133960	149220	136260	164550	162270	166330	0.880746	0.981076	0.895868	1.08187	1.06688	1.09357	1.1757	0.00890777
A0A345IG47	N-acetyltransferase OS=Deinococcus wulumuqiensis OX=980427 GN=DVJ83_05280 PE=4 SV=1	DVJ83_05280	18.169	6	5	1	1	1	1	1	1	1	0	1	1	1	1	1	1	1	1	1	1	1	1	0	0	13127	0	0	0			1
A0A345IG48	Pyridoxamine 5'-phosphate oxidase OS=Deinococcus wulumuqiensis OX=980427 GN=DVJ83_05285 PE=4 SV=1	DVJ83_05285	15.542	28.3	14	5	5	3	2	2	3	3	1	5	4	5	5	5	5	5	4	5	5	5	5	1031800	1050600	1122500	1275300	1294600	1269200	0.878876	0.894889	0.956133	1.08629	1.10273	1.08109	1.1979	0.00232641
A0A345IG49	Uncharacterized protein OS=Deinococcus wulumuqiensis OX=980427 GN=DVJ83_05290 PE=4 SV=1	DVJ83_05290	17.14	23.4	1	3	3	1	0	0	0	0	0	3	3	3	2	2	2	3	3	3	2	2	2	0	0	213750	0	0	0			1
A0A345IG51	PhzF family phenazine biosynthesis protein OS=Deinococcus wulumuqiensis OX=980427 GN=DVJ83_05300 PE=4 SV=1	DVJ83_05300	29.852	4.5	4	2	2	0	0	0	2	2	0	2	1	1	2	2	2	2	1	1	2	2	2	4673.9	0	0	0	0	0	1
A0A345IG52	OsmC family peroxiredoxin OS=Deinococcus wulumuqiensis OX=980427 GN=DVJ83_05305 PE=4 SV=1	DVJ83_05305	15.187	37.1	17	4	4	1	2	3	3	5	3	1	3	2	3	4	3	1	3	2	3	4	3	295020	262100	311360	336440	383680	366830	0.905233	0.804222	0.95537	1.03232	1.17728	1.12557	1.2516	0.024173
A0A345IG53	Sensor histidine kinase OS=Deinococcus wulumuqiensis OX=980427 GN=DVJ83_05310 PE=4 SV=1	DVJ83_05310	43.371	16.8	12	5	5	1	0	1	3	4	3	4	3	3	3	5	5	4	3	3	3	5	5	81807	64369	59822	348140	307910	255760	0.439111	0.34551	0.321103	1.86869	1.65275	1.37283	4.4263	0.000334357
A0A345IG54	Shikimate dehydrogenase (NADP(+)) OS=Deinococcus wulumuqiensis OX=980427 GN=aroE PE=3 SV=1	aroE	31.771	8.2	13	2	2	2	1	3	3	2	2	2	2	2	2	2	2	2	2	2	2	2	2	119100	70288	128910	220040	284910	292630	0.640393	0.377934	0.69314	1.18314	1.53194	1.57345	2.5058	0.0110156
A0A345IG56	MoxR family ATPase OS=Deinococcus wulumuqiensis OX=980427 GN=DVJ83_05330 PE=4 SV=1	DVJ83_05330	37.147	7.4	5	2	2	1	0	1	1	1	1	2	1	2	2	1	2	2	1	2	2	1	2	39723	0	38171	57269	0	47942	0.867764		0.83386	1.25106		1.04731	1.3507	0.0826427
A0A345IG59	Transcription elongation factor GreA OS=Deinococcus wulumuqiensis OX=980427 GN=greA PE=3 SV=1	greA	17.599	17.7	11	2	2	1	2	2	2	2	2	2	2	2	2	2	2	2	2	2	2	2	2	133610	136640	172720	297000	300500	300280	0.597919	0.611479	0.772941	1.32911	1.34477	1.34379	2.0267	0.000969984
A0A345IG66	General stress protein OS=Deinococcus wulumuqiensis OX=980427 GN=DVJ83_05400 PE=4 SV=1	DVJ83_05400	19.397	37.4	45	7	7	8	10	9	6	7	5	7	7	7	4	5	5	7	7	7	4	5	5	13614000	14488000	14157000	8484200	8355900	8841400	1.20229	1.27947	1.25024	0.749261	0.737931	0.780807	0.6077	3.62156e-05
A0A345IG68	Elongation factor 4 OS=Deinococcus wulumuqiensis OX=980427 GN=lepA PE=3 SV=1	lepA	67.156	2.5	1	1	1	0	0	0	1	0	0	0	0	0	1	0	0	0	0	0	1	0	0	0	0	0	5451.8	0	0				1
A0A345IG72	FlgD_ig domain-containing protein(predicted) OS=Deinococcus wulumuqiensis OX=980427 GN=DVJ83_05435 PE=4 SV=1	DVJ83_05435	27.847	13.6	11	3	3	2	1	2	2	2	2	3	2	3	3	3	3	3	2	3	3	3	3	1566500	0	1596000	1881600	1892300	1803300	0.896198		0.913075	1.07647	1.08259	1.03167	1.1757	0.00444305
A0A345IG76	Uncharacterized protein OS=Deinococcus wulumuqiensis OX=980427 GN=DVJ83_05455 PE=4 SV=1	DVJ83_05455	21.821	18.7	8	3	2	2	1	0	1	2	2	3	2	2	2	2	2	2	2	1	2	2	2	62730	43841	0	107770	145180	149630	0.616026	0.43053		1.05833	1.42571	1.46941	2.5184	0.0163658
A0A345IG77	Uroporphyrinogen decarboxylase OS=Deinococcus wulumuqiensis OX=980427 GN=hemE PE=3 SV=1	hemE	43.245	9.6	9	3	3	1	1	0	2	1	4	3	3	2	3	3	3	3	3	2	3	3	3	206980	226530	0	775170	476690	769610	0.421551	0.461368		1.57877	0.970863	1.56745	3.1087	0.0132511
A0A345IG78	Dihydroxy-acid dehydratase OS=Deinococcus wulumuqiensis OX=980427 GN=ilvD PE=3 SV=1	ilvD	64.663	9.6	14	5	5	3	1	3	2	2	3	5	5	4	4	4	4	5	5	4	4	4	4	712890	554000	700180	549360	564940	687320	1.13497	0.882004	1.11473	0.874617	0.899421	1.09426	0.9159	0.466195
A0A345IG79	Ferrochelatase OS=Deinococcus wulumuqiensis OX=980427 GN=hemH PE=3 SV=1	hemH	35.431	9.7	6	2	2	0	1	1	2	1	1	1	2	1	2	1	1	1	2	1	2	1	1	0	31481	0	69768	0	0		0.621853		1.37815			2.2162
A0A345IG80	Protoporphyrinogen oxidase OS=Deinococcus wulumuqiensis OX=980427 GN=hemG PE=3 SV=1	hemG	50.531	8.9	12	3	3	1	1	0	3	4	3	2	1	0	3	3	3	2	1	0	3	3	3	298560	0	0	596220	542530	587250	0.589876			1.17797	1.0719	1.16025	1.927
A0A345IG81	Toxic anion resistance protein OS=Deinococcus wulumuqiensis OX=980427 GN=DVJ83_05480 PE=3 SV=1	DVJ83_05480	45.841	19.2	35	8	8	8	4	5	6	5	7	8	5	5	6	7	7	8	5	5	6	7	7	968020	1036100	984430	731930	621460	725210	1.14623	1.22684	1.16566	0.866677	0.735869	0.858719	0.6955	0.00301501
A0A345IG83	S-layer homology domain-containing protein OS=Deinococcus wulumuqiensis OX=980427 GN=DVJ83_05495 PE=3 SV=1	DVJ83_05495	42.234	17.8	28	6	6	4	5	4	4	5	6	6	6	6	6	6	5	6	6	6	6	6	5	794790	834150	846430	664680	706520	697540	1.04943	1.1014	1.11762	0.877637	0.932882	0.921025	0.8357	0.00251569
A0A345IG86	Probable butyrate kinase OS=Deinococcus wulumuqiensis OX=980427 GN=buk PE=3 SV=1	buk	41.725	23.5	47	6	6	8	8	6	9	9	7	5	5	5	6	6	6	5	5	5	6	6	6	1284900	1399600	1298800	1409100	1522300	1486900	0.917611	0.999524	0.927538	1.00631	1.08715	1.06187	1.1092	0.0422965
A0A345IG87	Phosphohydrolase OS=Deinococcus wulumuqiensis OX=980427 GN=DVJ83_05525 PE=4 SV=1	DVJ83_05525	26.867	8.5	2	1	1	0	0	0	1	0	1	0	0	1	1	0	1	0	0	1	1	0	1	0	0	1928.5	0	0	0			1
A0A345IG89	ATP-dependent Clp protease ATP-binding subunit OS=Deinococcus wulumuqiensis OX=980427 GN=DVJ83_05535 PE=3 SV=1	DVJ83_05535	81.974	8	11	5	5	1	1	1	2	4	2	2	3	3	3	5	4	2	3	3	3	5	4	57334	44729	54277	72217	77039	79794	0.892613	0.69637	0.845019	1.12432	1.19939	1.24228	1.4651	0.00873562
A0A345IG91	DUF4384 domain-containing protein OS=Deinococcus wulumuqiensis OX=980427 GN=DVJ83_05545 PE=4 SV=1	DVJ83_05545	42.005	21.1	22	9	9	1	3	3	6	3	6	6	6	6	7	8	8	6	6	6	7	8	8	167210	169830	188360	1153000	1208600	1235700	0.24335	0.247163	0.274131	1.67803	1.75894	1.79838	6.8468	1.43451e-06
A0A345IG92	Hsp20/alpha crystallin family protein OS=Deinococcus wulumuqiensis OX=980427 GN=DVJ83_05550 PE=3 SV=1	DVJ83_05550	18.346	13.6	12	3	3	2	2	3	1	2	2	3	2	3	2	2	2	3	2	3	2	2	2	182730	211550	195610	141110	138640	131970	1.09462	1.26726	1.17177	0.845299	0.830503	0.790547	0.698	0.00156794
A0A345IG94	Aspartate carbamoyltransferase OS=Deinococcus wulumuqiensis OX=980427 GN=pyrB PE=3 SV=1	pyrB	33.705	4.2	4	1	1	0	0	1	1	1	1	1	1	1	1	1	1	1	1	1	1	1	1	0	0	9730.3	0	0	0			1
A0A345IG96	Dihydroorotase OS=Deinococcus wulumuqiensis OX=980427 GN=pyrC PE=3 SV=1	pyrC	44.791	18.7	19	5	5	4	4	2	3	2	4	5	4	5	5	5	5	5	4	5	5	5	5	557020	535330	502420	383330	369140	381420	1.22482	1.17713	1.10476	0.842897	0.811695	0.838697	0.711	0.000458285
A0A345IGA3	Serine protease OS=Deinococcus wulumuqiensis OX=980427 GN=DVJ83_05615 PE=3 SV=1	DVJ83_05615	77.794	12.9	25	7	7	3	7	5	4	3	3	6	7	7	7	6	6	6	7	7	7	6	6	1347600	1127900	1011000	494940	283840	559690	1.67578	1.40258	1.25721	0.615473	0.352964	0.695992	0.3839	0.0116613
A0A345IGA6	DUF2437 domain-containing protein OS=Deinococcus wulumuqiensis OX=980427 GN=DVJ83_05630 PE=4 SV=1	DVJ83_05630	27.301	24.4	11	3	3	1	1	2	2	2	3	2	2	2	3	3	3	2	2	2	3	3	3	0	0	38145	141950	99409	128480			0.373985	1.39172	0.974636	1.25966	3.2319
A0A345IGA7	3-isopropylmalate dehydratase large subunit OS=Deinococcus wulumuqiensis OX=980427 GN=leuC PE=3 SV=1	leuC	45.973	3.9	4	1	1	1	0	1	1	1	0	1	1	1	1	1	1	1	1	1	1	1	1	0	0	8796.4	0	0	0			1
A0A345IGB0	DUF1517 domain-containing protein OS=Deinococcus wulumuqiensis OX=980427 GN=DVJ83_05650 PE=4 SV=1	DVJ83_05650	34.595	10.9	7	2	2	1	1	1	1	1	2	2	2	2	2	2	2	2	2	2	2	2	2	0	0	102170	0	0	0			1
A0A345IGB4	Histidine triad nucleotide-binding protein OS=Deinococcus wulumuqiensis OX=980427 GN=DVJ83_05670 PE=4 SV=1	DVJ83_05670	13.025	23.1	3	2	2	0	0	0	1	1	1	2	1	1	2	2	2	2	1	1	2	2	2	23772	0	0	0	0	0	1
A0A345IGB6	Protease complex subunit PrcB family protein OS=Deinococcus wulumuqiensis OX=980427 GN=DVJ83_05680 PE=4 SV=1	DVJ83_05680	36.182	36.2	40	9	9	6	8	8	7	6	5	8	8	9	8	9	9	8	8	9	8	9	9	3517500	3545000	3544400	1714100	1745500	1848300	1.32612	1.33649	1.33627	0.646229	0.658067	0.696823	0.5004	7.05775e-06
A0A345IGB8	Amidase OS=Deinococcus wulumuqiensis OX=980427 GN=DVJ83_05690 PE=4 SV=1	DVJ83_05690	49.091	6.5	6	2	2	2	2	0	0	1	1	2	2	1	1	1	2	2	2	1	1	1	2	57505	71114	0	0	0	49743	0.967218	1.19612				0.836664	0.7735
A0A345IGB9	Branched-chain-amino-acid aminotransferase OS=Deinococcus wulumuqiensis OX=980427 GN=DVJ83_05695 PE=3 SV=1	DVJ83_05695	38.973	11.5	22	3	3	3	5	2	4	4	4	3	3	2	2	2	2	3	3	2	2	2	2	1019900	996260	999870	659240	659610	654620	1.22646	1.19803	1.20237	0.792753	0.793198	0.787197	0.6543	6.46579e-07
A0A345IGC1	Oligoendopeptidase F OS=Deinococcus wulumuqiensis OX=980427 GN=pepF PE=3 SV=1	pepF	66.712	26	84	15	15	15	8	13	15	16	17	14	11	15	14	14	14	14	11	15	14	14	14	3797100	3994800	3999200	5740500	5826600	5883500	0.779113	0.819679	0.820582	1.17787	1.19554	1.20721	1.48	2.95088e-05
A0A345IGC3	PAS domain-containing protein OS=Deinococcus wulumuqiensis OX=980427 GN=DVJ83_05715 PE=4 SV=1	DVJ83_05715	56.208	4.8	4	2	2	1	0	1	0	0	2	1	1	1	2	1	2	1	1	1	2	1	2	0	0	0	27011	0	34011				0.885287		1.11471
A0A345IGC7	N-acetylmuramoyl-L-alanine amidase OS=Deinococcus wulumuqiensis OX=980427 GN=DVJ83_05740 PE=4 SV=1	DVJ83_05740	62.827	6.6	7	3	3	1	0	2	1	1	2	2	1	2	1	2	2	2	1	2	1	2	2	0	0	0	0	20587	19420					1.02917	0.97083
A0A345IGD0	4-alpha-glucanotransferase OS=Deinococcus wulumuqiensis OX=980427 GN=malQ PE=3 SV=1	malQ	56.548	10.8	10	3	3	1	2	1	2	2	2	2	3	3	3	3	3	2	3	3	3	3	3	0	47887	54764	79954	66312	63379		0.766692	0.876796	1.2801	1.06168	1.01473	1.3615	0.0612786
A0A345IGD1	Corrinoid adenosyltransferase OS=Deinococcus wulumuqiensis OX=980427 GN=DVJ83_05765 PE=3 SV=1	DVJ83_05765	20.313	23.1	6	3	3	1	1	2	0	1	1	2	3	3	1	2	2	2	3	3	1	2	2	0	0	58909	0	0	0			1
A0A345IGD6	Putative cysteine ligase BshC OS=Deinococcus wulumuqiensis OX=980427 GN=bshC PE=3 SV=1	bshC	57.103	4	9	2	2	2	1	1	2	2	1	2	1	2	2	2	2	2	1	2	2	2	2	159440	0	160160	164830	145090	148490	1.02466		1.02929	1.0593	0.932443	0.954294	0.9562	0.428067
A0A345IGD7	Amino acid ABC transporter ATP-binding protein OS=Deinococcus wulumuqiensis OX=980427 GN=DVJ83_05800 PE=4 SV=1	DVJ83_05800	28.903	5.3	3	1	1	0	0	0	1	1	1	1	1	1	1	1	1	1	1	1	1	1	1	0	0	8110.3	0	0	0			1
A0A345IGD8	TRAP transporter substrate-binding protein OS=Deinococcus wulumuqiensis OX=980427 GN=DVJ83_05805 PE=4 SV=1	DVJ83_05805	33.485	22.9	23	8	8	2	4	4	4	5	4	7	8	8	7	8	7	7	8	8	7	8	7	2152900	2361600	2214400	2305000	2358800	2431200	0.934425	1.02501	0.961118	1.00044	1.02379	1.05522	1.0544	0.16399
A0A345IGE0	Aliphatic sulfonate ABC transporter substrate-binding protein OS=Deinococcus wulumuqiensis OX=980427 GN=DVJ83_05820 PE=4 SV=1	DVJ83_05820	35.472	16.9	22	5	5	5	4	5	2	2	4	5	5	5	5	4	5	5	5	5	5	4	5	925340	995090	880180	435690	767110	604960	1.20477	1.29559	1.14598	0.567259	0.998761	0.787645	0.6455	0.0509749
A0A345IGE2	M3 family peptidase OS=Deinococcus wulumuqiensis OX=980427 GN=DVJ83_05830 PE=3 SV=1	DVJ83_05830	76.991	30.3	135	24	24	20	21	18	27	22	27	21	21	21	23	22	23	21	21	21	23	22	23	10852000	11223000	11162000	16498000	17071000	17161000	0.775447	0.801958	0.797599	1.17889	1.21984	1.22627	1.5263	1.26698e-05
A0A345IGE3	N-acetyltransferase OS=Deinococcus wulumuqiensis OX=980427 GN=DVJ83_05835 PE=4 SV=1	DVJ83_05835	35.265	15.4	25	4	4	3	6	5	2	4	5	3	4	3	4	4	4	3	4	3	4	4	4	1217300	1357200	1337400	501260	509030	491700	1.34909	1.50413	1.48219	0.555527	0.564138	0.544932	0.384	1.13226e-05
A0A345IGF0	Methyltransferase domain-containing protein OS=Deinococcus wulumuqiensis OX=980427 GN=DVJ83_05885 PE=4 SV=1	DVJ83_05885	40.422	20.5	33	8	8	5	5	3	6	7	7	5	7	7	8	8	8	5	7	7	8	8	8	580700	578540	536800	1184300	1169300	1162900	0.668427	0.66594	0.617895	1.36321	1.34595	1.33858	2.0734	9.83351e-06
A0A345IGF1	Cysteine--tRNA ligase OS=Deinococcus wulumuqiensis OX=980427 GN=cysS PE=3 SV=1	cysS	54.962	9.6	14	4	4	3	2	2	2	3	2	4	3	3	4	4	4	4	3	3	4	4	4	120570	141480	129050	80660	79226	84791	1.13785	1.33519	1.21788	0.76121	0.747677	0.800196	0.6256	0.000763951
A0A345IGF2	Ornithine--oxo-acid transaminase OS=Deinococcus wulumuqiensis OX=980427 GN=rocD PE=3 SV=1	rocD	47.85	10.7	10	3	3	1	1	1	2	2	3	2	3	3	3	3	3	2	3	3	3	3	3	92649	80211	73016	164650	184960	131980	0.764151	0.661565	0.602222	1.358	1.52551	1.08855	1.9587	0.00523984
A0A345IGF5	Isocitrate/isopropylmalate dehydrogenase family protein OS=Deinococcus wulumuqiensis OX=980427 GN=DVJ83_05910 PE=4 SV=1	DVJ83_05910	35.666	5.4	14	1	1	1	2	3	3	3	2	1	1	1	1	1	1	1	1	1	1	1	1	0	179850	165370	143880	104030	139370		1.22765	1.12881	0.982116	0.710102	0.951331	0.7479	0.116117
A0A345IGF7	tRNA (guanine-N(7)-)-methyltransferase OS=Deinococcus wulumuqiensis OX=980427 GN=trmB PE=3 SV=1	trmB	35.593	2.4	6	1	1	1	1	1	1	1	1	1	1	1	1	1	1	1	1	1	1	1	1	0	0	225780	0	0	0			1
A0A345IGF8	tRNA uridine 5-carboxymethylaminomethyl modification protein GidA OS=Deinococcus wulumuqiensis OX=980427 GN=DVJ83_05935 PE=4 SV=1	DVJ83_05935	27.377	29.8	15	6	6	0	1	1	3	4	6	4	5	4	4	5	6	4	5	4	4	5	6	343560	433680	385250	1035200	927320	923000	0.509228	0.642805	0.571021	1.53438	1.37448	1.36808	2.4822	0.000290488
A0A345IGG4	Glucose-1-phosphate adenylyltransferase OS=Deinococcus wulumuqiensis OX=980427 GN=glgC PE=3 SV=1	glgC	46.398	13.8	26	5	5	4	2	4	6	6	4	4	3	4	5	5	5	4	3	4	5	5	5	937780	952880	1003500	1361200	1423200	1428900	0.791658	0.804406	0.847138	1.1491	1.20144	1.20625	1.4558	0.000127111
A0A345IGG7	Hsp20/alpha crystallin family protein OS=Deinococcus wulumuqiensis OX=980427 GN=DVJ83_05980 PE=3 SV=1	DVJ83_05980	15.255	20.3	3	2	2	0	0	1	0	1	1	2	1	2	2	2	2	2	1	2	2	2	2	0	0	43445	0	0	0			1
A0A345IGG9	Uncharacterized protein OS=Deinococcus wulumuqiensis OX=980427 GN=DVJ83_05990 PE=4 SV=1	DVJ83_05990	28.708	13	12	4	4	1	1	2	3	3	2	2	2	4	4	3	3	2	2	4	4	3	3	120280	123930	103670	142340	141800	147800	0.925444	0.953528	0.797646	1.09518	1.09102	1.13719	1.2416	0.0181053
A0A345IGH1	VOC family protein OS=Deinococcus wulumuqiensis OX=980427 GN=DVJ83_06020 PE=4 SV=1	DVJ83_06020	13.389	16.4	6	2	2	0	0	1	1	2	2	2	0	1	2	2	2	2	0	1	2	2	2	34637	0	0	71223	76701	86182	0.515541			1.06009	1.14163	1.28274	2.2529
A0A345IGH4	Uncharacterized protein OS=Deinococcus wulumuqiensis OX=980427 GN=DVJ83_06040 PE=4 SV=1	DVJ83_06040	8.6221	22.9	5	1	1	1	0	1	1	1	1	1	1	1	1	1	1	1	1	1	1	1	1	0	0	116720	0	0	0			1
A0A345IGH5	tRNA-dihydrouridine(20/20a) synthase OS=Deinococcus wulumuqiensis OX=980427 GN=DVJ83_06045 PE=3 SV=1	DVJ83_06045	36.295	15.3	11	3	3	1	1	1	2	3	3	3	2	3	3	3	3	3	2	3	3	3	3	139600	123200	122100	260290	277900	221940	0.731509	0.645573	0.639809	1.36393	1.45621	1.16297	1.9749	0.00103939
A0A345IGH6	Copper amine oxidase-like protein(predicted) OS=Deinococcus wulumuqiensis OX=980427 GN=DVJ83_06050 PE=4 SV=1	DVJ83_06050	26.716	15.9	15	3	3	2	2	2	3	3	3	2	3	2	3	3	3	2	3	2	3	3	3	688160	784080	764360	785740	828380	829550	0.882206	1.00517	0.979892	1.0073	1.06196	1.06346	1.0926	0.109326
A0A345IGI1	3'(2'),5'-bisphosphate nucleotidase CysQ OS=Deinococcus wulumuqiensis OX=980427 GN=DVJ83_06075 PE=4 SV=1	DVJ83_06075	35.694	6.8	5	2	2	0	1	0	2	0	2	2	1	1	2	1	2	2	1	1	2	1	2	35788	0	0	28240	0	16240	1.33757			1.05546		0.606967	0.6214
A0A345IGI2	Arginine biosynthesis bifunctional protein ArgJ OS=Deinococcus wulumuqiensis OX=980427 GN=argJ PE=3 SV=1	argJ	40.056	6.9	3	3	3	0	0	0	1	0	2	1	1	1	3	3	3	1	1	1	3	3	3	0	0	0	119560	102160	147590				0.971217	0.829872	1.19891
A0A345IGI3	HAD family phosphatase OS=Deinococcus wulumuqiensis OX=980427 GN=DVJ83_06085 PE=4 SV=1	DVJ83_06085	22.848	11.4	6	2	2	1	1	1	0	2	1	2	2	1	1	2	2	2	2	1	1	2	2	31113	26949	0	0	35173	34652	0.97314	0.8429			1.10013	1.08383	1.2026	0.122354
A0A345IGI6	Branched-chain amino acid ABC transporter substrate-binding protein OS=Deinococcus wulumuqiensis OX=980427 GN=DVJ83_06100 PE=4 SV=1	DVJ83_06100	39.956	9.1	12	3	3	2	2	3	1	2	2	2	2	3	1	3	2	2	2	3	1	3	2	395550	407770	398900	0	209950	216170	1.21458	1.2521	1.22487		0.644675	0.663774	0.5317	3.56307e-05
A0A345IGJ1	Glycerol-3-phosphate dehydrogenase/oxidase OS=Deinococcus wulumuqiensis OX=980427 GN=DVJ83_06140 PE=4 SV=1	DVJ83_06140	57.898	20.3	56	9	9	7	9	11	8	10	11	7	6	6	9	8	9	7	6	6	9	8	9	2223700	2213600	2250300	2124800	2262500	2160800	1.00805	1.00347	1.02011	0.963213	1.02564	0.979533	0.9791	0.331643
A0A345IGJ2	Uncharacterized protein OS=Deinococcus wulumuqiensis OX=980427 GN=DVJ83_06145 PE=4 SV=1	DVJ83_06145	44.662	28.4	34	10	10	5	4	4	7	6	8	9	9	9	8	10	10	9	9	9	8	10	10	827930	883590	797930	927440	979060	939950	0.927497	0.98985	0.893889	1.03897	1.0968	1.05299	1.1343	0.0203313
A0A345IGJ3	RNA methyltransferase OS=Deinococcus wulumuqiensis OX=980427 GN=DVJ83_06150 PE=3 SV=1	DVJ83_06150	28.125	7.5	4	1	1	0	0	0	2	1	1	1	1	1	1	1	1	1	1	1	1	1	1	0	0	4275	0	0	0			1
A0A345IGJ8	ABC transporter ATP-binding protein OS=Deinococcus wulumuqiensis OX=980427 GN=DVJ83_06180 PE=4 SV=1	DVJ83_06180	33.055	10.4	11	3	3	2	2	2	2	2	1	3	3	2	3	3	3	3	3	2	3	3	3	87754	77755	79033	58414	43435	46631	1.33968	1.18703	1.20654	0.891767	0.663093	0.711884	0.6072	0.0064653
A0A345IGJ9	1,4-dihydroxy-6-naphtoate synthase OS=Deinococcus wulumuqiensis OX=980427 GN=mqnD PE=3 SV=1	mqnD	32.623	6.7	4	2	2	0	1	1	1	0	1	2	2	2	2	2	2	2	2	2	2	2	2	0	145760	177100	114050	0	107160		1.07163	1.30204	0.838495		0.78784	0.6852	0.0673221
A0A345IGK2	Deoxyguanosinetriphosphate triphosphohydrolase-like protein OS=Deinococcus wulumuqiensis OX=980427 GN=dgt PE=3 SV=1	dgt	41.534	3	1	1	1	0	0	1	0	0	0	1	1	1	1	0	1	1	1	1	1	0	1	0	0	27986	0	0	0			1
A0A345IGK6	Globin OS=Deinococcus wulumuqiensis OX=980427 GN=DVJ83_06225 PE=4 SV=1	DVJ83_06225	17.183	16.7	7	2	2	0	1	0	3	2	1	1	1	1	2	2	1	1	1	1	2	2	1	0	0	0	38469	38142	0				1.00427	0.995732
A0A345IGK7	3-deoxy-7-phosphoheptulonate synthase OS=Deinococcus wulumuqiensis OX=980427 GN=aroF PE=4 SV=1	aroF	40.003	13.9	26	6	6	4	4	4	6	4	4	6	5	6	6	6	5	6	5	6	6	6	5	508670	583910	539340	523980	545600	487030	0.957187	1.09877	1.0149	0.985997	1.02668	0.916466	0.9539	0.419392
A0A345IGK8	2'-5' RNA ligase family protein OS=Deinococcus wulumuqiensis OX=980427 GN=DVJ83_06235 PE=4 SV=1	DVJ83_06235	20.407	11.4	7	2	2	1	1	1	2	0	2	2	2	1	2	2	2	2	2	1	2	2	2	288450	298900	0	426380	353570	420420	0.806754	0.835981		1.19253	0.988885	1.17586	1.3625	0.0303328
A0A345IGL5	Aminotransferase class V-fold PLP-dependent enzyme OS=Deinococcus wulumuqiensis OX=980427 GN=DVJ83_06270 PE=3 SV=1	DVJ83_06270	42.956	3.4	6	1	1	2	2	1	1	0	0	1	1	1	1	0	0	1	1	1	1	0	0	85140	36777	0	0	0	0	1.39669	0.603312
A0A345IGL7	OmpH family outer membrane protein OS=Deinococcus wulumuqiensis OX=980427 GN=DVJ83_06280 PE=4 SV=1	DVJ83_06280	18.634	11.9	2	2	1	0	0	0	0	1	1	0	1	1	2	1	2	0	1	1	1	1	1	0	0	17032	0	0	0			1
A0A345IGM4	Glutamate dehydrogenase OS=Deinococcus wulumuqiensis OX=980427 GN=DVJ83_06330 PE=3 SV=1	DVJ83_06330	47.446	9.2	4	3	2	0	0	0	0	2	2	0	1	2	3	2	2	0	0	1	2	2	2	0	0	0	39135	26173	30755				1.22217	0.81737	0.960463
A0A345IGM5	Glutamate dehydrogenase OS=Deinococcus wulumuqiensis OX=980427 GN=DVJ83_06335 PE=3 SV=1	DVJ83_06335	44.563	9.3	4	2	1	1	0	1	1	1	0	2	1	1	2	2	1	1	1	1	1	1	1	0	0	19673	0	0	0			1
A0A345IGM9	Phosphoenolpyruvate carboxykinase (ATP) OS=Deinococcus wulumuqiensis OX=980427 GN=pckA PE=3 SV=1	pckA	61.085	16.1	23	9	9	3	3	8	4	2	3	6	6	9	5	6	6	6	6	9	5	6	6	397000	627080	548840	379150	111260	278240	1.01727	1.60682	1.40634	0.971528	0.285091	0.712958	0.4887	0.105382
A0A345IGN0	Peptide chain release factor 1 OS=Deinococcus wulumuqiensis OX=980427 GN=prfA PE=3 SV=1	prfA	41.54	6.6	6	2	2	1	1	1	1	1	1	2	1	2	2	2	2	2	1	2	2	2	2	71285	0	84711	121680	98222	95841	0.755556		0.897859	1.2897	1.04106	1.01583	1.3494	0.0846672
A0A345IGN1	NUDIX hydrolase OS=Deinococcus wulumuqiensis OX=980427 GN=DVJ83_06365 PE=3 SV=1	DVJ83_06365	18.668	33.5	21	4	4	2	3	2	5	5	4	4	4	4	4	4	4	4	4	4	4	4	4	164440	184850	170490	235320	254960	290880	0.758405	0.852537	0.786308	1.08531	1.17589	1.34155	1.5029	0.00463572
A0A345IGN2	Carboxymuconolactone decarboxylase family protein OS=Deinococcus wulumuqiensis OX=980427 GN=DVJ83_06370 PE=4 SV=1	DVJ83_06370	14.673	6.8	2	1	1	0	0	0	0	1	1	0	0	0	1	1	1	0	0	0	1	1	1	0	0	0	0	0	23076						1
A0A345IGN3	Outer membrane protein beta-barrel domain-containing protein(predicted) OS=Deinococcus wulumuqiensis OX=980427 GN=DVJ83_06375 PE=4 SV=1	DVJ83_06375	23.497	23.8	2	3	3	1	0	0	1	0	0	3	3	2	2	1	2	3	3	2	2	1	2	0	18422	0	0	0	0		1
A0A345IGN6	DUF4139 domain-containing protein OS=Deinococcus wulumuqiensis OX=980427 GN=DVJ83_06390 PE=4 SV=1	DVJ83_06390	46.549	22.3	31	9	9	4	4	4	5	6	8	7	7	7	7	7	9	7	7	7	7	7	9	256960	279400	251680	528220	516630	537960	0.650298	0.707088	0.636936	1.33679	1.30746	1.36144	2.0085	3.32356e-05
A0A345IGP0	[LysW]-L-2-aminoadipate 6-phosphate reductase OS=Deinococcus wulumuqiensis OX=980427 GN=lysY PE=3 SV=1	lysY	37.739	44.3	71	12	12	13	11	14	9	11	13	10	12	12	11	12	11	10	12	12	11	12	11	1883200	1927100	2112600	2001400	2178300	2211500	0.917582	0.938972	1.02936	0.975175	1.06137	1.07754	1.0791	0.178559
A0A345IGP3	ABC transporter permease OS=Deinococcus wulumuqiensis OX=980427 GN=DVJ83_06440 PE=3 SV=1	DVJ83_06440	37.142	3.8	6	1	1	1	1	1	1	1	1	1	1	1	1	1	1	1	1	1	1	1	1	0	0	37498	0	0	0			1
A0A345IGP8	Succinate dehydrogenase OS=Deinococcus wulumuqiensis OX=980427 GN=DVJ83_06470 PE=4 SV=1	DVJ83_06470	14.23	6.4	8	1	1	1	1	2	1	2	1	1	1	1	1	1	1	1	1	1	1	1	1	0	0	668690	0	0	0			1
A0A345IGP9	Succinate dehydrogenase flavoprotein subunit OS=Deinococcus wulumuqiensis OX=980427 GN=sdhA PE=3 SV=1	sdhA	64.23	29	59	17	17	9	9	13	11	10	7	16	16	15	15	16	15	16	16	15	15	16	15	3961200	4206100	4083100	3197500	3299100	3228100	1.08155	1.14842	1.11484	0.873034	0.900774	0.881388	0.7938	0.00030041
A0A345IGQ0	Succinate dehydrogenase iron-sulfur subunit OS=Deinococcus wulumuqiensis OX=980427 GN=DVJ83_06480 PE=4 SV=1	DVJ83_06480	29.497	32.2	30	8	8	4	3	8	4	6	5	7	6	7	7	8	7	7	6	7	7	8	7	749620	758430	862080	713310	692270	792820	0.9845	0.996071	1.1322	0.936813	0.909181	1.04124	0.9275	0.2855
A0A345IGQ1	NAD(P)/FAD-dependent oxidoreductase OS=Deinococcus wulumuqiensis OX=980427 GN=DVJ83_06485 PE=4 SV=1	DVJ83_06485	41.257	27.2	44	9	9	6	7	9	7	8	7	8	7	9	9	9	9	8	7	9	9	9	9	3128200	3233600	3092000	8510300	8596000	8442500	0.536223	0.55429	0.530018	1.4588	1.47349	1.44718	2.7025	2.62876e-07
A0A345IGQ2	M20/M25/M40 family metallo-hydrolase OS=Deinococcus wulumuqiensis OX=980427 GN=DVJ83_06510 PE=3 SV=1	DVJ83_06510	36.075	2.6	6	1	1	1	1	1	1	1	1	1	1	1	1	1	1	1	1	1	1	1	1	0	0	212690	0	0	0			1
A0A345IGQ3	Serine hydrolase family protein OS=Deinococcus wulumuqiensis OX=980427 GN=DVJ83_06515 PE=4 SV=1	DVJ83_06515	21.368	7.5	5	1	1	1	0	1	1	1	1	1	0	1	1	1	1	1	0	1	1	1	1	0	0	13760	0	0	0			1
A0A345IGQ4	Thioredoxin OS=Deinococcus wulumuqiensis OX=980427 GN=trxA PE=4 SV=1	trxA	15.346	41.1	22	5	5	3	6	6	2	2	3	4	4	5	3	4	4	4	4	5	3	4	4	2220200	3104300	2580500	0	1359500	1232100	1.05758	1.47872	1.22921		0.647591	0.586904	0.4918	0.0125778
A0A345IGQ7	Uncharacterized protein OS=Deinococcus wulumuqiensis OX=980427 GN=DVJ83_06540 PE=4 SV=1	DVJ83_06540	22.858	21.6	15	3	3	3	4	3	1	3	1	3	3	3	2	3	1	3	3	3	2	3	1	168860	211350	196320	41121	87242	0	1.19777	1.49916	1.39255	0.291683	0.618832		0.334	0.0286741
A0A345IGQ9	SPOR domain-containing protein OS=Deinococcus wulumuqiensis OX=980427 GN=DVJ83_06550 PE=4 SV=1	DVJ83_06550	41.352	6	11	2	2	2	1	2	2	2	2	2	1	2	2	2	2	2	1	2	2	2	2	52948	0	51364	77745	89606	87919	0.736244		0.714218	1.08105	1.24597	1.22252	1.6315	0.00362901
A0A345IGR1	Probable dual-specificity RNA methyltransferase RlmN OS=Deinococcus wulumuqiensis OX=980427 GN=rlmN PE=3 SV=1	rlmN	37.95	6.1	2	2	2	0	0	0	1	1	0	2	2	2	1	2	1	2	2	2	1	2	1	0	0	501410	0	0	0			1
A0A345IGR5	Phosphotriesterase OS=Deinococcus wulumuqiensis OX=980427 GN=DVJ83_06600 PE=3 SV=1	DVJ83_06600	35.068	27.2	22	5	5	4	5	5	3	2	3	3	5	5	3	4	4	3	5	5	3	4	4	248890	292020	289360	145220	124660	141980	1.20224	1.41058	1.39773	0.701472	0.602159	0.685822	0.4961	0.000570589
A0A345IGS5	Alpha-amylase OS=Deinococcus wulumuqiensis OX=980427 GN=DVJ83_06655 PE=3 SV=1	DVJ83_06655	109.17	12.2	27	10	10	5	3	3	4	7	5	9	10	9	10	10	10	9	10	9	10	10	10	943550	949520	981940	1172900	1177400	1253400	0.873831	0.87936	0.909385	1.08624	1.0904	1.16079	1.2535	0.000812841
A0A345IGT3	RNA polymerase sigma factor SigA OS=Deinococcus wulumuqiensis OX=980427 GN=rpoD PE=3 SV=1	rpoD	65.628	10.4	59	10	10	10	10	11	10	9	9	10	8	10	10	10	9	10	8	10	10	10	9	2710700	2884800	2825300	1947700	2143100	2162000	1.1084	1.17959	1.15526	0.79641	0.876308	0.884037	0.7425	0.00143505
A0A345IGT4	DNA-directed RNA polymerase subunit beta OS=Deinococcus wulumuqiensis OX=980427 GN=rpoB PE=3 SV=1	rpoB	131.08	17.3	73	19	19	10	7	5	20	18	13	13	13	16	19	17	16	13	13	16	19	17	16	569090	550680	577830	1591300	1536700	1587300	0.532449	0.515224	0.540626	1.48884	1.43776	1.4851	2.7776	5.91364e-07
A0A345IGT5	DNA-directed RNA polymerase subunit beta' OS=Deinococcus wulumuqiensis OX=980427 GN=rpoC PE=3 SV=1	rpoC	171.3	17.8	104	20	20	13	16	15	19	21	20	15	15	15	19	19	19	15	15	15	19	19	19	1658300	1628900	1658900	3580200	3762900	3513900	0.629611	0.618448	0.629838	1.3593	1.42867	1.33413	2.1951	3.22323e-06
A0A345IGT8	Tetratricopeptide repeat protein(predicted) OS=Deinococcus wulumuqiensis OX=980427 GN=DVJ83_06745 PE=4 SV=1	DVJ83_06745	28.8	5.3	5	1	1	1	1	1	0	1	1	1	1	1	0	1	1	1	1	1	0	1	1	0	0	40466	0	0	0			1
A0A345IGU0	DNA topoisomerase (ATP-hydrolyzing) OS=Deinococcus wulumuqiensis OX=980427 GN=DVJ83_06755 PE=4 SV=1	DVJ83_06755	74.964	13.3	33	10	10	5	0	5	10	7	6	8	7	8	10	10	8	8	7	8	10	10	8	360570	354600	333440	733300	733230	721080	0.668502	0.657434	0.618203	1.35955	1.35942	1.33689	2.0862	7.23763e-06
A0A345IGU7	Pseudouridine synthase OS=Deinococcus wulumuqiensis OX=980427 GN=DVJ83_06810 PE=3 SV=1	DVJ83_06810	28.377	21	18	4	4	1	2	3	4	4	4	3	3	4	4	4	4	3	3	4	4	4	4	401690	454390	431300	473430	500880	498090	0.873309	0.987883	0.937683	1.02928	1.08896	1.08289	1.1437	0.027703
A0A345IGV0	BAX inhibitor (BI)-1/YccA family protein OS=Deinococcus wulumuqiensis OX=980427 GN=DVJ83_06825 PE=3 SV=1	DVJ83_06825	24.547	6.1	6	1	1	1	1	1	1	1	1	1	1	1	1	1	1	1	1	1	1	1	1	0	0	141950	0	0	0			1
A0A345IGV5	LysM peptidoglycan-binding domain-containing protein OS=Deinococcus wulumuqiensis OX=980427 GN=DVJ83_06850 PE=4 SV=1	DVJ83_06850	27.11	33.7	27	8	8	6	7	7	2	2	3	8	8	7	7	8	6	8	8	7	7	8	6	2121900	2165900	2310000	512500	419260	492700	1.58701	1.61992	1.72769	0.383308	0.313572	0.3685	0.2159	2.08792e-05
A0A345IGV6	Uncharacterized protein OS=Deinococcus wulumuqiensis OX=980427 GN=DVJ83_06855 PE=4 SV=1	DVJ83_06855	14.115	7.6	7	1	1	1	2	1	1	1	1	1	1	1	1	1	1	1	1	1	1	1	1	0	0	376030	0	0	0			1
A0A345IGV7	Na+/H+ antiporter subunit G OS=Deinococcus wulumuqiensis OX=980427 GN=DVJ83_06860 PE=4 SV=1	DVJ83_06860	14.601	14	6	1	1	1	1	1	1	1	1	1	1	1	1	1	1	1	1	1	1	1	1	0	0	75066	0	0	0			1
A0A345IGW0	Proton_antipo_M domain-containing protein OS=Deinococcus wulumuqiensis OX=980427 GN=DVJ83_06875 PE=4 SV=1	DVJ83_06875	55.923	4.1	7	2	2	1	2	1	1	1	1	2	2	1	1	1	1	2	2	1	1	1	1	236400	241320	0	0	0	0	0.989701	1.0103
A0A345IGW2	Cation transporter OS=Deinococcus wulumuqiensis OX=980427 GN=DVJ83_06885 PE=4 SV=1	DVJ83_06885	19.411	13	7	1	1	1	1	1	1	1	2	1	1	1	1	1	1	1	1	1	1	1	1	73279	34329	0	0	0	174550	0.779127	0.364998				1.85587	3.2442
A0A345IGW3	DUF4040 domain-containing protein OS=Deinococcus wulumuqiensis OX=980427 GN=DVJ83_06890 PE=4 SV=1	DVJ83_06890	84.208	2.6	7	2	2	1	1	2	1	1	1	2	1	2	2	2	2	2	1	2	2	2	2	40767	0	26837	47597	50074	54215	0.928676		0.611349	1.08426	1.14069	1.23502	1.4978	0.0805275
A0A345IGW5	Uncharacterized protein OS=Deinococcus wulumuqiensis OX=980427 GN=DVJ83_06900 PE=4 SV=1	DVJ83_06900	10.871	9.5	4	1	1	1	0	1	1	1	0	1	0	1	1	1	1	1	0	1	1	1	1	0	0	52415	0	0	0			1
A0A345IGW6	NUDIX hydrolase OS=Deinococcus wulumuqiensis OX=980427 GN=DVJ83_06905 PE=4 SV=1	DVJ83_06905	17.541	26.8	26	5	5	6	5	1	5	5	4	4	5	4	5	5	5	4	5	4	5	5	5	931650	989030	992190	1256200	1350400	1375000	0.81078	0.860716	0.863466	1.09322	1.1752	1.19661	1.3669	0.000814543
A0A345IGX0	Uncharacterized protein OS=Deinococcus wulumuqiensis OX=980427 GN=DVJ83_06945 PE=4 SV=1	DVJ83_06945	19.289	41.7	45	9	9	7	8	11	8	6	5	8	8	9	8	9	7	8	8	9	8	9	7	8123100	8862500	8940000	8035000	7300100	6920200	1.01157	1.10365	1.1133	1.0006	0.909086	0.861777	0.8584	0.0449913
A0A345IGX1	Bifunctional purine biosynthesis protein PurH OS=Deinococcus wulumuqiensis OX=980427 GN=purH PE=3 SV=1	purH	54.14	18.2	53	7	7	8	11	10	8	9	7	7	7	6	6	7	7	7	7	6	6	7	7	2412100	2500600	2387000	1924400	2042600	1929900	1.09669	1.13693	1.08528	0.874953	0.928694	0.877453	0.8078	0.000878431
A0A345IGX6	Putative Holin-X, holin superfamily III(predicted) OS=Deinococcus wulumuqiensis OX=980427 GN=DVJ83_06975 PE=4 SV=1	DVJ83_06975	30.384	6.8	22	3	3	3	4	4	4	3	4	3	3	3	3	3	3	3	3	3	3	3	3	1480300	1560000	1621100	1145000	1267300	1217900	1.07118	1.12885	1.17307	0.828549	0.917049	0.881302	0.7788	0.00319838
A0A345IGX9	Sensor histidine kinase OS=Deinococcus wulumuqiensis OX=980427 GN=DVJ83_06990 PE=4 SV=1	DVJ83_06990	43.129	3.3	3	1	1	0	0	1	1	0	1	0	0	1	1	1	1	0	0	1	1	1	1	0	0	84259	0	0	0			1
A0A345IGY0	4-hydroxy-4-methyl-2-oxoglutarate aldolase OS=Deinococcus wulumuqiensis OX=980427 GN=DVJ83_06995 PE=3 SV=1	DVJ83_06995	17.533	11.5	7	2	2	1	0	1	2	2	1	2	1	1	2	2	2	2	1	1	2	2	2	273370	0	0	332720	349070	320760	0.857013			1.04307	1.09433	1.00558	1.2225
A0A345IGY2	3'-5' exonuclease OS=Deinococcus wulumuqiensis OX=980427 GN=DVJ83_07010 PE=4 SV=1	DVJ83_07010	20.883	5.2	3	1	1	1	1	0	0	1	0	1	1	1	0	1	1	1	1	1	0	1	1	0	0	11986	0	0	0			1
A0A345IGY4	Roadblock/LC7 domain-containing protein OS=Deinococcus wulumuqiensis OX=980427 GN=DVJ83_07020 PE=4 SV=1	DVJ83_07020	17.066	9.3	11	1	1	3	2	2	2	2	0	1	1	1	1	1	1	1	1	1	1	1	1	43114	38431	0	0	0	0	1.05743	0.942572
A0A345IGY5	Gliding-motility protein MglA OS=Deinococcus wulumuqiensis OX=980427 GN=DVJ83_07025 PE=4 SV=1	DVJ83_07025	21.919	6.1	3	1	1	1	0	1	1	0	0	1	1	1	1	0	1	1	1	1	1	0	1	0	0	15369	0	0	0			1
A0A345IGY7	HTH Mu-type domain-containing protein(predicted) OS=Deinococcus wulumuqiensis OX=980427 GN=DVJ83_07045 PE=4 SV=1	DVJ83_07045	10.639	14.3	4	1	1	0	0	1	1	1	1	1	1	1	1	1	1	1	1	1	1	1	1	0	0	26069	0	0	0			1
A0A345IGZ1	Thioredoxin domain-containing protein OS=Deinococcus wulumuqiensis OX=980427 GN=DVJ83_07075 PE=4 SV=1	DVJ83_07075	75.267	14.8	42	8	8	5	7	5	8	8	9	8	8	6	7	7	8	8	8	6	7	7	8	1647000	1763400	1666900	2166500	2252600	2276100	0.839414	0.898739	0.849556	1.10418	1.14806	1.16004	1.3187	0.000431441
A0A345IGZ2	Transglutaminase family protein OS=Deinococcus wulumuqiensis OX=980427 GN=DVJ83_07080 PE=4 SV=1	DVJ83_07080	33.707	18.3	23	4	4	2	4	2	4	5	6	2	2	3	4	4	4	2	2	3	4	4	4	342850	367580	308500	512730	425380	474060	0.84616	0.907194	0.761384	1.26543	1.04985	1.16999	1.3859	0.0118201
A0A345IGZ4	ATP-binding protein OS=Deinococcus wulumuqiensis OX=980427 GN=DVJ83_07090 PE=4 SV=1	DVJ83_07090	65.881	1.2	5	1	1	0	1	1	1	1	1	1	1	1	1	1	1	1	1	1	1	1	1	0	0	42084	0	0	0			1
A0A345IGZ5	Nuclease OS=Deinococcus wulumuqiensis OX=980427 GN=DVJ83_07095 PE=4 SV=1	DVJ83_07095	38.222	2.9	3	1	1	0	1	0	1	1	0	1	1	1	1	1	1	1	1	1	1	1	1	0	0	21696	0	0	0			1
A0A345IH00	Uncharacterized protein OS=Deinococcus wulumuqiensis OX=980427 GN=DVJ83_07125 PE=4 SV=1	DVJ83_07125	16.087	8.3	8	1	1	2	2	1	1	1	1	1	1	1	1	1	1	1	1	1	1	1	1	0	0	341160	0	0	0			1
A0A345IH01	Isocitrate lyase OS=Deinococcus wulumuqiensis OX=980427 GN=DVJ83_07135 PE=4 SV=1	DVJ83_07135	46.95	9.8	10	3	3	2	1	1	1	2	3	3	3	2	3	3	3	3	3	2	3	3	3	85937	73778	90998	48163	49474	47111	1.30385	1.11937	1.38064	0.730737	0.750628	0.714776	0.5773	0.00105005
A0A345IH05	Amidohydro-rel domain-containing protein OS=Deinococcus wulumuqiensis OX=980427 GN=DVJ83_07165 PE=4 SV=1	DVJ83_07165	43.143	4.8	4	2	2	1	1	1	0	1	0	1	1	1	1	2	2	1	1	1	1	2	2	0	0	0	0	0	57871						1
A0A345IH06	Sporulation protein OS=Deinococcus wulumuqiensis OX=980427 GN=DVJ83_07170 PE=4 SV=1	DVJ83_07170	26.681	7.8	7	1	1	1	0	1	2	1	2	1	1	1	1	1	1	1	1	1	1	1	1	165020	0	145630	152460	150430	149430	1.08143		0.954363	0.999122	0.985819	0.979265	0.9707	0.596986
A0A345IH08	SDR family NAD(P)-dependent oxidoreductase OS=Deinococcus wulumuqiensis OX=980427 GN=DVJ83_07180 PE=4 SV=1	DVJ83_07180	25.344	4.1	2	1	1	0	0	0	1	0	1	0	0	0	1	1	1	0	0	0	1	1	1	0	0	0	0	0	12556						1
A0A345IH09	Alpha/beta hydrolase OS=Deinococcus wulumuqiensis OX=980427 GN=DVJ83_07185 PE=4 SV=1	DVJ83_07185	31.783	5.5	5	1	1	1	1	0	1	1	1	1	1	1	1	1	1	1	1	1	1	1	1	0	0	89421	0	0	0			1
A0A345IH11	Uncharacterized protein OS=Deinococcus wulumuqiensis OX=980427 GN=DVJ83_07195 PE=4 SV=1	DVJ83_07195	14.477	24.6	5	2	2	1	1	0	1	1	1	1	1	1	2	1	1	1	1	1	2	1	1	0	0	0	24253	0	0				1
A0A345IH14	Proline dehydrogenase OS=Deinococcus wulumuqiensis OX=980427 GN=DVJ83_07210 PE=4 SV=1	DVJ83_07210	35.133	38.1	76	13	13	9	8	9	18	15	17	11	10	10	13	12	12	11	10	10	13	12	12	2606300	2647900	2759100	11060000	11010000	11435000	0.376648	0.38266	0.39873	1.59833	1.59111	1.65252	4.1812	2.6547e-07
A0A345IH16	L-glutamate gamma-semialdehyde dehydrogenase OS=Deinococcus wulumuqiensis OX=980427 GN=pruA PE=4 SV=1	pruA	56.7	12.8	8	5	5	3	2	3	0	0	0	5	4	5	1	1	1	5	4	5	1	1	1	81527	86201	87472	0	0	0	0.958389	1.01334	1.02828
A0A345IH17	Uncharacterized protein OS=Deinococcus wulumuqiensis OX=980427 GN=DVJ83_07225 PE=4 SV=1	DVJ83_07225	28.087	3.9	1	1	1	0	0	0	0	1	0	0	0	0	1	1	0	0	0	0	1	1	0	0	0	0	0	9005.3	0					1
A0A345IH21	Bifunctional protein GlmU OS=Deinococcus wulumuqiensis OX=980427 GN=glmU PE=3 SV=1	glmU	51.792	7.4	6	3	3	0	1	2	1	1	1	3	3	3	3	3	3	3	3	3	3	3	3	46030	43546	25085	55321	57634	56792	0.97107	0.918666	0.529205	1.16708	1.21587	1.19811	1.4804	0.0926464
A0A345IH22	Phosphatidylglycerol--prolipoprotein diacylglyceryl transferase OS=Deinococcus wulumuqiensis OX=980427 GN=lgt PE=3 SV=1	lgt	37.094	5.2	4	2	2	0	0	0	2	1	1	2	2	2	2	2	2	2	2	2	2	2	2	98053	105730	106450	69349	78656	88374	1.0763	1.16057	1.16847	0.761224	0.863384	0.970056	0.7619	0.0209902
A0A345IH30	Gfo/Idh/MocA family oxidoreductase OS=Deinococcus wulumuqiensis OX=980427 GN=DVJ83_07310 PE=4 SV=1	DVJ83_07310	40.97	10.8	18	3	3	3	3	1	3	4	4	3	3	3	3	3	3	3	3	3	3	3	3	128980	141230	142770	206640	221800	199880	0.743186	0.813771	0.822645	1.19067	1.27802	1.15171	1.5214	0.000703329
A0A345IH33	N-acetyltransferase OS=Deinococcus wulumuqiensis OX=980427 GN=DVJ83_07325 PE=4 SV=1	DVJ83_07325	21.085	5.9	2	1	1	0	0	1	0	0	1	1	1	1	0	1	1	1	1	1	0	1	1	0	0	136840	0	0	0			1
A0A345IH35	[LysW]-aminoadipate semialdehyde transaminase OS=Deinococcus wulumuqiensis OX=980427 GN=lysJ PE=3 SV=1	lysJ	45.75	6.4	5	2	1	1	0	1	1	1	1	2	1	2	2	2	2	1	1	1	1	1	1	0	0	13214	0	0	0			1
A0A345IH37	Glycerol-3-phosphate acyltransferase OS=Deinococcus wulumuqiensis OX=980427 GN=DVJ83_07360 PE=3 SV=1	DVJ83_07360	59.424	4.8	7	3	3	0	1	1	3	2	0	3	3	3	3	3	2	3	3	3	3	3	2	267530	309480	250710	307330	383500	303940	0.880762	1.01887	0.825387	1.01179	1.26256	1.00063	1.2018	0.137134
A0A345IH38	Cysteine synthase OS=Deinococcus wulumuqiensis OX=980427 GN=cysK PE=3 SV=1	cysK	33.946	9.2	3	2	2	0	0	1	1	1	0	0	0	1	1	1	0	0	0	1	1	1	0	0	0	0	0	9147.9	0					1
A0A345IH39	Branched-chain amino acid ABC transporter substrate-binding protein OS=Deinococcus wulumuqiensis OX=980427 GN=DVJ83_07370 PE=4 SV=1	DVJ83_07370	39.497	37.5	46	14	14	9	10	9	7	5	6	12	13	13	9	9	9	12	13	13	9	9	9	5644600	5486200	5341200	2806500	2684000	2628300	1.37725	1.3386	1.30322	0.684768	0.654879	0.641289	0.4929	9.3786e-06
A0A345IH45	DNA-binding response regulator OS=Deinococcus wulumuqiensis OX=980427 GN=DVJ83_07400 PE=4 SV=1	DVJ83_07400	25.03	5.4	7	1	1	1	1	2	1	1	1	1	1	1	1	1	1	1	1	1	1	1	1	0	0	622230	0	0	0			1
A0A345IH50	Chorismate synthase OS=Deinococcus wulumuqiensis OX=980427 GN=aroC PE=3 SV=1	aroC	41.08	19.6	54	8	8	11	7	8	11	9	8	7	8	7	7	6	7	7	8	7	7	6	7	2864200	2934000	3067100	2569400	2559400	2557000	1.03831	1.06361	1.11187	0.931443	0.927817	0.926947	0.867	0.00209719
A0A345IH55	Type IV pilus assembly protein PilM OS=Deinococcus wulumuqiensis OX=980427 GN=DVJ83_07460 PE=4 SV=1	DVJ83_07460	42.389	8.2	6	3	3	1	3	0	2	0	0	3	3	3	2	0	2	3	3	3	2	0	2	220550	272870	135700	122460	0	86673	1.31553	1.62761	0.809421	0.730448		0.516986	0.4986	0.108751
A0A345IH57	UDP-N-acetylmuramoyl-tripeptide--D-alanyl-D-alanine ligase OS=Deinococcus wulumuqiensis OX=980427 GN=murF PE=4 SV=1	murF	45.75	4.4	20	2	2	3	3	3	3	4	4	2	2	2	2	2	2	2	2	2	2	2	2	809520	840590	790430	985150	1002900	1018400	0.891707	0.925932	0.870679	1.08517	1.10472	1.12179	1.2319	0.000505747
A0A345IH63	Metallophosphoesterase OS=Deinococcus wulumuqiensis OX=980427 GN=DVJ83_07505 PE=4 SV=1	DVJ83_07505	33.161	3.3	0	1	1	0	0	0	0	0	0	1	1	1	1	1	1	1	1	1	1	1	1	0	0	0	0	0	0
A0A345IH64	DUF72 domain-containing protein OS=Deinococcus wulumuqiensis OX=980427 GN=DVJ83_07520 PE=4 SV=1	DVJ83_07520	31.116	14.2	15	4	4	1	2	3	2	3	4	4	4	4	4	4	4	4	4	4	4	4	4	341000	356110	356830	579920	662930	643320	0.695892	0.726728	0.728197	1.18347	1.35287	1.31285	1.7896	0.000176402
A0A345IH67	Disulfide bond formation protein B OS=Deinococcus wulumuqiensis OX=980427 GN=DVJ83_07550 PE=3 SV=1	DVJ83_07550	16.756	19.6	10	2	2	2	2	1	2	1	2	2	2	2	2	2	2	2	2	2	2	2	2	407250	453150	327910	171970	141140	162280	1.46871	1.63425	1.18258	0.620196	0.50901	0.58525	0.4001	0.00123498
A0A345IH68	DsbA family protein OS=Deinococcus wulumuqiensis OX=980427 GN=DVJ83_07555 PE=4 SV=1	DVJ83_07555	27.316	35.7	37	10	10	6	8	6	6	5	6	10	10	10	10	10	10	10	10	10	10	10	10	5829100	5975000	5931700	2196100	2177700	2197600	1.43886	1.47487	1.46418	0.542086	0.537544	0.542457	0.3705	2.40072e-08
A0A345IH69	Septum site-determining protein MinD OS=Deinococcus wulumuqiensis OX=980427 GN=minD PE=4 SV=1	minD	28.512	11.6	8	3	3	1	0	0	3	2	2	2	2	2	3	2	2	2	2	2	3	2	2	287050	293960	382370	248040	251050	257290	1.00148	1.02558	1.33404	0.865377	0.875878	0.897649	0.7851	0.0651696
A0A345IH70	Cell division topological specificity factor OS=Deinococcus wulumuqiensis OX=980427 GN=minE PE=3 SV=1	minE	10.302	9.8	4	1	1	1	0	0	1	1	1	1	1	0	1	1	1	1	1	0	1	1	1	0	30427	0	0	0	0		1
A0A345IH73	23S rRNA (Guanosine(2251)-2'-O)-methyltransferase RlmB OS=Deinococcus wulumuqiensis OX=980427 GN=DVJ83_07585 PE=3 SV=1	DVJ83_07585	25.795	16.5	13	4	4	2	1	2	3	2	3	3	3	3	3	4	4	3	3	3	3	4	4	148220	166250	139650	170300	187830	188910	0.88829	0.996344	0.836929	1.02062	1.12567	1.13215	1.2046	0.0374923
A0A345IH78	DNA-binding response regulator OS=Deinococcus wulumuqiensis OX=980427 GN=DVJ83_07625 PE=4 SV=1	DVJ83_07625	25.417	24.9	60	7	7	9	10	11	11	9	10	7	7	7	7	7	7	7	7	7	7	7	7	10105000	10408000	10519000	8905500	8628900	8924600	1.0546	1.08622	1.09781	0.929415	0.900548	0.931408	0.8526	0.000600597
A0A345IH79	Arginine repressor OS=Deinococcus wulumuqiensis OX=980427 GN=argR PE=3 SV=1	argR	18.298	11	1	1	1	1	0	0	0	0	0	1	0	0	0	0	0	1	0	0	0	0	0	4440	0	0	0	0	0	1
A0A345IH85	Histidine biosynthesis bifunctional protein HisIE OS=Deinococcus wulumuqiensis OX=980427 GN=hisI PE=3 SV=1	hisI	24.003	12.6	4	2	2	1	1	0	0	1	1	2	1	0	0	1	2	2	1	0	0	1	2	38522	0	0	0	0	29767	1.1282					0.871795	0.7727
A0A345IH91	Glycoside hydrolase family 13 protein OS=Deinococcus wulumuqiensis OX=980427 GN=DVJ83_07705 PE=4 SV=1	DVJ83_07705	75.486	11.8	15	6	5	1	2	2	4	3	3	3	3	4	5	6	5	3	3	4	5	5	5	43454	49757	46824	97951	94345	97120	0.60711	0.695171	0.654193	1.36851	1.31812	1.35689	2.0667	5.80655e-05
A0A345IH93	Leucyl aminopeptidase family protein OS=Deinococcus wulumuqiensis OX=980427 GN=DVJ83_07720 PE=3 SV=1	DVJ83_07720	47.005	9.1	9	3	3	1	0	1	3	2	2	1	2	2	3	3	2	1	2	2	3	3	2	0	36300	48885	450330	144440	166850		0.214335	0.288644	2.65899	0.852853	0.985174	5.9605	0.039585
A0A345IHA2	Nucleotidyltransferase family protein OS=Deinococcus wulumuqiensis OX=980427 GN=DVJ83_07765 PE=4 SV=1	DVJ83_07765	27.216	13.4	14	2	2	0	3	3	2	4	2	2	2	2	2	2	2	2	2	2	2	2	2	787360	435480	583880	714790	716490	736350	1.18866	0.657436	0.881472	1.0791	1.08167	1.11165	1.1998	0.285188
A0A345IHA3	NAD(P)-dependent oxidoreductase OS=Deinococcus wulumuqiensis OX=980427 GN=DVJ83_07770 PE=4 SV=1	DVJ83_07770	29.524	12.8	4	2	2	0	1	1	1	1	0	2	2	2	2	2	2	2	2	2	2	2	2	0	0	46609	0	0	0			1
A0A345IHA8	V-type ATP synthase beta chain OS=Deinococcus wulumuqiensis OX=980427 GN=atpB PE=3 SV=1	atpB	51.423	6.6	10	4	4	1	1	2	1	3	2	3	1	2	3	3	4	3	1	2	3	3	4	170500	0	197880	157590	204330	199520	0.916844		1.06408	0.847422	1.09876	1.0729	1.0161	0.92688
A0A345IHA9	V-type ATP synthase alpha chain OS=Deinococcus wulumuqiensis OX=980427 GN=atpA PE=3 SV=1	atpA	63.654	12.9	17	4	3	3	3	3	3	2	3	4	2	3	3	3	4	3	2	3	3	3	3	173260	162980	137090	190860	177590	175520	1.02188	0.96125	0.808552	1.12569	1.04742	1.03521	1.1492	0.128204
A0A345IHB3	V-type ATP synthase subunit K OS=Deinococcus wulumuqiensis OX=980427 GN=DVJ83_07825 PE=4 SV=1	DVJ83_07825	9.9816	15.2	2	1	1	1	0	0	1	0	0	1	0	1	1	1	1	1	0	1	1	1	1	0	0	265400	0	0	0			1
A0A345IHB4	V-type ATP synthase subunit I OS=Deinococcus wulumuqiensis OX=980427 GN=DVJ83_07830 PE=3 SV=1	DVJ83_07830	75.861	1.3	7	1	1	1	1	1	2	1	1	1	1	1	1	1	1	1	1	1	1	1	1	0	0	201240	0	0	0			1
A0A345IHB7	P-II family nitrogen regulator OS=Deinococcus wulumuqiensis OX=980427 GN=DVJ83_07845 PE=3 SV=1	DVJ83_07845	14.813	29.6	9	3	3	2	3	1	1	1	1	3	3	1	1	1	1	3	3	1	1	1	1	596800	499960	0	0	0	0	1.0883	0.911704
A0A345IHB8	Uncharacterized protein OS=Deinococcus wulumuqiensis OX=980427 GN=DVJ83_07850 PE=4 SV=1	DVJ83_07850	26.496	32.1	31	7	7	7	6	8	3	3	4	7	7	7	5	5	5	7	7	7	5	5	5	2899300	3047300	2942800	1232600	1282800	1338700	1.36507	1.43476	1.38555	0.580343	0.603978	0.630298	0.4336	7.53116e-06
A0A345IHB9	Uracil-DNA glycosylase OS=Deinococcus wulumuqiensis OX=980427 GN=ung PE=3 SV=1	ung	86.255	4.2	12	3	3	2	2	2	2	2	2	3	3	3	3	3	3	3	3	3	3	3	3	617340	736750	661560	735510	646620	690360	0.906045	1.0813	0.970945	1.07948	0.949018	1.01321	1.0282	0.670564
A0A345IHC0	DUF11 domain-containing protein OS=Deinococcus wulumuqiensis OX=980427 GN=DVJ83_07865 PE=4 SV=1	DVJ83_07865	178	5.5	35	6	6	5	6	4	6	7	7	5	5	6	6	6	6	5	5	6	6	6	6	254460	265800	264660	527500	536510	563780	0.632799	0.660999	0.658164	1.3118	1.33421	1.40203	2.0738	7.35125e-06
A0A345IHC1	DUF11 domain-containing protein OS=Deinococcus wulumuqiensis OX=980427 GN=DVJ83_07870 PE=4 SV=1	DVJ83_07870	105.42	7.1	18	5	5	2	1	2	4	4	5	3	2	4	4	4	5	3	2	4	4	4	5	765580	874490	760860	636640	639940	673470	1.05574	1.20592	1.04923	0.877926	0.882477	0.928715	0.8122	0.0134302
A0A345IHC2	DUF11 domain-containing protein OS=Deinococcus wulumuqiensis OX=980427 GN=DVJ83_07875 PE=4 SV=1	DVJ83_07875	69.221	16.9	40	11	11	3	8	6	9	8	6	11	10	11	11	11	11	11	10	11	11	11	11	7902200	8773600	8191000	8851200	9310800	9186100	0.90804	1.00817	0.941226	1.01709	1.0699	1.05557	1.0998	0.0487807
A0A345IHC3	Carbamoyl-phosphate synthase small chain OS=Deinococcus wulumuqiensis OX=980427 GN=carA PE=3 SV=1	carA	43.457	7.6	11	2	1	2	2	2	2	1	2	1	1	1	2	1	2	1	1	1	1	1	1	31284	30510	30429	20074	0	20972	1.17372	1.14468	1.14164	0.753138		0.78683	0.6676	0.00026074
A0A345IHC6	N-acetyltransferase OS=Deinococcus wulumuqiensis OX=980427 GN=DVJ83_07895 PE=4 SV=1	DVJ83_07895	17.237	5.6	4	1	1	0	0	1	1	1	1	1	1	1	1	1	1	1	1	1	1	1	1	0	0	86230	0	0	0			1
A0A345IHC7	Argininosuccinate lyase OS=Deinococcus wulumuqiensis OX=980427 GN=argH PE=3 SV=1	argH	51.319	22.7	49	11	10	7	8	9	9	7	9	8	10	7	10	11	10	7	9	7	10	10	9	2787900	3014000	3048400	3506600	3737800	3754500	0.842724	0.911069	0.921468	1.05997	1.12986	1.13491	1.2428	0.00366516
A0A345IHD0	N-acetyltransferase OS=Deinococcus wulumuqiensis OX=980427 GN=DVJ83_07920 PE=4 SV=1	DVJ83_07920	16.031	4.8	4	1	1	1	0	0	1	1	1	1	0	1	1	1	1	1	0	1	1	1	1	0	0	18465	0	0	0			1
A0A345IHD1	Argininosuccinate synthase OS=Deinococcus wulumuqiensis OX=980427 GN=argG PE=3 SV=1	argG	44.641	22.1	49	8	8	7	7	9	9	9	8	7	7	8	7	7	7	7	7	8	7	7	7	7421400	8765600	8494300	8347000	8352300	8861900	0.88627	1.04679	1.0144	0.996805	0.997438	1.05829	1.0357	0.534374
A0A345IHD4	Carbamoyl-phosphate synthase large chain OS=Deinococcus wulumuqiensis OX=980427 GN=carB PE=3 SV=1	carB	115.81	5.1	10	5	5	3	3	3	0	0	1	5	4	4	0	0	4	5	4	4	0	0	4	103120	132400	115010	0	0	26043	1.09535	1.40637	1.22165			0.276632	0.2229
A0A345IHD8	Alpha/beta hydrolase OS=Deinococcus wulumuqiensis OX=980427 GN=DVJ83_07965 PE=4 SV=1	DVJ83_07965	34.902	5.9	13	2	2	2	2	2	3	2	2	2	2	1	2	2	2	2	2	1	2	2	2	167100	177870	165060	290030	289680	284780	0.729418	0.776431	0.720513	1.26603	1.2645	1.24311	1.695	2.47361e-05
A0A345IHE1	Arginase OS=Deinococcus wulumuqiensis OX=980427 GN=rocF PE=3 SV=1	rocF	32.255	15.3	18	3	3	3	2	4	3	3	3	3	3	3	3	3	3	3	3	3	3	3	3	398860	413020	400730	408460	387460	393430	0.996336	1.03171	1.00101	1.02032	0.96786	0.982772	0.9808	0.365448
A0A345IHE2	Uncharacterized protein OS=Deinococcus wulumuqiensis OX=980427 GN=DVJ83_07985 PE=4 SV=1	DVJ83_07985	11.154	17.8	2	2	2	0	0	0	1	0	1	1	2	2	1	1	2	1	2	2	1	1	2	0	0	54243	0	0	0			1
A0A345IHE3	Superoxide dismutase(predicted) OS=Deinococcus wulumuqiensis OX=980427 GN=DVJ83_08000 PE=4 SV=1	DVJ83_08000	18.699	10.3	6	1	1	1	1	1	1	1	1	1	1	1	1	1	1	1	1	1	1	1	1	0	0	380130	0	0	0			1
A0A345IHE5	Phosphopantetheine adenylyltransferase OS=Deinococcus wulumuqiensis OX=980427 GN=coaD PE=3 SV=1	coaD	18.741	13	6	1	1	1	1	1	1	1	1	1	1	1	1	1	1	1	1	1	1	1	1	0	0	10550	0	0	0			1
A0A345IHE9	ATP-dependent 6-phosphofructokinase OS=Deinococcus wulumuqiensis OX=980427 GN=pfkA PE=3 SV=1	pfkA	35.22	18.9	19	5	5	4	3	3	4	2	3	5	3	4	5	3	4	5	3	4	5	3	4	747330	848810	992300	599530	639370	622520	1.00767	1.1445	1.33797	0.80838	0.862099	0.839379	0.7191	0.0183768
A0A345IHF2	Cell division protein FtsZ OS=Deinococcus wulumuqiensis OX=980427 GN=ftsZ PE=3 SV=1	ftsZ	38.934	10	11	2	2	1	1	2	3	2	2	2	1	2	2	2	2	2	1	2	2	2	2	60185	0	51057	131090	105760	139540	0.617115		0.52352	1.34415	1.08442	1.43079	2.2557	0.00737692
A0A345IHF3	Cell division protein FtsA OS=Deinococcus wulumuqiensis OX=980427 GN=ftsA PE=3 SV=1	ftsA	55.564	5.6	5	2	2	0	0	0	2	2	1	1	2	1	2	2	2	1	2	1	2	2	2	0	44351	0	159960	158170	91400		0.39086		1.40971	1.39393	0.805497	3.0779
A0A345IHF5	UDP-N-acetylenolpyruvoylglucosamine reductase OS=Deinococcus wulumuqiensis OX=980427 GN=murB PE=3 SV=1	murB	31.008	4.1	4	1	1	0	1	1	0	1	1	1	1	1	1	1	1	1	1	1	1	1	1	0	0	72570	0	0	0			1
A0A345IHG2	Ribosomal RNA large subunit methyltransferase H OS=Deinococcus wulumuqiensis OX=980427 GN=rlmH PE=3 SV=1	rlmH	16.144	15.8	9	2	2	1	0	2	2	2	2	2	2	2	2	2	2	2	2	2	2	2	2	79958	66539	70787	140260	144280	149780	0.736257	0.612694	0.65181	1.29152	1.32854	1.37918	1.9989	0.000263413
A0A345IHG4	Insulinase family protein OS=Deinococcus wulumuqiensis OX=980427 GN=DVJ83_08125 PE=4 SV=1	DVJ83_08125	107.44	34.2	189	31	30	28	32	35	33	29	32	26	28	28	28	24	28	25	27	28	28	24	27	15451000	16153000	16703000	18392000	19807000	19202000	0.877001	0.916846	0.948064	1.04393	1.12425	1.08991	1.1883	0.00520198
A0A345IHG7	DUF1989 domain-containing protein OS=Deinococcus wulumuqiensis OX=980427 GN=DVJ83_08145 PE=4 SV=1	DVJ83_08145	23.818	6	6	1	1	1	1	1	1	1	1	1	1	1	1	1	1	1	1	1	1	1	1	0	0	415110	0	0	0			1
A0A345IHG8	Flavin-dependent oxidoreductase OS=Deinococcus wulumuqiensis OX=980427 GN=DVJ83_08155 PE=4 SV=1	DVJ83_08155	37.319	30.5	60	8	8	10	8	8	10	12	12	7	6	7	7	8	8	7	6	7	7	8	8	3790500	3886600	3887100	5023300	4982000	5295900	0.846554	0.868016	0.868128	1.12188	1.11266	1.18276	1.3232	0.000179872
A0A345IHH3	10 kDa chaperonin OS=Deinococcus wulumuqiensis OX=980427 GN=groS PE=3 SV=1	groS	10.26	12.6	6	1	1	1	1	2	1	1	0	1	1	1	1	1	1	1	1	1	1	1	1	0	201910	218020	205070	204380	207480		0.973661	1.05135	0.988899	0.985572	1.00052	0.9794	0.541127
A0A345IHH5	NUDIX domain-containing protein OS=Deinococcus wulumuqiensis OX=980427 GN=DVJ83_08195 PE=4 SV=1	DVJ83_08195	58.111	2.6	3	1	1	0	0	0	1	1	1	1	1	1	1	1	1	1	1	1	1	1	1	0	0	66211	0	0	0			1
A0A345IHI0	Aminoglycoside N(3)-acetyltransferase OS=Deinococcus wulumuqiensis OX=980427 GN=DVJ83_08220 PE=3 SV=1	DVJ83_08220	29.741	5	3	1	1	0	0	1	1	0	1	0	0	1	1	0	1	0	0	1	1	0	1	0	0	932280	0	0	0			1
A0A345IHI2	SCO family protein OS=Deinococcus wulumuqiensis OX=980427 GN=DVJ83_08230 PE=4 SV=1	DVJ83_08230	24.03	22.4	0	2	2	0	0	0	0	0	0	2	2	2	2	2	2	2	2	2	2	2	2	0	0	0	0	0	0
A0A345IHI4	Glycogen synthase OS=Deinococcus wulumuqiensis OX=980427 GN=glgA PE=3 SV=1	glgA	48.954	11.1	19	4	4	2	2	4	4	4	3	3	4	4	4	4	4	3	4	4	4	4	4	389110	345370	314800	322880	313170	214470	1.2289	1.09076	0.99421	1.01973	0.989062	0.677345	0.8106	0.199736
A0A345IHI6	Uncharacterized protein OS=Deinococcus wulumuqiensis OX=980427 GN=DVJ83_08270 PE=4 SV=1	DVJ83_08270	16.342	18.5	0	2	2	0	0	0	0	0	0	2	2	2	2	2	2	2	2	2	2	2	2	0	0	0	0	0	0
A0A345IHI7	AAA family ATPase OS=Deinococcus wulumuqiensis OX=980427 GN=DVJ83_08275 PE=3 SV=1	DVJ83_08275	78.575	1.9	7	1	1	1	1	1	2	1	1	1	1	1	1	1	1	1	1	1	1	1	1	0	0	169780	0	0	0			1
A0A345IHJ1	Aminopeptidase OS=Deinococcus wulumuqiensis OX=980427 GN=DVJ83_08305 PE=4 SV=1	DVJ83_08305	39.246	6.8	10	2	2	1	2	1	2	2	2	2	2	2	2	2	2	2	2	2	2	2	2	256420	282360	251040	234050	233690	240130	1.02726	1.13118	1.00571	0.937644	0.936202	0.962001	0.8962	0.0437455
A0A345IHJ2	Formyltetrahydrofolate deformylase OS=Deinococcus wulumuqiensis OX=980427 GN=purU PE=3 SV=1	purU	32.675	5.5	5	1	1	0	1	1	1	1	1	1	1	1	1	1	1	1	1	1	1	1	1	0	0	28805	0	0	0			1
A0A345IHJ4	DinB family protein OS=Deinococcus wulumuqiensis OX=980427 GN=DVJ83_08320 PE=4 SV=1	DVJ83_08320	22.062	39.7	27	6	6	2	6	3	5	5	6	5	6	5	5	6	6	5	6	5	5	6	6	1543100	1592100	1692100	2063700	2098100	1943400	0.846888	0.87378	0.928662	1.13261	1.15148	1.06658	1.2647	0.00275329
A0A345IHJ8	Coenzyme A biosynthesis bifunctional protein CoaBC OS=Deinococcus wulumuqiensis OX=980427 GN=coaBC PE=3 SV=1	coaBC	44.811	13.6	24	5	5	3	4	5	3	5	4	5	5	5	5	5	5	5	5	5	5	5	5	226520	226600	239850	194980	209160	207730	1.0416	1.04197	1.10289	0.89657	0.961773	0.955198	0.883	0.0131804
A0A345IHK0	tRNA (cytidine/uridine-2'-O-)-methyltransferase TrmJ OS=Deinococcus wulumuqiensis OX=980427 GN=trmJ PE=4 SV=1	trmJ	26.441	12.8	24	4	4	4	5	4	2	5	4	4	3	2	4	4	4	4	3	2	4	4	4	231800	269680	364750	220920	268610	333830	0.823158	0.957676	1.29529	0.784522	0.953876	1.18548	0.9505	0.806144
A0A345IHK1	Protein translocase subunit SecA OS=Deinococcus wulumuqiensis OX=980427 GN=secA PE=3 SV=1	secA	97.124	9.2	27	8	8	6	3	3	4	7	4	7	5	6	6	8	8	7	5	6	6	8	8	1721400	1906500	1771500	2176100	2190300	2296200	0.856276	0.94835	0.881197	1.08246	1.08952	1.1422	1.234	0.00374697
A0A345IHK2	Uncharacterized protein OS=Deinococcus wulumuqiensis OX=980427 GN=DVJ83_08380 PE=4 SV=1	DVJ83_08380	38.326	15.1	15	5	5	4	3	1	3	1	3	4	3	4	4	4	4	4	3	4	4	4	4	383990	357080	508790	183170	196290	131410	1.30851	1.21681	1.73379	0.624184	0.668893	0.447803	0.4087	0.00546325
A0A345IHK3	LPS-assembly protein LptD(predicted) OS=Deinococcus wulumuqiensis OX=980427 GN=DVJ83_08385 PE=4 SV=1	DVJ83_08385	105.95	3.5	9	2	2	1	0	2	2	3	1	2	2	2	2	2	1	2	2	2	2	2	1	25221	23633	28942	27425	15734	0	1.04258	0.976934	1.1964	1.13369	0.650407		0.8322	0.39615
A0A345IHL0	EVE domain-containing protein OS=Deinococcus wulumuqiensis OX=980427 GN=DVJ83_08435 PE=4 SV=1	DVJ83_08435	18.097	19.6	3	3	3	0	0	1	0	1	1	2	2	3	2	3	3	2	2	3	2	3	3	0	0	79664	0	229250	222390			0.449822		1.29446	1.25572	2.8347
A0A345IHL2	Cystine ABC transporter substrate-binding protein OS=Deinococcus wulumuqiensis OX=980427 GN=DVJ83_08445 PE=3 SV=1	DVJ83_08445	27.457	34.8	40	7	7	9	9	11	4	5	2	7	6	6	6	5	3	7	6	6	6	5	3	3005600	3235300	3402400	1550900	1568200	1619700	1.25389	1.34972	1.41943	0.647013	0.65423	0.675715	0.4914	4.99524e-05
A0A345IHL3	Sugar ABC transporter permease OS=Deinococcus wulumuqiensis OX=980427 GN=DVJ83_08450 PE=3 SV=1	DVJ83_08450	50.263	6.5	7	2	2	1	2	1	1	1	1	1	2	2	1	1	1	1	2	2	1	1	1	0	427680	364130	0	0	0		1.08026	0.919741
A0A345IHL4	Maltose/maltodextrin transport system permease protein OS=Deinococcus wulumuqiensis OX=980427 GN=DVJ83_08455 PE=3 SV=1	DVJ83_08455	50.663	4.3	4	1	1	1	1	1	0	0	1	1	1	1	0	1	1	1	1	1	0	1	1	0	0	30155	0	0	0			1
A0A345IHL5	Extracellular solute-binding protein OS=Deinococcus wulumuqiensis OX=980427 GN=DVJ83_08460 PE=4 SV=1	DVJ83_08460	41.89	42.5	75	17	17	12	14	14	11	12	12	16	16	15	15	14	14	16	16	15	15	14	14	1763000	1807600	1865000	1303600	1323400	1327000	1.12657	1.15507	1.19174	0.833007	0.845659	0.847959	0.7274	5.01869e-05
A0A345IHL6	DsbA family protein OS=Deinococcus wulumuqiensis OX=980427 GN=DVJ83_08465 PE=4 SV=1	DVJ83_08465	36.573	4.1	2	1	1	1	0	0	0	1	0	1	0	0	0	1	0	1	0	0	0	1	0	8254	0	0	0	0	0	1
A0A345IHL7	Tryptophan--tRNA ligase OS=Deinococcus wulumuqiensis OX=980427 GN=trpS PE=3 SV=1	trpS	36.744	18.2	17	4	4	2	2	1	4	5	3	3	4	4	4	4	4	3	4	4	4	4	4	209260	208680	179170	318820	343670	346310	0.781837	0.77967	0.669415	1.19118	1.28402	1.29388	1.6895	0.000800383
A0A345IHL9	CoA-binding protein OS=Deinococcus wulumuqiensis OX=980427 GN=DVJ83_08500 PE=4 SV=1	DVJ83_08500	15.915	34.5	12	4	4	2	1	1	3	3	2	4	4	3	4	4	4	4	4	3	4	4	4	434620	178880	284350	507210	503530	584540	1.04596	0.430495	0.684321	1.22066	1.2118	1.40676	1.7768	0.0711985
A0A345IHM0	Glutamate-1-semialdehyde 2,1-aminomutase OS=Deinococcus wulumuqiensis OX=980427 GN=hemL PE=3 SV=1	hemL	47.358	5.9	2	2	2	0	0	0	2	0	0	1	1	1	2	1	1	1	1	1	2	1	1	0	0	0	56503	0	0				1
A0A345IHM1	Alpha/beta hydrolase OS=Deinococcus wulumuqiensis OX=980427 GN=DVJ83_08515 PE=4 SV=1	DVJ83_08515	50.285	5.1	5	2	2	1	1	0	1	1	1	1	2	0	1	2	2	1	2	0	1	2	2	0	21819	0	0	16383	15346		1.2224			0.917849	0.859752	0.7271
A0A345IHM4	NUDIX hydrolase OS=Deinococcus wulumuqiensis OX=980427 GN=DVJ83_08535 PE=3 SV=1	DVJ83_08535	26.004	6.1	6	1	1	1	1	1	1	1	1	1	1	1	1	1	1	1	1	1	1	1	1	0	0	25467	0	0	0			1
A0A345IHN1	SDR family oxidoreductase OS=Deinococcus wulumuqiensis OX=980427 GN=DVJ83_08570 PE=4 SV=1	DVJ83_08570	24.134	28.3	30	6	6	5	5	5	4	5	6	6	6	6	5	5	5	6	6	6	5	5	5	1375900	1384200	1216900	1551900	1220600	1496200	1.00118	1.00722	0.88548	1.12924	0.888172	1.08871	1.0733	0.477519
A0A345IHN2	Glycerophosphodiester phosphodiesterase OS=Deinococcus wulumuqiensis OX=980427 GN=DVJ83_08575 PE=4 SV=1	DVJ83_08575	25.252	5.2	5	1	1	1	1	1	0	1	1	1	1	1	1	1	1	1	1	1	1	1	1	0	0	3050.9	0	0	0			1
A0A345IHN6	Aldo/keto reductase OS=Deinococcus wulumuqiensis OX=980427 GN=DVJ83_08620 PE=4 SV=1	DVJ83_08620	28.473	29.8	28	7	7	3	6	6	5	3	5	5	5	6	6	5	6	5	5	6	6	5	6	2113400	2240900	2466700	3109300	3047800	3258400	0.780981	0.828097	0.911539	1.149	1.12628	1.2041	1.3804	0.00275689
A0A345IHP1	Ferritin-like domain-containing protein OS=Deinococcus wulumuqiensis OX=980427 GN=DVJ83_08660 PE=4 SV=1	DVJ83_08660	17.773	31.3	20	4	4	4	3	4	3	4	2	4	4	4	3	3	3	4	4	4	3	3	3	221310	173590	263090	174230	151920	198130	1.12314	0.880966	1.33518	0.884214	0.770991	1.00551	0.7968	0.200672
A0A345IHP2	Aldehyde dehydrogenase OS=Deinococcus wulumuqiensis OX=980427 GN=DVJ83_08665 PE=4 SV=1	DVJ83_08665	41.412	19.5	36	5	5	6	6	5	7	6	6	4	4	4	5	5	5	4	4	4	5	5	5	1233800	1330300	1361400	2027000	2210900	2147400	0.717966	0.77412	0.792218	1.17954	1.28655	1.2496	1.6266	0.000241034
A0A345IHQ9	Probable 2,3-bisphosphoglycerate-independent phosphoglycerate mutase OS=Deinococcus wulumuqiensis OX=980427 GN=apgM PE=3 SV=1	apgM	43.96	31.7	68	10	10	12	11	11	9	13	12	9	9	10	9	10	9	9	9	10	9	10	9	5244400	5674500	5999700	4487300	4621900	4634300	1.02623	1.11039	1.17403	0.878081	0.904419	0.906846	0.8123	0.00691925
A0A345IHR0	Tellurium resistance protein TerC OS=Deinococcus wulumuqiensis OX=980427 GN=DVJ83_08800 PE=4 SV=1	DVJ83_08800	29.126	5.6	10	1	1	1	1	2	2	2	2	1	1	1	1	1	1	1	1	1	1	1	1	138610	161080	203290	162310	153890	148800	0.859171	0.99845	1.26009	1.00608	0.953883	0.922333	0.9245	0.591108
A0A345IHR1	tRNA (guanosine(18)-2'-O)-methyltransferase OS=Deinococcus wulumuqiensis OX=980427 GN=trmH PE=3 SV=1	trmH	24.741	22.3	23	3	3	2	3	3	4	6	5	3	3	2	3	3	3	3	3	2	3	3	3	88091	94467	123750	455270	404480	396860	0.338179	0.362656	0.475073	1.74777	1.55279	1.52354	4.1024	0.000223847
A0A345IHR5	CoA ester lyase OS=Deinococcus wulumuqiensis OX=980427 GN=DVJ83_08830 PE=3 SV=1	DVJ83_08830	30.05	23.9	17	5	4	3	3	2	3	3	3	4	3	5	3	3	3	4	3	4	3	3	3	216590	221370	246830	213990	252120	220910	0.947318	0.968224	1.07958	0.935946	1.10272	0.966213	1.0033	0.972666
A0A345IHR6	YigZ family protein OS=Deinococcus wulumuqiensis OX=980427 GN=DVJ83_08840 PE=4 SV=1	DVJ83_08840	21.829	13.8	12	2	2	2	2	2	2	2	2	2	2	2	2	2	2	2	2	2	2	2	2	140580	149310	160180	286760	283730	295790	0.640772	0.680564	0.73011	1.30707	1.29326	1.34823	1.9248	7.87454e-05
A0A345IHS0	Peroxiredoxin OS=Deinococcus wulumuqiensis OX=980427 GN=DVJ83_08860 PE=4 SV=1	DVJ83_08860	16.695	6	6	1	1	1	1	1	1	1	1	1	1	1	1	1	1	1	1	1	1	1	1	0	0	298190	0	0	0			1
A0A345IHS5	DNA-binding response regulator OS=Deinococcus wulumuqiensis OX=980427 GN=DVJ83_08890 PE=4 SV=1	DVJ83_08890	26.094	12.6	13	2	2	3	2	1	3	2	2	2	2	1	2	1	2	2	2	1	2	1	2	152130	151200	185660	114720	140730	114150	1.06312	1.05662	1.29743	0.801686	0.98345	0.797703	0.7558	0.0439292
A0A345IHT4	Transketolase OS=Deinococcus wulumuqiensis OX=980427 GN=tkt PE=3 SV=1	tkt	70.244	11	22	7	7	2	3	1	7	5	4	4	3	2	6	5	5	4	3	2	6	5	5	94830	142630	141470	425650	418290	391260	0.352499	0.53018	0.525868	1.58221	1.55486	1.45438	3.2597	0.000945415
A0A345IHU2	Aminotransferase class I/II-fold pyridoxal phosphate-dependent enzyme OS=Deinococcus wulumuqiensis OX=980427 GN=DVJ83_09010 PE=4 SV=1	DVJ83_09010	40.7	4.9	6	2	2	1	0	1	2	1	1	1	0	2	2	2	1	1	0	2	2	2	1	0	0	34041	18723	33145	0			1.18874	0.65382	1.15745		0.7618
A0A345IHU7	Lrp/AsnC family transcriptional regulator OS=Deinococcus wulumuqiensis OX=980427 GN=DVJ83_09050 PE=4 SV=1	DVJ83_09050	10.381	51.6	28	3	3	3	4	6	4	5	6	3	3	3	3	3	2	3	3	3	3	3	2	906170	1133000	1026400	984650	1134300	1227100	0.847995	1.06026	0.960506	0.921436	1.06148	1.14832	1.0915	0.391372
A0A345IHU9	D-3-phosphoglycerate dehydrogenase(predicted) OS=Deinococcus wulumuqiensis OX=980427 GN=DVJ83_09065 PE=4 SV=1	DVJ83_09065	51.17	19.8	27	7	7	5	4	4	4	6	4	6	6	6	6	7	7	6	6	6	6	7	7	412050	470870	494040	328690	362670	341050	1.02612	1.1726	1.2303	0.818529	0.903149	0.849309	0.7498	0.00961656
A0A345IHV5	Uracil-xanthine permease OS=Deinococcus wulumuqiensis OX=980427 GN=DVJ83_09100 PE=4 SV=1	DVJ83_09100	43.161	3.8	6	2	2	2	1	1	1	0	1	2	1	2	2	1	1	2	1	2	2	1	1	121260	0	100190	83717	0	0	1.19207		0.984936	0.822995			0.7561
A0A345IHV7	UvrABC system protein B OS=Deinococcus wulumuqiensis OX=980427 GN=uvrB PE=3 SV=1	uvrB	75.537	15.6	47	9	9	6	8	5	11	7	10	7	7	6	9	9	9	7	7	6	9	9	9	816440	934020	917580	997320	988520	998680	0.866623	0.99143	0.97398	1.05862	1.04928	1.06007	1.1186	0.0546665
A0A345IHW0	Macro domain-containing protein OS=Deinococcus wulumuqiensis OX=980427 GN=DVJ83_09135 PE=4 SV=1	DVJ83_09135	17.687	23.5	15	3	3	1	2	1	3	4	4	2	2	1	3	3	3	2	2	1	3	3	3	324760	334320	0	505520	556110	562470	0.711201	0.732137		1.10705	1.21784	1.23177	1.6428	0.00160692
A0A345IHW4	ABM domain-containing protein(predicted) OS=Deinococcus wulumuqiensis OX=980427 GN=DVJ83_09155 PE=4 SV=1	DVJ83_09155	8.5286	19.5	1	1	1	0	0	0	0	1	0	1	1	1	0	1	0	1	1	1	0	1	0	0	0	49888	0	0	0			1
A0A345IHW8	Acyl-CoA thioesterase OS=Deinococcus wulumuqiensis OX=980427 GN=DVJ83_09205 PE=4 SV=1	DVJ83_09205	18.189	16.8	4	2	2	0	0	0	2	1	1	1	0	0	2	1	1	1	0	0	2	1	1	0	0	0	56046	0	0				1
A0A345IHX0	Alanine--tRNA ligase OS=Deinococcus wulumuqiensis OX=980427 GN=alaS PE=3 SV=1	alaS	95.86	8.2	26	7	7	4	3	4	6	4	5	6	6	6	6	7	7	6	6	6	6	7	7	976470	913720	1055900	1126200	1144400	1251000	0.90586	0.847647	0.979546	1.04476	1.06165	1.16054	1.1953	0.0279009
A0A345IHX7	Uncharacterized protein OS=Deinococcus wulumuqiensis OX=980427 GN=DVJ83_09275 PE=4 SV=1	DVJ83_09275	78.123	31.2	100	19	19	17	15	18	14	19	17	18	17	17	18	17	18	18	17	17	18	17	18	11844000	12167000	11981000	7358000	8093800	8178700	1.1919	1.2244	1.20569	0.740459	0.814505	0.823048	0.6565	0.000257955
A0A345IHX8	Pseudouridine-5'-phosphate glycosidase OS=Deinococcus wulumuqiensis OX=980427 GN=psuG PE=3 SV=1	psuG	34.782	7.5	2	2	2	0	0	0	1	1	0	2	1	2	2	2	2	2	1	2	2	2	2	0	0	0	41992	41706	0				1.00342	0.996583
A0A345IHX9	Winged helix-turn-helix transcriptional regulator OS=Deinococcus wulumuqiensis OX=980427 GN=DVJ83_09285 PE=4 SV=1	DVJ83_09285	40.175	15.6	11	5	5	1	2	1	1	2	4	4	4	2	5	4	5	4	4	2	5	4	5	145710	178250	162420	172190	191190	225760	0.812872	0.994403	0.906092	0.960596	1.06659	1.25945	1.2113	0.126463
A0A345IHY3	ABC transporter ATP-binding protein OS=Deinococcus wulumuqiensis OX=980427 GN=DVJ83_09310 PE=4 SV=1	DVJ83_09310	34.988	15.4	4	4	4	0	0	0	4	0	0	0	0	0	4	4	2	0	0	0	4	4	2	0	0	0	131590	85544	39815				1.53638	0.998766	0.464859
A0A345IHY4	Aldo/keto reductase OS=Deinococcus wulumuqiensis OX=980427 GN=DVJ83_09315 PE=4 SV=1	DVJ83_09315	35.196	34.6	41	10	10	8	6	7	7	5	8	9	10	9	9	10	9	9	10	9	9	10	9	5484000	5145000	5802800	4387300	4182800	4425700	1.11813	1.04902	1.18313	0.894528	0.852832	0.902357	0.7909	0.00387604
A0A345IHY6	OstA-like_N domain-containing protein OS=Deinococcus wulumuqiensis OX=980427 GN=DVJ83_09325 PE=4 SV=1	DVJ83_09325	31.757	30.3	43	9	9	7	6	9	5	8	8	8	9	9	9	9	8	8	9	9	9	9	8	1360900	1429500	1463900	1208000	1274100	1392300	1.00452	1.05515	1.08054	0.891655	0.940446	1.02769	0.9107	0.111944
A0A345IHY7	OstA family protein OS=Deinococcus wulumuqiensis OX=980427 GN=DVJ83_09330 PE=4 SV=1	DVJ83_09330	34.077	10.9	15	3	3	3	3	3	3	2	1	3	3	3	3	3	3	3	3	3	3	3	3	502120	737460	543140	307080	445610	168250	1.11431	1.63658	1.20534	0.681476	0.988904	0.373383	0.5166	0.0782456
A0A345IHZ0	S8 family peptidase OS=Deinococcus wulumuqiensis OX=980427 GN=DVJ83_09345 PE=3 SV=1	DVJ83_09345	52.928	17.8	23	6	5	3	3	4	5	5	3	5	5	6	6	5	5	4	4	5	5	5	4	599380	585880	549380	1112500	1028400	1026300	0.733659	0.717135	0.672458	1.36173	1.25879	1.25622	1.8259	8.54449e-05
A0A345IHZ1	HlyC/CorC family transporter OS=Deinococcus wulumuqiensis OX=980427 GN=DVJ83_09355 PE=4 SV=1	DVJ83_09355	46.467	4	8	1	1	2	1	1	1	2	1	1	1	1	1	1	1	1	1	1	1	1	1	0	0	145080	0	0	0			1
A0A345IHZ3	NINE protein OS=Deinococcus wulumuqiensis OX=980427 GN=DVJ83_09365 PE=4 SV=1	DVJ83_09365	29.054	2.5	1	1	1	0	0	0	0	0	1	0	0	1	1	1	1	0	0	1	1	1	1	0	0	31318	0	0	0			1
A0A345IHZ7	Metallophosphoesterase OS=Deinococcus wulumuqiensis OX=980427 GN=DVJ83_09395 PE=4 SV=1	DVJ83_09395	28.306	11.9	8	2	2	0	2	2	1	2	1	1	2	2	2	2	2	1	2	2	2	2	2	0	84312	95922	75649	69452	76367		1.04943	1.19395	0.941606	0.864472	0.950543	0.8192	0.0491997
A0A345IHZ9	NADH oxidase OS=Deinococcus wulumuqiensis OX=980427 GN=DVJ83_09405 PE=4 SV=1	DVJ83_09405	42.904	6.2	3	2	2	0	1	0	0	2	0	1	1	1	2	2	2	1	1	1	2	2	2	0	0	0	10836000	9497400	12709000				0.983827	0.862292	1.15388
A0A345II00	Disulfide bond formation protein DsbA OS=Deinococcus wulumuqiensis OX=980427 GN=DVJ83_09410 PE=4 SV=1	DVJ83_09410	24.454	15.7	12	3	3	2	2	2	1	4	1	3	2	3	3	3	3	3	2	3	3	3	3	926030	1082200	950270	780740	858690	334820	1.12639	1.31635	1.15587	0.949661	1.04448	0.407262	0.6673	0.187307
A0A345II01	CinA-like protein OS=Deinococcus wulumuqiensis OX=980427 GN=DVJ83_09415 PE=3 SV=1	DVJ83_09415	42.755	15.2	21	6	6	2	4	2	5	5	3	5	5	5	5	6	4	5	5	5	5	6	4	347210	325330	341160	406140	395700	396200	0.94191	0.882554	0.925498	1.10177	1.07345	1.07481	1.1818	0.00139402
A0A345II02	RNA 2',3'-cyclic phosphodiesterase OS=Deinococcus wulumuqiensis OX=980427 GN=thpR PE=3 SV=1	thpR	25.988	30.4	22	5	5	3	4	4	4	4	3	4	5	4	5	5	5	4	5	4	5	5	5	489730	476120	512270	564940	773130	604680	0.858957	0.835086	0.898491	0.990871	1.35602	1.06057	1.3143	0.0536022
A0A345II03	Protein RecA OS=Deinococcus wulumuqiensis OX=980427 GN=recA PE=3 SV=1	recA	38.338	12.1	21	3	3	3	3	4	4	4	3	3	3	3	3	3	3	3	3	3	3	3	3	309520	332540	324050	399850	400640	393160	0.859873	0.923825	0.900239	1.11082	1.11301	1.09223	1.2355	0.00062857
A0A345II05	Uncharacterized protein OS=Deinococcus wulumuqiensis OX=980427 GN=DVJ83_09440 PE=4 SV=1	DVJ83_09440	22.907	6.4	3	1	1	1	0	0	0	1	1	1	0	0	0	1	1	1	0	0	0	1	1	10084	0	0	0	0	0	1
A0A345II09	Aminotransferase class I/II-fold pyridoxal phosphate-dependent enzyme OS=Deinococcus wulumuqiensis OX=980427 GN=DVJ83_09465 PE=3 SV=1	DVJ83_09465	43.693	11.4	10	4	4	3	1	1	2	2	1	4	3	4	4	3	3	4	3	4	4	3	3	217630	80068	135780	136560	180560	0	1.44971	0.533361	0.904479	0.909675	1.20277		1.0974	0.700054
A0A345II10	Uncharacterized protein OS=Deinococcus wulumuqiensis OX=980427 GN=DVJ83_09475 PE=4 SV=1	DVJ83_09475	57.017	2.2	5	1	1	1	1	1	1	0	1	1	1	1	1	1	1	1	1	1	1	1	1	0	0	75926	0	0	0			1
A0A345II12	Porphobilinogen deaminase OS=Deinococcus wulumuqiensis OX=980427 GN=hemC PE=3 SV=1	hemC	33.763	39	55	12	12	9	7	9	8	11	11	11	10	10	10	12	11	11	10	10	10	12	11	2138200	2077900	2136600	3141900	3398800	3245000	0.794949	0.77253	0.794354	1.16811	1.26362	1.20644	1.5404	6.2718e-05
A0A345II13	Asparaginase OS=Deinococcus wulumuqiensis OX=980427 GN=DVJ83_09500 PE=4 SV=1	DVJ83_09500	33.831	7.8	5	2	2	0	1	0	1	2	1	0	1	1	2	2	2	0	1	1	2	2	2	0	0	0	46024	61340	33717				0.978672	1.30436	0.716971
A0A345II14	NUDIX domain-containing protein OS=Deinococcus wulumuqiensis OX=980427 GN=DVJ83_09510 PE=4 SV=1	DVJ83_09510	16.279	34.5	11	4	4	2	0	3	2	2	2	3	4	4	4	4	3	3	4	4	4	4	3	309700	96673	230970	305820	294000	312360	1.19921	0.374333	0.894353	1.18418	1.13841	1.20951	1.4312	0.252931
A0A345II16	Phenylalanine--tRNA ligase beta subunit OS=Deinococcus wulumuqiensis OX=980427 GN=pheT PE=3 SV=1	pheT	87.83	13.3	31	7	7	6	4	5	6	5	5	6	6	5	6	6	6	6	6	5	6	6	6	657330	571780	647350	882170	971090	961240	0.840762	0.731339	0.827997	1.12834	1.24208	1.22948	1.4999	0.0016266
A0A345II19	Agmatine deiminase OS=Deinococcus wulumuqiensis OX=980427 GN=DVJ83_09535 PE=3 SV=1	DVJ83_09535	39.964	24.9	39	6	6	6	6	5	8	6	8	6	6	6	6	6	6	6	6	6	6	6	6	1957600	1969400	1920500	3264100	3376700	3316400	0.743171	0.747651	0.729087	1.23916	1.28191	1.25902	1.7028	1.75403e-06
A0A345II21	Acyl-CoA dehydrogenase OS=Deinococcus wulumuqiensis OX=980427 GN=DVJ83_09550 PE=3 SV=1	DVJ83_09550	65.756	23.4	44	13	12	8	3	4	12	7	10	12	8	10	12	12	12	11	8	10	12	12	12	790060	873220	848520	3377500	3534000	3583100	0.364464	0.402826	0.391432	1.55808	1.63027	1.65292	4.1781	2.06869e-06
A0A345II24	L-lactate dehydrogenase OS=Deinococcus wulumuqiensis OX=980427 GN=ldh PE=3 SV=1	ldh	32.272	19.4	16	5	5	3	2	2	3	2	4	5	5	5	5	5	4	5	5	5	5	5	4	2073200	1898500	2113000	2361600	2372700	2395900	0.941301	0.861982	0.959372	1.07224	1.07728	1.08782	1.1718	0.00863953
A0A345II25	Bacillithiol biosynthesis deacetylase BshB1 OS=Deinococcus wulumuqiensis OX=980427 GN=bshB1 PE=4 SV=1	bshB1	26.081	10.9	8	3	3	1	0	0	2	2	3	2	2	3	3	3	3	2	2	3	3	3	3	140620	137260	121560	96665	182030	116620	1.06161	1.03624	0.917717	0.729772	1.37424	0.880422	0.9897	0.828347
A0A345II28	Trimeric intracellular cation channel family protein OS=Deinococcus wulumuqiensis OX=980427 GN=DVJ83_09595 PE=4 SV=1	DVJ83_09595	22.846	6	3	1	1	1	1	0	0	1	0	1	1	1	1	1	1	1	1	1	1	1	1	0	0	3320.4	0	0	0			1
A0A345II30	Dihydrolipoyl dehydrogenase OS=Deinococcus wulumuqiensis OX=980427 GN=lpdA PE=3 SV=1	lpdA	49.111	19.5	36	8	8	8	7	6	6	5	4	8	8	6	7	8	7	8	8	6	7	8	7	864970	863090	881840	407550	433460	378870	1.35512	1.35218	1.38155	0.638496	0.679089	0.593564	0.4674	4.25471e-05
A0A345II32	Peptidyl-tRNA hydrolase OS=Deinococcus wulumuqiensis OX=980427 GN=pth PE=3 SV=1	pth	23.482	10.8	5	3	3	0	0	1	1	1	2	1	1	1	2	3	2	1	1	1	2	3	2	0	0	0	104760	102220	108550				0.996038	0.971889	1.03207
A0A345II33	Uncharacterized protein OS=Deinococcus wulumuqiensis OX=980427 GN=DVJ83_09620 PE=4 SV=1	DVJ83_09620	15.31	20.6	16	3	3	3	2	2	3	3	3	3	2	2	3	3	3	3	2	2	3	3	3	264300	311830	310350	300890	321690	328930	0.86279	1.01795	1.01312	0.982236	1.05014	1.07377	1.0734	0.294775
A0A345II36	TetR/AcrR family transcriptional regulator OS=Deinococcus wulumuqiensis OX=980427 GN=DVJ83_09645 PE=4 SV=1	DVJ83_09645	22.792	10.9	4	2	2	0	0	0	1	1	2	0	1	1	2	2	2	0	1	1	2	2	2	0	0	0	39501	45635	45918				0.90423	1.04465	1.05112
A0A345II37	Cyclase OS=Deinococcus wulumuqiensis OX=980427 GN=DVJ83_09655 PE=4 SV=1	DVJ83_09655	23.209	27.1	15	5	5	1	4	3	2	2	3	5	5	5	5	5	5	5	5	5	5	5	5	4706700	5929100	5410400	5620800	5519200	5501400	0.863942	1.08832	0.993111	1.03173	1.01308	1.00981	1.0371	0.57755
A0A345II46	1,2-phenylacetyl-CoA epoxidase subunit A OS=Deinococcus wulumuqiensis OX=980427 GN=paaG PE=4 SV=1	paaG	36.163	5.9	7	2	2	2	0	1	1	2	1	2	0	1	1	2	1	2	0	1	1	2	1	31240	0	0	0	29546	0	1.02787				0.972132		0.9458
A0A345II47	S-ribosylhomocysteine lyase OS=Deinococcus wulumuqiensis OX=980427 GN=luxS PE=3 SV=1	luxS	17.724	35.4	48	4	4	7	8	8	8	8	9	4	4	4	4	4	4	4	4	4	4	4	4	1087300	1049600	1036800	1489500	1510200	1476400	0.852807	0.823237	0.813198	1.16827	1.1845	1.15799	1.4104	2.56911e-05
A0A345II51	VWA domain-containing protein OS=Deinococcus wulumuqiensis OX=980427 GN=DVJ83_09735 PE=4 SV=1	DVJ83_09735	44.704	7	8	2	2	2	0	2	1	2	1	2	2	2	1	2	1	2	2	2	1	2	1	170720	159730	151250	0	64803	0	1.24954	1.16911	1.10704		0.47431		0.4036
A0A345II52	DUF11 domain-containing protein OS=Deinococcus wulumuqiensis OX=980427 GN=DVJ83_09740 PE=4 SV=1	DVJ83_09740	77.104	2.9	3	1	1	1	1	1	0	0	0	1	1	1	0	0	0	1	1	1	0	0	0	0	0	47720	0	0	0			1
A0A345II53	DUF11 domain-containing protein OS=Deinococcus wulumuqiensis OX=980427 GN=DVJ83_09745 PE=4 SV=1	DVJ83_09745	96.72	2.9	5	2	2	1	2	2	0	0	0	2	2	2	1	1	1	2	2	2	1	1	1	220880	231190	232430	0	0	0	0.968064	1.01325	1.01869
A0A345II62	ABC transporter ATP-binding protein OS=Deinococcus wulumuqiensis OX=980427 GN=DVJ83_09810 PE=4 SV=1	DVJ83_09810	67.103	4.7	11	2	2	2	1	2	2	2	2	2	1	2	2	2	2	2	1	2	2	2	2	30672	0	41686	16007	28278	42971	0.960818		1.30584	0.501428	0.885825	1.34609	0.8039	0.514724
A0A345II65	Type I restriction enzyme R Protein OS=Deinococcus wulumuqiensis OX=980427 GN=DVJ83_09830 PE=3 SV=1	DVJ83_09830	120.23	2.1	7	2	2	1	1	1	1	2	1	2	1	2	2	2	1	2	1	2	2	2	1	20626	0	22125	25733	33046	0	0.812607		0.871664	1.01381	1.30192		1.3749	0.138827
A0A345II68	Putative Type I methyltransferase M.DrdORF9850P OS=Deinococcus wulumuqiensis OX=980427 GN=DVJ83_09850 PE=4 SV=1	DVJ83_09850	56.288	2	3	1	1	0	0	0	1	1	1	1	1	1	1	1	1	1	1	1	1	1	1	0	0	6120.2	0	0	0			1
A0A345II73	GTP-binding protein OS=Deinococcus wulumuqiensis OX=980427 GN=DVJ83_09880 PE=4 SV=1	DVJ83_09880	33.571	10.4	4	2	2	2	2	0	0	0	0	2	2	1	2	1	2	2	2	1	2	1	2	25450	22711	0	11050	0	12440	1.42078	1.26787		0.616879		0.694477	0.4877	0.0128401
A0A345II75	Glycoside hydrolase family 10 protein OS=Deinococcus wulumuqiensis OX=980427 GN=DVJ83_09895 PE=4 SV=1	DVJ83_09895	53.92	3	6	1	1	1	1	1	1	1	1	1	1	1	1	1	1	1	1	1	1	1	1	0	0	4990	0	0	0			1
A0A345II78	DNA-binding response regulator OS=Deinococcus wulumuqiensis OX=980427 GN=DVJ83_09910 PE=4 SV=1	DVJ83_09910	24.196	14.2	7	2	2	1	1	1	2	1	1	1	1	1	2	2	2	1	1	1	2	2	2	0	0	0	145870	142650	185420				0.923345	0.902962	1.17369
A0A345II80	DNA-binding response regulator OS=Deinococcus wulumuqiensis OX=980427 GN=DVJ83_09925 PE=4 SV=1	DVJ83_09925	24.909	6.8	11	1	1	2	3	1	3	1	1	1	1	1	1	1	1	1	1	1	1	1	1	0	101420	0	142310	85350	0		0.924578		1.29734	0.778078		1.1224
A0A345II82	Large-conductance mechanosensitive channel OS=Deinococcus wulumuqiensis OX=980427 GN=mscL PE=3 SV=1	mscL	14.086	18	20	4	4	2	4	2	3	5	4	4	3	3	4	4	4	4	3	3	4	4	4	2294200	2184100	2332500	2110500	2135300	2101000	1.04618	0.995972	1.06364	0.96241	0.973719	0.958077	0.9319	0.0259545
A0A345II83	Metal-dependent carboxypeptidase OS=Deinococcus wulumuqiensis OX=980427 GN=DVJ83_09955 PE=3 SV=1	DVJ83_09955	56.472	29.6	94	15	15	17	15	16	14	15	17	15	13	14	15	14	13	15	13	14	15	14	13	4457900	4231400	4372300	3976100	3844900	4101900	1.07056	1.01617	1.05	0.954856	0.923348	0.985067	0.9128	0.0192609
A0A345II84	DUF1206 domain-containing protein OS=Deinococcus wulumuqiensis OX=980427 GN=DVJ83_09965 PE=4 SV=1	DVJ83_09965	29.89	6.1	6	1	1	1	1	1	1	1	1	1	1	1	1	1	1	1	1	1	1	1	1	0	0	59467	0	0	0			1
A0A345II85	NUDIX domain-containing protein OS=Deinococcus wulumuqiensis OX=980427 GN=DVJ83_09970 PE=4 SV=1	DVJ83_09970	43.539	7	5	3	3	1	0	0	1	1	2	2	0	1	1	2	3	2	0	1	1	2	3	0	0	0	0	0	73465						1
A0A345II89	Peptide deformylase OS=Deinococcus wulumuqiensis OX=980427 GN=def PE=3 SV=1	def	26.042	19.9	4	3	3	0	0	1	1	0	2	1	1	2	3	2	3	1	1	2	3	2	3	0	0	30218	22336	0	22980			1.20017	0.887124		0.912702	0.7498
A0A345II90	Methionyl-tRNA formyltransferase OS=Deinococcus wulumuqiensis OX=980427 GN=fmt PE=3 SV=1	fmt	34.799	22	32	5	5	5	5	4	6	6	6	5	5	5	5	5	5	5	5	5	5	5	5	752220	812790	679550	988150	1041000	1100000	0.839889	0.907518	0.75875	1.10332	1.16233	1.2282	1.3941	0.00522134
A0A345II94	tRNA-dihydrouridine synthase OS=Deinococcus wulumuqiensis OX=980427 GN=DVJ83_10035 PE=3 SV=1	DVJ83_10035	32.913	10.1	8	2	2	0	0	0	2	3	3	0	0	0	2	2	2	0	0	0	2	2	2	0	0	0	36626	36932	34337				1.01838	1.02689	0.954734
A0A345IIA7	Flavin reductase OS=Deinococcus wulumuqiensis OX=980427 GN=DVJ83_10120 PE=4 SV=1	DVJ83_10120	18.335	35.5	46	4	4	7	7	5	9	9	9	3	3	3	4	4	3	3	3	3	4	4	3	4828000	5056200	4549900	5436000	5316600	4962000	0.960837	1.00625	0.905492	1.08184	1.05808	0.987505	1.0887	0.106769
A0A345IIB0	Ribonuclease Y OS=Deinococcus wulumuqiensis OX=980427 GN=rny PE=3 SV=1	rny	66.313	7.6	10	4	4	2	1	1	2	2	2	3	1	2	4	4	3	3	1	2	4	4	3	171520	0	125920	142960	175290	175510	1.08392		0.795753	0.903438	1.10775	1.10914	1.1067	0.507662
A0A345IIB1	Magnesium transporter CorA family protein OS=Deinococcus wulumuqiensis OX=980427 GN=DVJ83_10140 PE=4 SV=1	DVJ83_10140	35.586	10.6	10	3	3	1	1	2	2	2	2	3	3	3	3	3	3	3	3	3	3	3	3	174470	180710	171650	162090	170840	164290	1.02224	1.0588	1.00571	0.9497	1.00097	0.96259	0.9438	0.0573335
A0A345IIB2	Peptidyl-prolyl cis-trans isomerase OS=Deinococcus wulumuqiensis OX=980427 GN=DVJ83_10145 PE=3 SV=1	DVJ83_10145	17.525	50.6	6	5	5	1	1	2	1	1	0	5	5	5	4	4	4	5	5	5	4	4	4	274280	260040	322280	0	0	0	0.960588	0.910717	1.1287
A0A345IIB6	Acetyl-coenzyme A synthetase OS=Deinococcus wulumuqiensis OX=980427 GN=acs PE=3 SV=1	acs	72.156	10.6	12	6	6	2	2	1	2	3	2	5	5	5	6	5	6	5	5	5	6	5	6	252120	290240	319470	488750	489360	505680	0.644913	0.742422	0.817191	1.2502	1.25176	1.29351	1.7217	0.00141187
A0A345IIB8	Uncharacterized protein OS=Deinococcus wulumuqiensis OX=980427 GN=DVJ83_10190 PE=4 SV=1	DVJ83_10190	16.832	11.2	7	1	1	2	1	0	1	2	1	1	1	1	1	1	1	1	1	1	1	1	1	0	0	33287	0	0	0			1
A0A345IIB9	3-hydroxyacyl-CoA dehydrogenase/enoyl-CoA hydratase family protein OS=Deinococcus wulumuqiensis OX=980427 GN=DVJ83_10200 PE=4 SV=1	DVJ83_10200	85.106	17.8	55	12	12	8	7	8	11	10	11	11	11	12	10	12	12	11	11	12	10	12	12	3057200	3406600	2873200	3020600	3088100	3094300	0.989385	1.10246	0.929838	0.97754	0.999385	1.00139	0.9856	0.823018
A0A345IIC2	Thiolase family protein OS=Deinococcus wulumuqiensis OX=980427 GN=DVJ83_10215 PE=3 SV=1	DVJ83_10215	41.062	19.3	34	8	7	7	5	4	6	8	4	7	7	6	6	7	7	7	7	6	6	6	6	2617500	2669900	2811800	1935300	1989300	2074600	1.11396	1.13626	1.19665	0.823625	0.846607	0.882909	0.7407	0.000518738
A0A345IIC5	Cytochrome c4 OS=Deinococcus wulumuqiensis OX=980427 GN=DVJ83_10240 PE=4 SV=1	DVJ83_10240	23.327	12.1	26	2	2	3	3	5	6	4	5	2	2	2	2	2	2	2	2	2	2	2	2	933020	934170	714950	1414600	1300800	1412700	0.834265	0.835294	0.639277	1.26487	1.16312	1.26317	1.5987	0.00693354
A0A345IID2	M20 family peptidase OS=Deinococcus wulumuqiensis OX=980427 GN=DVJ83_10290 PE=4 SV=1	DVJ83_10290	39.124	34.3	47	9	9	6	7	7	8	11	8	8	7	9	9	9	9	8	7	9	9	9	9	2724600	3197700	3231800	3696900	3719600	3759000	0.804128	0.943757	0.953821	1.09109	1.09779	1.10942	1.2208	0.0217209
A0A345IID6	Nucleoside diphosphate kinase OS=Deinococcus wulumuqiensis OX=980427 GN=ndk PE=3 SV=1	ndk	15.055	44.2	12	5	5	3	2	2	1	2	2	5	4	5	5	4	5	5	4	5	5	4	5	161520	164070	172480	57498	54049	72349	1.42107	1.4435	1.5175	0.505873	0.475528	0.636533	0.3692	0.000381868
A0A345IID8	S9 family peptidase OS=Deinococcus wulumuqiensis OX=980427 GN=DVJ83_10340 PE=4 SV=1	DVJ83_10340	76.178	14.4	40	9	9	9	4	6	5	7	9	7	4	9	9	8	9	7	4	9	9	8	9	2218200	2091800	1990900	2654100	2747900	3011900	0.904477	0.852937	0.811795	1.08222	1.12046	1.22811	1.3353	0.00414279
A0A345IIE0	Peptidase C39 family protein OS=Deinococcus wulumuqiensis OX=980427 GN=DVJ83_10350 PE=4 SV=1	DVJ83_10350	37.417	3.4	4	1	1	0	1	1	1	1	0	0	1	1	1	1	1	0	1	1	1	1	1	0	0	51544	0	0	0			1
A0A345IIE1	Esterase family protein OS=Deinococcus wulumuqiensis OX=980427 GN=DVJ83_10355 PE=4 SV=1	DVJ83_10355	38.624	15.6	35	5	5	7	5	6	7	5	5	5	5	5	5	5	5	5	5	5	5	5	5	1435200	1485300	1539500	1841100	1943900	1969400	0.843045	0.872474	0.904312	1.08147	1.14186	1.15684	1.2902	0.000914352
A0A345IIE2	Fatty acid--CoA ligase OS=Deinococcus wulumuqiensis OX=980427 GN=DVJ83_10360 PE=4 SV=1	DVJ83_10360	60.994	11.6	21	6	5	3	2	5	4	3	4	6	5	5	4	4	4	5	4	4	4	4	4	751530	736870	864830	1308600	1307000	1286400	0.720866	0.706804	0.829543	1.25521	1.25367	1.23391	1.6581	0.000557211
A0A345IIE4	2-(1,2-epoxy-1,2-dihydrophenyl)acetyl-CoA isomerase OS=Deinococcus wulumuqiensis OX=980427 GN=DVJ83_10375 PE=4 SV=1	DVJ83_10375	28.199	5.4	3	1	1	0	1	1	0	0	1	1	1	1	1	0	1	1	1	1	1	0	1	0	0	8016.4	0	0	0			1
A0A345IIE6	RidA family protein OS=Deinococcus wulumuqiensis OX=980427 GN=DVJ83_10385 PE=4 SV=1	DVJ83_10385	13.475	17.6	13	3	3	2	3	1	2	2	3	3	3	3	3	3	3	3	3	3	3	3	3	1359500	1202000	1041600	829090	886140	966560	1.29787	1.14751	0.994385	0.791508	0.845972	0.922746	0.7443	0.0305235
A0A345IIF6	Dihydrolipoyl dehydrogenase OS=Deinococcus wulumuqiensis OX=980427 GN=lpdA PE=3 SV=1	lpdA	49.268	27.4	47	10	10	7	5	9	8	10	8	8	8	8	8	9	9	8	8	8	8	9	9	793810	822380	778330	565780	535560	535430	1.18147	1.22399	1.15843	0.842083	0.797105	0.796911	0.6835	9.87982e-05
A0A345IIF7	DUF2141 domain-containing protein(predicted) OS=Deinococcus wulumuqiensis OX=980427 GN=DVJ83_10455 PE=4 SV=1	DVJ83_10455	18.613	27.8	7	3	3	1	1	2	1	1	1	3	3	3	3	3	3	3	3	3	3	3	3	0	0	1290100	0	0	0			1
A0A345IIF9	Ig-like domain (Group 3)(predicted) OS=Deinococcus wulumuqiensis OX=980427 GN=DVJ83_10465 PE=4 SV=1	DVJ83_10465	49.94	9.7	3	3	3	1	1	1	0	0	0	3	3	3	2	2	2	3	3	3	2	2	2	0	0	18106	0	0	0			1
A0A345IIG2	N-carbamoylputrescine amidase OS=Deinococcus wulumuqiensis OX=980427 GN=aguB PE=4 SV=1	aguB	33.535	4.4	8	2	2	2	1	1	2	1	1	2	1	1	2	1	1	2	1	1	2	1	1	173300	0	0	193220	0	0	0.945651			1.05435			1.1149
A0A345IIH0	Nitronate monooxygenase OS=Deinococcus wulumuqiensis OX=980427 GN=DVJ83_10555 PE=4 SV=1	DVJ83_10555	51.267	21.3	32	10	10	3	4	5	7	7	6	8	6	9	9	10	9	8	6	9	9	10	9	353410	406030	387660	809230	866680	881820	0.57235	0.657569	0.627818	1.31055	1.40359	1.42811	2.2297	7.80277e-05
A0A345IIH1	Helix-hairpin-helix domain-containing protein OS=Deinococcus wulumuqiensis OX=980427 GN=DVJ83_10560 PE=4 SV=1	DVJ83_10560	75.369	4.2	6	2	2	0	0	1	1	1	3	1	1	2	1	1	2	1	1	2	1	1	2	0	0	29542	0	0	63608			0.634289			1.36571	2.1531
A0A345IIH3	Alpha/beta fold hydrolase OS=Deinococcus wulumuqiensis OX=980427 GN=DVJ83_10575 PE=4 SV=1	DVJ83_10575	31.438	5	6	2	2	1	1	1	1	1	1	2	2	2	2	2	2	2	2	2	2	2	2	66153	62354	99674	103170	110440	103760	0.727554	0.685773	1.09622	1.13467	1.21463	1.14116	1.3909	0.0775456
A0A345IIH4	Endolytic murein transglycosylase OS=Deinococcus wulumuqiensis OX=980427 GN=mltG PE=3 SV=1	mltG	36.947	7.6	7	3	3	1	1	2	1	1	1	3	1	3	3	3	3	3	1	3	3	3	3	532650	0	573730	262350	260210	238140	1.42643		1.53644	0.702568	0.696837	0.637734	0.4584	0.000527472
A0A345IIH8	MBL fold metallo-hydrolase OS=Deinococcus wulumuqiensis OX=980427 GN=DVJ83_10605 PE=4 SV=1	DVJ83_10605	22.771	25.1	30	4	4	4	3	5	7	7	4	3	4	4	3	4	3	3	4	4	3	4	3	604910	676000	642380	1008200	1091900	1079400	0.71127	0.794859	0.755328	1.18547	1.28389	1.26919	1.6532	0.000244422
A0A345III3	Histidine phosphatase family protein OS=Deinococcus wulumuqiensis OX=980427 GN=DVJ83_10635 PE=4 SV=1	DVJ83_10635	27.377	14.7	27	3	3	4	4	4	4	6	5	3	3	3	2	3	3	3	3	3	2	3	3	687210	676140	652580	502220	533530	552380	1.14406	1.12563	1.08641	0.83609	0.888215	0.919596	0.7878	0.00166178
A0A345III4	4Fe-4S dicluster domain-containing protein OS=Deinococcus wulumuqiensis OX=980427 GN=DVJ83_10640 PE=4 SV=1	DVJ83_10640	118.14	5.1	20	6	6	2	1	4	5	4	4	6	3	6	6	6	6	6	3	6	6	6	6	312360	364440	344000	256790	278290	281710	1.0199	1.18995	1.12321	0.838457	0.908658	0.919824	0.8001	0.0143552
A0A345III5	Arginine--tRNA ligase OS=Deinococcus wulumuqiensis OX=980427 GN=argS PE=3 SV=1	argS	66.48	6.1	20	6	6	2	3	3	2	6	4	4	3	5	5	5	4	4	3	5	5	5	4	187460	162030	152650	305780	328890	306050	0.779535	0.673787	0.634781	1.27156	1.36766	1.27268	1.8734	0.000653879
A0A345III6	DUF177 domain-containing protein OS=Deinococcus wulumuqiensis OX=980427 GN=DVJ83_10660 PE=4 SV=1	DVJ83_10660	21.882	17.5	17	2	2	4	2	3	4	3	1	2	2	2	2	2	1	2	2	2	2	2	1	1229200	933260	943440	914520	940150	1011000	1.23505	0.937703	0.947932	0.918874	0.944626	1.01581	0.9227	0.484262
A0A345III9	Manganese-dependent inorganic pyrophosphatase OS=Deinococcus wulumuqiensis OX=980427 GN=DVJ83_10690 PE=4 SV=1	DVJ83_10690	33.928	5.7	3	1	1	0	0	0	2	0	1	0	0	0	1	0	1	0	0	0	1	0	1	0	0	0	0	0	13324						1
A0A345IIJ0	S-layer protein OS=Deinococcus wulumuqiensis OX=980427 GN=DVJ83_10695 PE=4 SV=1	DVJ83_10695	119.07	44.3	103	36	35	22	16	19	17	15	14	35	31	33	31	31	31	35	30	32	30	30	31	2650700	2433600	2654800	1873900	1929500	1839400	1.18849	1.09115	1.19032	0.840195	0.865124	0.824726	0.7291	0.000590774
A0A345IIJ1	Queuine tRNA-ribosyltransferase OS=Deinococcus wulumuqiensis OX=980427 GN=tgt PE=3 SV=1	tgt	43.554	6.7	11	2	2	2	1	2	2	1	3	2	2	2	2	2	2	2	2	2	2	2	2	307760	288460	314490	175300	193450	197680	1.25009	1.1717	1.27743	0.712052	0.785775	0.802957	0.622	0.000460591
A0A345IIJ2	Ribosomal silencing factor RsfS OS=Deinococcus wulumuqiensis OX=980427 GN=rsfS PE=3 SV=1	rsfS	12.945	21.6	10	3	3	2	2	1	1	2	2	3	2	2	3	3	3	3	2	2	3	3	3	328930	403420	448720	462810	424440	468690	0.777916	0.954084	1.06122	1.09454	1.0038	1.10845	1.1481	0.205919
A0A345IIJ4	NAD-dependent malic enzyme OS=Deinococcus wulumuqiensis OX=980427 GN=DVJ83_10735 PE=3 SV=1	DVJ83_10735	64.58	11.5	23	6	6	3	2	3	4	6	5	5	5	6	6	6	6	5	5	6	6	6	6	448470	460010	411460	1066600	1074500	1044200	0.597265	0.612633	0.547975	1.42048	1.431	1.39065	2.4132	1.44282e-05
A0A345IIJ6	Flavin reductase family protein OS=Deinococcus wulumuqiensis OX=980427 GN=DVJ83_10745 PE=4 SV=1	DVJ83_10745	23.437	5.1	5	1	1	1	0	1	1	1	1	1	0	1	1	1	1	1	0	1	1	1	1	0	0	123230	0	0	0			1
A0A345IIK4	Uncharacterized protein OS=Deinococcus wulumuqiensis OX=980427 GN=DVJ83_10785 PE=4 SV=1	DVJ83_10785	17.217	22.8	4	3	3	1	0	0	1	1	1	2	2	2	3	2	3	2	2	2	3	2	3	0	0	0	0	0	129170						1
A0A345IIK9	Membrane protein(predicted) OS=Deinococcus wulumuqiensis OX=980427 GN=DVJ83_10810 PE=4 SV=1	DVJ83_10810	31.26	13.9	11	3	2	2	2	2	2	1	2	3	2	3	3	1	2	2	2	2	2	1	2	65266	68725	69168	66850	0	71707	0.954974	1.00559	1.01207	0.978151		1.04922	1.023	0.569548
A0A345IIL0	Nitric oxide synthase oxygenase OS=Deinococcus wulumuqiensis OX=980427 GN=DVJ83_10815 PE=3 SV=1	DVJ83_10815	38.249	8.7	9	2	2	1	1	1	2	2	2	2	2	1	2	2	2	2	2	1	2	2	2	21050	32847	0	63968	50085	44797	0.494719	0.771973		1.50338	1.1771	1.05282	1.9649	0.0488434
A0A345IIL2	DUF4403 family protein OS=Deinococcus wulumuqiensis OX=980427 GN=DVJ83_10825 PE=4 SV=1	DVJ83_10825	48.148	3.5	6	1	1	1	1	1	1	1	1	1	1	1	1	1	1	1	1	1	1	1	1	0	0	48219	0	0	0			1
A0A345IIL4	Acetate kinase OS=Deinococcus wulumuqiensis OX=980427 GN=ackA PE=3 SV=1	ackA	42.978	37	50	11	11	10	5	7	9	9	10	8	6	7	10	10	10	8	6	7	10	10	10	371560	349220	365470	702490	720520	755870	0.682778	0.641726	0.671587	1.29089	1.32403	1.38899	2.0059	1.63841e-05
A0A345IIL5	Flavin prenyltransferase UbiX OS=Deinococcus wulumuqiensis OX=980427 GN=ubiX PE=3 SV=1	ubiX	20.337	15.1	8	2	2	2	1	1	1	1	2	2	1	2	1	1	2	2	1	2	1	1	2	36337	0	39093	0	0	29020	1.04367		1.12282			0.833509	0.7695
A0A345IIL6	2-C-methyl-D-erythritol 4-phosphate cytidylyltransferase OS=Deinococcus wulumuqiensis OX=980427 GN=ispD PE=3 SV=1	ispD	23.176	23.9	22	4	4	4	3	3	4	4	4	3	4	4	4	4	4	3	4	4	4	4	4	195810	241950	236470	359960	350840	373780	0.667986	0.825388	0.806693	1.22797	1.19686	1.27511	1.6086	0.00231747
A0A345IIL7	4-diphosphocytidyl-2-C-methyl-D-erythritol kinase OS=Deinococcus wulumuqiensis OX=980427 GN=ispE PE=3 SV=1	ispE	28.781	8.7	8	2	2	0	0	1	2	2	3	2	1	1	2	2	2	2	1	1	2	2	2	48523	0	0	165630	193510	187320	0.326214			1.11351	1.30095	1.25933	3.754
A0A345IIM4	Uncharacterized protein OS=Deinococcus wulumuqiensis OX=980427 GN=DVJ83_10900 PE=4 SV=1	DVJ83_10900	18.037	11.1	4	2	2	1	1	0	0	0	2	2	2	2	2	2	2	2	2	2	2	2	2	41905	44353	27786	43908	47037	58190	0.955357	1.01117	0.63347	1.00102	1.07236	1.32663	1.3077	0.17299
A0A345IIM8	YihY/virulence factor BrkB family protein OS=Deinococcus wulumuqiensis OX=980427 GN=DVJ83_10920 PE=4 SV=1	DVJ83_10920	43.286	5.8	11	2	2	2	1	2	2	2	2	2	1	2	2	2	2	2	1	2	2	2	2	429470	0	378760	218870	242310	232880	1.42938		1.26061	0.728455	0.806469	0.775083	0.5725	0.00270795
A0A345IIM9	Amino acid ABC transporter substrate-binding protein OS=Deinococcus wulumuqiensis OX=980427 GN=DVJ83_10925 PE=4 SV=1	DVJ83_10925	27.26	20.9	20	4	4	3	4	5	3	2	3	3	4	4	4	3	3	3	4	4	4	3	3	502270	508320	481710	217500	231040	223030	1.3927	1.40948	1.33569	0.603086	0.64063	0.61842	0.45	4.80758e-06
A0A345IIN0	Glutamine--tRNA ligase OS=Deinococcus wulumuqiensis OX=980427 GN=glnS PE=3 SV=1	glnS	90.497	10.6	52	9	9	8	10	9	9	10	6	9	8	9	9	9	9	9	8	9	9	9	9	1993600	2048100	2062700	2156200	2163000	2352700	0.936233	0.961828	0.968684	1.01259	1.01579	1.10487	1.093	0.0440436
A0A345IIN1	DedA family protein OS=Deinococcus wulumuqiensis OX=980427 GN=DVJ83_10935 PE=4 SV=1	DVJ83_10935	22.017	4.9	1	1	1	0	0	0	0	0	1	1	1	0	1	1	1	1	1	0	1	1	1	0	15777	0	0	0	0		1
A0A345IIN3	CHAD domain-containing protein OS=Deinococcus wulumuqiensis OX=980427 GN=DVJ83_10945 PE=4 SV=1	DVJ83_10945	28.316	22.1	42	5	5	7	6	7	6	8	8	5	5	4	4	5	5	5	5	4	4	5	5	1295300	1303200	1380700	1637200	1691800	1655600	0.867021	0.872309	0.924184	1.09587	1.13242	1.10819	1.2527	0.000557111
A0A345IIN4	3-methyl-2-oxobutanoate hydroxymethyltransferase OS=Deinococcus wulumuqiensis OX=980427 GN=panB PE=3 SV=1	panB	30.254	4.6	14	1	1	2	3	2	1	3	3	1	1	1	1	1	1	1	1	1	1	1	1	0	0	398610	0	0	0			1
A0A345IIN5	DUF420 domain-containing protein OS=Deinococcus wulumuqiensis OX=980427 GN=DVJ83_10960 PE=4 SV=1	DVJ83_10960	19.835	7.9	0	1	1	0	0	0	0	0	0	1	1	1	1	1	1	1	1	1	1	1	1	0	0	0	0	0	0
A0A345IIN6	Heme A synthase OS=Deinococcus wulumuqiensis OX=980427 GN=DVJ83_10965 PE=4 SV=1	DVJ83_10965	35.214	3.3	6	1	1	1	1	1	1	1	1	1	1	1	1	1	1	1	1	1	1	1	1	0	0	245540	0	0	0			1
A0A345IIN8	Cytochrome c domain-containing protein OS=Deinococcus wulumuqiensis OX=980427 GN=DVJ83_10980 PE=4 SV=1	DVJ83_10980	16.118	10	0	1	1	0	0	0	0	0	0	1	1	1	1	1	1	1	1	1	1	1	1	0	0	0	0	0	0
A0A345IIN9	Cytochrome C oxidase subunit III OS=Deinococcus wulumuqiensis OX=980427 GN=DVJ83_10985 PE=3 SV=1	DVJ83_10985	91.628	4.3	5	3	2	1	1	0	1	1	1	2	2	2	2	3	3	2	2	2	2	2	2	0	0	34612	0	0	0			1
A0A345IIP0	Glycerol-3-phosphate dehydrogenase [NAD(P)+] OS=Deinococcus wulumuqiensis OX=980427 GN=gpsA PE=3 SV=1	gpsA	33.909	8.2	9	2	2	0	0	0	3	3	3	0	0	0	2	2	2	0	0	0	2	2	2	0	0	0	156570	170770	158690				0.966422	1.05407	0.979507
A0A345IIP1	Class I SAM-dependent methyltransferase OS=Deinococcus wulumuqiensis OX=980427 GN=DVJ83_10995 PE=4 SV=1	DVJ83_10995	27.933	9.9	7	2	2	1	1	1	0	2	2	2	2	1	2	2	2	2	2	1	2	2	2	47958	48592	0	42282	46565	47492	1.02963	1.04324		0.907772	0.999725	1.01963	0.9414	0.277796
A0A345IIP2	YpdA family putative bacillithiol disulfide reductase OS=Deinococcus wulumuqiensis OX=980427 GN=ypdA PE=4 SV=1	ypdA	36.376	6.9	15	2	2	3	2	3	2	2	3	2	2	2	2	2	2	2	2	2	2	2	2	1024800	979230	948870	630460	631450	647030	1.26471	1.20847	1.171	0.778051	0.779273	0.7985	0.6465	5.29396e-05
A0A345IIP3	DUF3105 domain-containing protein OS=Deinococcus wulumuqiensis OX=980427 GN=DVJ83_11005 PE=4 SV=1	DVJ83_11005	20.171	11.6	4	2	2	2	0	0	1	0	1	2	2	1	1	1	2	2	2	1	1	1	2	155500	98254	0	0	0	39180	1.59251	1.00624				0.401251	0.3088
A0A345IIP6	Fumarate hydratase class II OS=Deinococcus wulumuqiensis OX=980427 GN=fumC PE=3 SV=1	fumC	49.896	26.1	23	8	7	7	2	3	4	3	4	8	7	6	6	6	5	7	6	6	6	5	5	3672700	4222800	4210100	3489200	3692800	3705900	0.958366	1.10191	1.0986	0.910483	0.963611	0.96703	0.8994	0.105276
A0A345IIQ2	Endonuclease/exonuclease/phosphatase OS=Deinococcus wulumuqiensis OX=980427 GN=DVJ83_11055 PE=4 SV=1	DVJ83_11055	108.49	1.5	6	1	1	1	1	1	1	1	1	1	1	1	1	1	1	1	1	1	1	1	1	0	0	46799	0	0	0			1
A0A345IIQ3	Thymidylate synthase OS=Deinococcus wulumuqiensis OX=980427 GN=thyA PE=3 SV=1	thyA	30.332	19.3	22	4	4	3	3	4	5	3	4	4	3	3	4	4	3	4	3	3	4	4	3	218290	263480	247730	395490	382990	417110	0.680353	0.821198	0.772109	1.23264	1.19368	1.30002	1.6389	0.00121825
A0A345IIQ8	Pyruvate kinase OS=Deinococcus wulumuqiensis OX=980427 GN=pyk PE=3 SV=1	pyk	52.184	2.9	2	1	1	0	1	0	0	1	0	0	1	0	1	1	0	0	1	0	1	1	0	0	8290	0	0	0	0		1
A0A345IIR0	Enolase OS=Deinococcus wulumuqiensis OX=980427 GN=eno PE=3 SV=1	eno	45.642	11.1	15	4	4	3	3	3	2	2	2	3	4	3	4	2	3	3	4	3	4	2	3	668080	671250	427290	293890	584750	512990	1.26921	1.27523	0.81176	0.558328	1.1109	0.974571	0.7877	0.373734
A0A345IIR4	TrmB family transcriptional regulator OS=Deinococcus wulumuqiensis OX=980427 GN=DVJ83_11120 PE=4 SV=1	DVJ83_11120	24.163	6.8	5	1	1	2	0	1	1	1	0	1	1	1	1	1	0	1	1	1	1	1	0	0	0	65587	0	0	0			1
A0A345IIS1	ParA family protein OS=Deinococcus wulumuqiensis OX=980427 GN=DVJ83_11155 PE=4 SV=1	DVJ83_11155	26.056	4.8	1	1	1	0	0	0	0	0	1	0	0	0	1	1	1	0	0	0	1	1	1	0	0	0	0	0	15103						1
A0A345IIS6	N5-carboxyaminoimidazole ribonucleotide synthase OS=Deinococcus wulumuqiensis OX=980427 GN=purK PE=3 SV=1	purK	39.596	11.9	25	4	4	4	4	5	5	4	3	4	4	4	4	4	4	4	4	4	4	4	4	734100	668170	643120	1102200	1010900	1105400	0.836758	0.761608	0.733055	1.25633	1.15227	1.25998	1.5735	0.000756928
A0A345IIS7	Vancomycin resistance protein OS=Deinococcus wulumuqiensis OX=980427 GN=DVJ83_11205 PE=4 SV=1	DVJ83_11205	43.44	10.9	18	3	3	4	2	4	3	2	3	3	3	3	3	3	3	3	3	3	3	3	3	895870	943960	959270	636420	636110	649750	1.13848	1.1996	1.21905	0.808772	0.808378	0.825712	0.6867	6.66283e-05
A0A345IIT2	Thiamine pyrophosphate-dependent dehydrogenase E1 component subunit alpha OS=Deinococcus wulumuqiensis OX=980427 GN=DVJ83_11235 PE=4 SV=1	DVJ83_11235	40.899	11.7	9	3	3	2	1	1	2	1	2	2	2	1	2	2	2	2	2	1	2	2	2	0	0	0	92897	112830	112240				0.876478	1.06454	1.05898
A0A345IIT5	Dihydrolipoamide acetyltransferase component of pyruvate dehydrogenase complex OS=Deinococcus wulumuqiensis OX=980427 GN=DVJ83_11250 PE=3 SV=1	DVJ83_11250	55.5	5	12	3	3	2	3	3	2	1	1	3	3	3	3	3	2	3	3	3	3	3	2	740620	798360	748120	703560	724440	697720	1.007	1.08551	1.0172	0.956613	0.985003	0.948672	0.9294	0.0496656
A0A345IIT9	Adenylosuccinate synthetase OS=Deinococcus wulumuqiensis OX=980427 GN=purA PE=3 SV=1	purA	43.71	36	65	13	12	11	11	12	9	10	12	11	9	11	10	11	10	11	9	11	10	11	10	2420000	2352800	2707400	3012900	2927800	2977400	0.885458	0.86087	0.990615	1.1024	1.07126	1.08941	1.1922	0.0152659
A0A345IIU3	HD domain-containing protein OS=Deinococcus wulumuqiensis OX=980427 GN=DVJ83_11300 PE=4 SV=1	DVJ83_11300	40.369	5.9	2	2	2	0	0	0	1	1	0	0	0	0	2	2	1	0	0	0	2	2	1	0	0	0	16800	18119	0				0.962227	1.03777
A0A345IIU6	Metallophosphoesterase OS=Deinococcus wulumuqiensis OX=980427 GN=DVJ83_11325 PE=4 SV=1	DVJ83_11325	28.886	12.1	13	2	2	3	1	2	2	3	2	2	2	2	2	2	2	2	2	2	2	2	2	82521	89044	86366	71699	76870	68679	1.04198	1.12434	1.09053	0.90533	0.970624	0.867197	0.8423	0.0121338
A0A345IIU7	Acyl-CoA acyltransferase OS=Deinococcus wulumuqiensis OX=980427 GN=DVJ83_11335 PE=4 SV=1	DVJ83_11335	28.281	12.7	10	3	3	1	1	2	2	2	2	2	1	2	3	3	3	2	1	2	3	3	3	147350	0	101540	160130	229100	121050	0.970468		0.668757	1.05464	1.50889	0.797252	1.3668	0.362536
A0A345IIU8	o-succinylbenzoate synthase OS=Deinococcus wulumuqiensis OX=980427 GN=menC PE=3 SV=1	menC	40.706	4.3	3	1	1	0	0	0	1	1	1	0	1	0	1	1	1	0	1	0	1	1	1	0	50559	0	0	0	0		1
A0A345IIV1	DUF421 domain-containing protein OS=Deinococcus wulumuqiensis OX=980427 GN=DVJ83_11365 PE=4 SV=1	DVJ83_11365	27.197	13.1	8	2	2	1	2	2	1	1	1	1	2	2	1	1	1	1	2	2	1	1	1	0	83003	89315	0	0	0		0.96337	1.03663
A0A345IIV5	DrsE domain-containing protein OS=Deinococcus wulumuqiensis OX=980427 GN=DVJ83_11390 PE=4 SV=1	DVJ83_11390	11.849	26.1	10	3	3	1	1	1	3	3	1	2	2	2	3	3	3	2	2	2	3	3	3	147660	159370	149970	220120	228590	194920	0.804957	0.868793	0.81755	1.19997	1.24614	1.06259	1.4084	0.0030996
A0A345IIV7	23S rRNA (Cytosine(2499)-C(5))-methyltransferase OS=Deinococcus wulumuqiensis OX=980427 GN=DVJ83_11405 PE=3 SV=1	DVJ83_11405	45.008	10.5	5	4	4	0	1	0	1	2	1	3	3	3	4	4	4	3	3	3	4	4	4	0	0	0	96562	126270	96169				0.908104	1.18749	0.904408
A0A345IIV9	Extracellular solute-binding protein OS=Deinococcus wulumuqiensis OX=980427 GN=DVJ83_11425 PE=4 SV=1	DVJ83_11425	36.211	3.3	4	1	1	0	1	1	1	0	1	1	1	1	1	1	1	1	1	1	1	1	1	0	0	39168	0	0	0			1
A0A345IIW7	Uncharacterized protein OS=Deinococcus wulumuqiensis OX=980427 GN=DVJ83_11470 PE=4 SV=1	DVJ83_11470	13.851	10.7	2	1	1	0	0	0	1	0	1	1	1	1	1	1	1	1	1	1	1	1	1	0	0	5534.7	0	0	0			1
A0A345IIW9	Single-stranded DNA-binding protein OS=Deinococcus wulumuqiensis OX=980427 GN=DVJ83_11480 PE=4 SV=1	DVJ83_11480	22.204	10.7	12	2	2	2	2	2	2	2	2	2	2	2	2	2	2	2	2	2	2	2	2	174230	188900	166470	120710	129990	130750	1.14745	1.24406	1.09634	0.794973	0.856089	0.861094	0.7203	0.00189975
A0A345IIX1	Peptidylprolyl isomerase OS=Deinococcus wulumuqiensis OX=980427 GN=DVJ83_11490 PE=4 SV=1	DVJ83_11490	66.791	26.6	68	13	13	13	12	11	10	11	11	13	13	12	13	12	13	13	13	12	13	12	13	4319000	4290800	4410300	2253300	2284100	2356200	1.30131	1.29282	1.32882	0.67892	0.6882	0.709923	0.5295	2.16164e-06
A0A345IIX3	Phosphate acetyltransferase OS=Deinococcus wulumuqiensis OX=980427 GN=DVJ83_11505 PE=3 SV=1	DVJ83_11505	74.882	15.7	39	9	9	8	7	6	5	8	5	8	8	8	7	9	8	8	8	8	7	9	8	1784400	1704400	1665900	1282800	1506900	1269900	1.16193	1.10984	1.08477	0.83531	0.981236	0.82691	0.7876	0.0149262
A0A345IIX5	YhgE/Pip domain-containing protein OS=Deinococcus wulumuqiensis OX=980427 GN=DVJ83_11515 PE=4 SV=1	DVJ83_11515	131.95	3.4	1	1	1	0	0	1	0	0	0	1	0	1	1	1	0	1	0	1	1	1	0	0	0	23844	0	0	0			1
A0A345IIX7	N-acetyl-gamma-glutamyl-phosphate reductase OS=Deinococcus wulumuqiensis OX=980427 GN=argC PE=3 SV=1	argC	32.935	16.3	12	4	4	2	1	2	2	1	4	4	3	4	2	3	4	4	3	4	2	3	4	773530	738080	791120	671890	504960	689850	1.11315	1.06213	1.13846	0.96688	0.72666	0.992726	0.8106	0.0980686
A0A345IIY0	Ornithine carbamoyltransferase OS=Deinococcus wulumuqiensis OX=980427 GN=argF PE=3 SV=1	argF	36.725	3	1	1	1	0	0	0	1	0	0	1	0	1	1	1	1	1	0	1	1	1	1	0	0	7971.2	0	0	0			1
A0A345IIY2	PIG-L family deacetylase OS=Deinococcus wulumuqiensis OX=980427 GN=DVJ83_11555 PE=4 SV=1	DVJ83_11555	25.87	5.2	8	1	1	3	2	2	0	1	0	1	1	1	1	1	1	1	1	1	1	1	1	121940	109660	120430	41021	37200	0	1.41708	1.27437	1.39953	0.47671	0.432306		0.3333	0.000297792
A0A345IIY5	Dihydrolipoyllysine-residue succinyltransferase component of 2-oxoglutarate dehydrogenase complex OS=Deinococcus wulumuqiensis OX=980427 GN=DVJ83_11570 PE=3 SV=1	DVJ83_11570	44.135	3.8	11	2	2	1	2	2	2	2	2	1	2	2	2	2	2	1	2	2	2	2	2	0	2274200	2356700	1787800	1805600	1856700		1.12796	1.16888	0.886718	0.895546	0.920891	0.7846	0.00116235
A0A345IIY7	GTPase Obg OS=Deinococcus wulumuqiensis OX=980427 GN=obg PE=3 SV=1	obg	47.871	5.3	16	2	2	3	3	3	2	2	3	2	2	2	2	2	2	2	2	2	2	2	2	230360	221790	245200	297190	337700	308690	0.842303	0.810967	0.896565	1.08666	1.23479	1.12871	1.3531	0.00323481
A0A345IIZ1	SDR family NAD(P)-dependent oxidoreductase OS=Deinococcus wulumuqiensis OX=980427 GN=DVJ83_11605 PE=4 SV=1	DVJ83_11605	25.224	5.1	1	1	1	0	0	1	0	0	0	0	0	1	0	0	0	0	0	1	0	0	0	0	0	5863.2	0	0	0			1
A0A345IIZ5	NAD(P)/FAD-dependent oxidoreductase OS=Deinococcus wulumuqiensis OX=980427 GN=DVJ83_11625 PE=4 SV=1	DVJ83_11625	56.678	5.1	6	2	2	0	1	1	1	1	2	1	1	1	1	2	2	1	1	1	1	2	2	0	0	0	0	70057	57086					1.10202	0.897981
A0A345IIZ6	YbjN domain-containing protein OS=Deinococcus wulumuqiensis OX=980427 GN=DVJ83_11630 PE=4 SV=1	DVJ83_11630	19.367	14.9	1	2	2	1	0	0	0	0	0	2	2	2	1	1	1	2	2	2	1	1	1	0	0	10673	0	0	0			1
A0A345IIZ8	ABC transporter ATP-binding protein OS=Deinococcus wulumuqiensis OX=980427 GN=DVJ83_11640 PE=4 SV=1	DVJ83_11640	62.52	1.9	2	1	1	0	0	1	1	0	0	0	1	1	1	1	1	0	1	1	1	1	1	0	0	4241.6	0	0	0			1
A0A345IJ00	Single-stranded DNA-binding protein OS=Deinococcus wulumuqiensis OX=980427 GN=ssb PE=3 SV=1	ssb	32.906	22	7	6	6	0	1	2	0	3	1	5	5	5	4	5	5	5	5	5	4	5	5	445450	490100	419280	1094800	205570	358720	0.886785	0.975673	0.834687	2.17949	0.409241	0.714126	1.2246	0.93652
A0A345IJ05	Nif3-like dinuclear metal center hexameric protein OS=Deinococcus wulumuqiensis OX=980427 GN=DVJ83_11685 PE=4 SV=1	DVJ83_11685	28.716	10.4	8	2	2	1	1	1	1	2	2	2	2	2	2	2	2	2	2	2	2	2	2	82811	85292	74887	65692	48061	58880	1.19547	1.23129	1.08108	0.94834	0.693816	0.850001	0.7105	0.0249538
A0A345IJ07	Glutaminyl-peptide cyclotransferase OS=Deinococcus wulumuqiensis OX=980427 GN=DVJ83_11695 PE=4 SV=1	DVJ83_11695	32.385	4.3	2	1	1	1	0	1	0	0	0	1	1	1	1	1	1	1	1	1	1	1	1	0	0	8755	0	0	0			1
A0A345IJ14	M42 family peptidase OS=Deinococcus wulumuqiensis OX=980427 GN=DVJ83_11730 PE=3 SV=1	DVJ83_11730	40.628	16.3	23	6	6	6	3	5	3	3	3	6	4	5	4	4	3	6	4	5	4	4	3	1324800	1378200	1401400	700000	708870	717790	1.27567	1.32709	1.34943	0.674043	0.682584	0.691173	0.5181	3.48837e-06
A0A345IJ15	Co2+/Mg2+ efflux protein ApaG OS=Deinococcus wulumuqiensis OX=980427 GN=DVJ83_11740 PE=4 SV=1	DVJ83_11740	14.388	13.3	6	2	2	1	0	0	1	2	2	2	2	2	2	2	2	2	2	2	2	2	2	165560	176500	172200	210310	255580	259910	0.801058	0.853991	0.833185	1.01758	1.23662	1.25757	1.4113	0.00845842
A0A345IJ21	Ribonuclease VapC OS=Deinococcus wulumuqiensis OX=980427 GN=vapC PE=3 SV=1	vapC	15.806	6.3	4	1	1	1	0	0	1	1	1	1	0	1	1	1	1	1	0	1	1	1	1	0	0	19630	0	0	0			1
A0A345IJ23	Phosphoribosylformylglycinamidine synthase subunit PurL OS=Deinococcus wulumuqiensis OX=980427 GN=purL PE=3 SV=1	purL	78.418	8.5	12	4	4	1	1	1	4	3	2	3	2	2	4	4	4	3	2	2	4	4	4	57314	51321	65200	117400	102170	97084	0.701104	0.627794	0.797571	1.43612	1.24981	1.1876	1.8216	0.00255489
A0A345IJ26	Sulfurtransferase OS=Deinococcus wulumuqiensis OX=980427 GN=DVJ83_11810 PE=4 SV=1	DVJ83_11810	32.226	46.5	69	11	11	12	10	12	13	12	10	11	9	10	11	10	10	11	9	10	11	10	10	5340600	4876600	5342100	5539100	5809400	6029700	0.972861	0.888337	0.973134	1.00902	1.05826	1.09839	1.1169	0.0468669
A0A345IJ34	Diphthine--ammonia ligase OS=Deinococcus wulumuqiensis OX=980427 GN=DVJ83_11860 PE=4 SV=1	DVJ83_11860	25.748	5	3	1	1	0	0	1	1	0	1	1	1	1	1	1	1	1	1	1	1	1	1	0	0	21625	0	0	0			1
A0A345IJ37	Lrp/AsnC family transcriptional regulator OS=Deinococcus wulumuqiensis OX=980427 GN=DVJ83_11885 PE=4 SV=1	DVJ83_11885	16.68	19.6	18	3	3	2	2	2	4	4	4	3	3	3	3	3	3	3	3	3	3	3	3	223510	263150	237660	321790	353800	363570	0.760462	0.895332	0.808606	1.09485	1.20376	1.237	1.4347	0.00387929
A0A345IJ41	Aminotransferase class IV OS=Deinococcus wulumuqiensis OX=980427 GN=DVJ83_11910 PE=4 SV=1	DVJ83_11910	24.531	5.6	3	1	1	0	0	0	1	1	1	1	1	1	1	1	1	1	1	1	1	1	1	0	0	42715	0	0	0			1
A0A345IJ46	Enoyl-CoA hydratase OS=Deinococcus wulumuqiensis OX=980427 GN=DVJ83_11950 PE=4 SV=1	DVJ83_11950	26.327	34.5	67	7	7	11	8	11	11	12	14	7	6	7	7	7	7	7	6	7	7	7	7	2816000	2864200	2890600	3051700	2878700	2955400	0.967886	0.984453	0.993527	1.0489	0.989437	1.0158	1.0368	0.125023
A0A345IJ47	Collagen-like protein OS=Deinococcus wulumuqiensis OX=980427 GN=DVJ83_11960 PE=4 SV=1	DVJ83_11960	37.792	40.2	59	13	13	12	8	11	10	9	9	13	11	12	12	12	10	13	11	12	12	12	10	3146300	3210600	3524800	2619700	2855000	2378300	1.06446	1.08621	1.19251	0.886296	0.965903	0.804626	0.7947	0.0216968
A0A345IJ48	Biotin carboxylase OS=Deinococcus wulumuqiensis OX=980427 GN=accC PE=4 SV=1	accC	49.017	11.2	16	4	4	2	3	1	3	4	3	4	4	4	4	4	3	4	4	4	4	4	3	201020	206660	208010	290520	293850	295970	0.806214	0.828834	0.834248	1.16516	1.17852	1.18702	1.4298	7.04254e-06
A0A345IJ49	Biotin carboxyl carrier protein of acetyl-CoA carboxylase OS=Deinococcus wulumuqiensis OX=980427 GN=accB PE=4 SV=1	accB	17.354	17.2	9	2	2	2	1	2	1	2	1	2	1	2	1	2	2	2	1	2	1	2	2	262770	0	265550	0	97915	98479	1.45034		1.46568		0.540434	0.543547	0.3717	3.66957e-05
A0A345IJ52	Tetratricopeptide repeat protein OS=Deinococcus wulumuqiensis OX=980427 GN=DVJ83_11985 PE=4 SV=1	DVJ83_11985	40.614	21.1	29	6	6	6	4	3	7	3	6	6	5	4	5	5	5	6	5	4	5	5	5	3123500	3292700	3427400	2843500	2917000	2918100	1.01181	1.06662	1.11026	0.921111	0.94492	0.945276	0.8816	0.0113268
A0A345IJ57	Molecular chaperone DnaJ OS=Deinococcus wulumuqiensis OX=980427 GN=DVJ83_12020 PE=4 SV=1	DVJ83_12020	32.716	23.6	35	8	8	6	5	8	6	5	5	8	6	6	7	8	7	8	6	6	7	8	7	1677800	2091200	2279700	1418600	1643200	1421000	0.955875	1.1914	1.29879	0.808204	0.936163	0.809571	0.7411	0.0468443
A0A345IJ58	DNA-binding protein VF530 OS=Deinococcus wulumuqiensis OX=980427 GN=DVJ83_12025 PE=4 SV=1	DVJ83_12025	29.365	14.5	8	3	3	1	1	1	2	2	1	3	2	2	3	3	3	3	2	2	3	3	3	347070	362860	346830	321870	286850	315200	1.05137	1.0992	1.05064	0.975029	0.868944	0.954824	0.8743	0.0244438
A0A345IJ59	Protein GrpE OS=Deinococcus wulumuqiensis OX=980427 GN=grpE PE=3 SV=1	grpE	24.201	17.1	10	4	4	1	3	3	1	1	1	4	4	4	2	4	3	4	4	4	2	4	3	530300	1027100	1008300	0	186030	401110	0.840988	1.62885	1.59903		0.29502	0.636109	0.3433	0.0714181
A0A345IJ60	Chaperone protein DnaK OS=Deinococcus wulumuqiensis OX=980427 GN=dnaK PE=2 SV=1	dnaK	67.567	38.1	167	28	27	29	30	28	28	25	27	27	25	27	26	25	25	26	25	26	25	24	24	23565000	26587000	25478000	15414000	15766000	16097000	1.15038	1.29791	1.24377	0.752471	0.769655	0.785814	0.6251	0.000235176
A0A345IJ62	Peripheral subunit-binding (PSBD) domain-containing protein OS=Deinococcus wulumuqiensis OX=980427 GN=DVJ83_12045 PE=4 SV=1	DVJ83_12045	60.996	8.1	21	3	3	3	3	3	4	5	3	3	3	3	3	3	3	3	3	3	3	3	3	1063500	1005600	1059000	925570	903760	895770	1.09017	1.03082	1.08556	0.948784	0.926427	0.918236	0.8712	0.00254728
A0A345IJ63	Polyphosphate kinase 2 family protein OS=Deinococcus wulumuqiensis OX=980427 GN=DVJ83_12050 PE=4 SV=1	DVJ83_12050	30.605	33.5	42	8	8	5	5	5	9	9	9	6	5	6	7	7	6	6	5	6	7	7	6	1920400	2007100	1955000	2668200	2884600	2899100	0.803829	0.840119	0.818311	1.11684	1.20742	1.21349	1.4368	0.000262964
A0A345IJ67	NADPH-dependent 7-cyano-7-deazaguanine reductase OS=Deinococcus wulumuqiensis OX=980427 GN=queF PE=3 SV=1	queF	17.181	29.1	17	4	3	3	2	3	3	4	2	4	3	4	4	3	2	3	3	3	3	3	2	2521100	2448400	2863600	1242400	1239800	1543600	1.27555	1.23877	1.44884	0.628591	0.627276	0.780983	0.5139	0.0015526
A0A345IJ68	TatD family deoxyribonuclease OS=Deinococcus wulumuqiensis OX=980427 GN=DVJ83_12100 PE=4 SV=1	DVJ83_12100	29.559	5.6	4	1	1	0	0	0	1	2	1	1	1	0	1	1	1	1	1	0	1	1	1	0	26751	0	0	0	0		1
A0A345IJ74	Valine--tRNA ligase OS=Deinococcus wulumuqiensis OX=980427 GN=valS PE=3 SV=1	valS	102.77	13.2	43	10	10	4	5	4	11	11	8	5	7	5	10	9	9	5	7	5	10	9	9	707010	755700	739620	1771200	1836700	1853500	0.553524	0.591644	0.579055	1.38669	1.43797	1.45112	2.4798	2.92567e-06
A0A345IJ77	Riboflavin biosynthesis protein RibD OS=Deinococcus wulumuqiensis OX=980427 GN=ribD PE=3 SV=1	ribD	37.035	15.4	12	4	4	1	2	3	2	2	2	3	4	4	4	4	4	3	4	4	4	4	4	0	373400	393610	77761	342760	354970		1.21037	1.27588	0.252061	1.11105	1.15063	0.674	0.425308
A0A345IJ79	Riboflavin biosynthesis protein RibBA OS=Deinococcus wulumuqiensis OX=980427 GN=ribBA PE=3 SV=1	ribBA	43.779	7.4	8	3	3	1	1	1	2	1	2	2	1	2	3	3	3	2	1	2	3	3	3	299430	0	197680	356150	310790	401680	0.956199		0.631271	1.13733	0.992476	1.28272	1.4331	0.130806
A0A345IJ81	Glu/Leu/Phe/Val dehydrogenase OS=Deinococcus wulumuqiensis OX=980427 GN=DVJ83_12170 PE=3 SV=1	DVJ83_12170	36.361	9.3	24	4	4	5	6	3	3	3	4	4	4	2	4	4	4	4	4	2	4	4	4	853380	845870	931920	555090	616060	620780	1.15762	1.14743	1.26416	0.752988	0.835694	0.842097	0.681	0.00126831
A0A345IJ86	S9 family peptidase OS=Deinococcus wulumuqiensis OX=980427 GN=DVJ83_12195 PE=4 SV=1	DVJ83_12195	73.437	18.6	48	14	14	7	7	7	8	11	8	12	13	12	10	14	14	12	13	12	10	14	14	1634700	1694900	1689000	1688700	1585400	1564800	0.994999	1.03164	1.02805	1.02787	0.964991	0.952452	0.9642	0.231809
A0A345IJ87	Acyl-CoA-binding protein OS=Deinococcus wulumuqiensis OX=980427 GN=DVJ83_12200 PE=4 SV=1	DVJ83_12200	9.2082	60.7	16	4	4	3	3	2	3	2	3	4	4	4	4	4	4	4	4	4	4	4	4	514090	679050	520190	536100	628400	677350	0.867619	1.14602	0.877913	0.904764	1.06054	1.14315	1.075	0.540995
A0A345IJ89	Dihydropteroate synthase OS=Deinococcus wulumuqiensis OX=980427 GN=folP PE=3 SV=1	folP	31.402	4	4	1	1	1	1	0	1	0	1	1	1	0	1	1	1	1	1	0	1	1	1	0	44059	0	0	0	0		1
A0A345IJ92	Peptide chain release factor 2 OS=Deinococcus wulumuqiensis OX=980427 GN=prfB PE=3 SV=1	prfB	41.225	6	8	2	2	2	0	1	2	2	1	2	1	2	2	2	2	2	1	2	2	2	2	141720	0	97610	102800	100500	102260	1.30045		0.895685	0.94331	0.922204	0.938355	0.8512	0.377316
A0A345IJ95	dITP/XTP pyrophosphatase OS=Deinococcus wulumuqiensis OX=980427 GN=rdgB PE=3 SV=1	rdgB	21.135	13.6	6	3	3	0	1	1	1	2	1	2	2	3	3	3	3	2	2	3	3	3	3	0	0	272710	342150	302690	311460			0.887576	1.11358	0.985151	1.01369	1.1689
A0A345IJ99	Glutamate synthase subunit beta OS=Deinococcus wulumuqiensis OX=980427 GN=DVJ83_12270 PE=4 SV=1	DVJ83_12270	52.779	22.3	58	8	8	11	10	6	11	10	10	8	7	6	7	7	7	8	7	6	7	7	7	743550	765980	786290	834960	918700	845070	0.911483	0.938979	0.963876	1.02354	1.12619	1.03593	1.1319	0.0224846
A0A345IJA0	Glutamate synthase subunit alpha OS=Deinococcus wulumuqiensis OX=980427 GN=DVJ83_12275 PE=4 SV=1	DVJ83_12275	176.16	12.3	62	17	17	10	8	7	14	12	11	15	13	15	17	14	16	15	13	15	17	14	16	1857200	1973400	2001800	1781500	1816100	1759200	0.995889	1.0582	1.07343	0.955296	0.97385	0.943338	0.9185	0.026896
A0A345IJA5	TlpA family protein disulfide reductase OS=Deinococcus wulumuqiensis OX=980427 GN=DVJ83_12305 PE=4 SV=1	DVJ83_12305	19.52	5.9	7	1	1	1	2	1	1	1	1	1	1	1	1	1	1	1	1	1	1	1	1	0	0	437080	0	0	0			1
A0A345IJA6	Aminopeptidase OS=Deinococcus wulumuqiensis OX=980427 GN=DVJ83_12310 PE=4 SV=1	DVJ83_12310	44.12	3.4	4	1	1	1	1	1	0	1	0	1	1	1	1	1	1	1	1	1	1	1	1	0	0	9213.8	0	0	0			1
A0A345IJA7	Peptidyl-prolyl cis-trans isomerase OS=Deinococcus wulumuqiensis OX=980427 GN=DVJ83_12315 PE=3 SV=1	DVJ83_12315	21.05	42.5	54	6	6	9	8	6	14	9	8	6	6	6	6	6	6	6	6	6	6	6	6	7541500	7251800	8060400	7776300	8050900	8027900	0.968747	0.931533	1.0354	0.998908	1.03418	1.03123	1.0438	0.253416
A0A345IJB3	Protein jag OS=Deinococcus wulumuqiensis OX=980427 GN=DVJ83_12365 PE=4 SV=1	DVJ83_12365	20.85	24.9	9	3	3	0	1	1	2	2	3	2	2	3	3	3	3	2	2	3	3	3	3	48319	0	38446	73875	76383	77412	0.768346		0.611351	1.17473	1.21461	1.23097	1.7493	0.0074056
A0A345IJB9	Acetyltransferase component of pyruvate dehydrogenase complex OS=Deinococcus wulumuqiensis OX=980427 GN=aceF PE=3 SV=1	aceF	62.615	6.3	13	3	3	2	1	2	2	3	3	2	1	3	3	3	3	2	1	3	3	3	3	1055000	0	666330	671810	885620	956980	1.24535		0.786557	0.793026	1.04541	1.12965	0.9738	0.96157
A0A345IJC0	Pyruvate dehydrogenase E1 component OS=Deinococcus wulumuqiensis OX=980427 GN=aceE PE=4 SV=1	aceE	101.23	11.7	35	9	9	6	5	6	6	5	7	7	6	8	9	8	8	7	6	8	9	8	8	426390	419730	404700	363690	395650	385190	1.06804	1.05136	1.01371	0.91099	0.991045	0.964844	0.915	0.03812
A0A345IJC1	Thiamine ABC transporter substrate-binding protein OS=Deinococcus wulumuqiensis OX=980427 GN=DVJ83_12440 PE=4 SV=1	DVJ83_12440	37.66	15.3	16	5	5	3	3	3	2	2	3	4	4	4	3	3	3	4	4	4	3	3	3	1003000	1112100	1009600	324980	338470	381560	1.44327	1.60025	1.45276	0.46763	0.487041	0.549045	0.3344	4.80492e-05
A0A345IJC3	Uncharacterized protein OS=Deinococcus wulumuqiensis OX=980427 GN=DVJ83_12450 PE=4 SV=1	DVJ83_12450	8.889	48.8	6	3	1	1	1	1	1	1	1	3	1	3	2	3	3	1	1	1	1	1	1	0	0	165180	0	0	0			1
A0A345IJC4	Glycogen debranching enzyme GlgX OS=Deinococcus wulumuqiensis OX=980427 GN=glgX PE=3 SV=1	glgX	79.963	10.5	32	6	6	4	5	6	4	7	6	6	6	6	6	6	6	6	6	6	6	6	6	719640	749850	713090	899360	961720	1000700	0.855974	0.891907	0.848183	1.06974	1.14392	1.19028	1.3112	0.00147975
A0A345IJD5	SMP-30/gluconolactonase/LRE family protein OS=Deinococcus wulumuqiensis OX=980427 GN=DVJ83_12520 PE=4 SV=1	DVJ83_12520	31.733	5.9	3	1	1	1	1	1	0	0	0	1	1	1	0	0	0	1	1	1	0	0	0	0	0	26592	0	0	0			1
A0A345IJE2	Uncharacterized protein OS=Deinococcus wulumuqiensis OX=980427 GN=DVJ83_12565 PE=4 SV=1	DVJ83_12565	25.246	19.2	18	4	4	3	3	3	3	3	3	4	4	4	4	4	4	4	4	4	4	4	4	1348300	1380700	1366800	1346100	1370400	1414100	0.983395	1.00703	0.996888	0.98179	0.999514	1.03139	1.0085	0.630522
A0A345IJE3	Uncharacterized protein OS=Deinococcus wulumuqiensis OX=980427 GN=DVJ83_12570 PE=4 SV=1	DVJ83_12570	22.282	5	0	1	1	0	0	0	0	0	0	1	1	1	1	1	1	1	1	1	1	1	1	0	0	0	0	0	0
A0A345IJE4	2-oxoglutarate dehydrogenase E1 component OS=Deinococcus wulumuqiensis OX=980427 GN=DVJ83_12575 PE=4 SV=1	DVJ83_12575	105.98	10.9	32	10	9	5	5	6	5	5	6	8	7	10	8	8	9	7	7	9	8	8	9	528080	544760	510700	520710	685800	509140	0.960381	0.990716	0.928773	0.946978	1.24721	0.925936	1.0834	0.506837
A0A345IJE5	Uncharacterized protein OS=Deinococcus wulumuqiensis OX=980427 GN=DVJ83_12580 PE=4 SV=1	DVJ83_12580	36.389	18.2	26	5	5	4	3	7	4	3	5	3	4	4	4	5	5	3	4	4	4	5	5	656800	782240	632150	412130	251640	425240	1.24701	1.48517	1.20021	0.782476	0.477767	0.807367	0.5258	0.0216854
A0A345IJE8	DNA-binding protein OS=Deinococcus wulumuqiensis OX=980427 GN=DVJ83_12595 PE=4 SV=1	DVJ83_12595	27.32	7.9	5	2	2	1	2	1	0	0	1	1	2	1	2	1	2	1	2	1	2	1	2	0	781600	0	757120	0	796500		1.0041		0.972654		1.02324	0.9939
A0A345IJF1	Nicotinate phosphoribosyltransferase OS=Deinococcus wulumuqiensis OX=980427 GN=DVJ83_12615 PE=3 SV=1	DVJ83_12615	51.826	7.1	11	3	3	1	2	1	2	3	2	2	3	2	2	2	2	2	3	2	2	2	2	115490	119890	87528	238280	300900	231450	0.633668	0.65781	0.480247	1.30739	1.65097	1.26991	2.3865	0.00252369
A0A345IJF4	UDP-N-acetylmuramyl-tripeptide synthetase OS=Deinococcus wulumuqiensis OX=980427 GN=murE PE=3 SV=1	murE	53.471	11.9	19	6	6	2	3	2	4	4	4	5	4	6	6	6	6	5	4	6	6	6	6	377010	372050	380970	647640	620760	665230	0.738352	0.728638	0.746108	1.26836	1.21572	1.30281	1.7111	1.46535e-05
A0A345IJF7	Serine protease OS=Deinococcus wulumuqiensis OX=980427 GN=DVJ83_12645 PE=4 SV=1	DVJ83_12645	37.865	13.9	20	3	3	3	4	3	3	4	3	3	3	3	3	3	3	3	3	3	3	3	3	820830	821060	818950	408620	401310	414410	1.33643	1.3368	1.33337	0.665292	0.65339	0.674719	0.4975	1.91289e-07
A0A345IJG0	Alpha-D-glucose phosphate-specific phosphoglucomutase OS=Deinococcus wulumuqiensis OX=980427 GN=DVJ83_12665 PE=3 SV=1	DVJ83_12665	57.72	30.7	77	14	13	12	12	11	14	14	14	13	11	12	13	14	13	13	10	11	13	13	12	2751300	2790600	2710700	4841700	4760900	4794800	0.728821	0.739232	0.718066	1.28257	1.26117	1.27015	1.7446	5.52976e-07
A0A345IJG2	30S ribosomal protein S7 OS=Deinococcus wulumuqiensis OX=980427 GN=rpsG PE=3 SV=1	rpsG	17.958	7.7	2	1	1	0	0	1	1	0	0	0	0	1	1	0	1	0	0	1	1	0	1	0	0	53889	0	0	0			1
A0A345IJG3	Elongation factor G OS=Deinococcus wulumuqiensis OX=980427 GN=fusA PE=3 SV=1	fusA	76.681	27.2	75	12	12	14	13	13	12	12	11	12	11	11	11	10	11	12	11	11	11	10	11	4851800	5616000	6764100	2564200	2326300	2592800	1.17785	1.36337	1.64209	0.6225	0.564746	0.629443	0.4343	0.00127048
A0A345IJG4	Uncharacterized protein OS=Deinococcus wulumuqiensis OX=980427 GN=DVJ83_12685 PE=4 SV=1	DVJ83_12685	15.654	13.1	1	1	1	0	0	0	0	0	1	1	1	1	0	1	1	1	1	1	0	1	1	0	0	2159.6	0	0	0			1
A0A345IJG5	Elongation factor Tu OS=Deinococcus wulumuqiensis OX=980427 GN=tuf PE=3 SV=1	tuf	44.303	34.8	95	14	14	14	18	14	16	18	15	14	13	14	14	14	13	14	13	14	14	14	13	6662400	6701300	6686200	6301200	6581300	6623700	1.01058	1.01648	1.01418	0.955787	0.998273	1.0047	0.9729	0.153443
A0A345IJG7	50S ribosomal protein L3 OS=Deinococcus wulumuqiensis OX=980427 GN=rplC PE=3 SV=1	rplC	22.151	8.3	1	1	1	1	0	0	0	0	0	1	0	0	0	0	0	1	0	0	0	0	0	3469	0	0	0	0	0	1
A0A345IJH3	30S ribosomal protein S3 OS=Deinococcus wulumuqiensis OX=980427 GN=rpsC PE=3 SV=1	rpsC	27.305	4.8	0	1	1	0	0	0	0	0	0	1	1	1	1	1	1	1	1	1	1	1	1	0	0	0	0	0	0
A0A345IJH4	50S ribosomal protein L16 OS=Deinococcus wulumuqiensis OX=980427 GN=rplP PE=3 SV=1	rplP	16.095	9.9	2	1	1	0	0	1	0	0	1	1	0	1	1	1	1	1	0	1	1	1	1	0	0	22391	0	0	0			1
A0A345IJH9	50S ribosomal protein L5 OS=Deinococcus wulumuqiensis OX=980427 GN=rplE PE=3 SV=1	rplE	20.334	8.3	3	1	1	0	0	0	1	1	1	1	1	0	1	1	1	1	1	0	1	1	1	0	9955.9	0	0	0	0		1
A0A345IJI3	Malate dehydrogenase OS=Deinococcus wulumuqiensis OX=980427 GN=mdh PE=3 SV=1	mdh	35.232	33.3	105	11	10	16	22	19	16	17	15	11	11	11	10	10	10	10	10	10	9	9	9	18062000	17395000	17358000	14638000	14708000	14610000	1.11988	1.07853	1.07623	0.907586	0.911926	0.90585	0.8323	0.000149248
A0A345IJI9	Amidohydrolase OS=Deinococcus wulumuqiensis OX=980427 GN=DVJ83_12840 PE=4 SV=1	DVJ83_12840	42.827	28.4	44	8	8	6	4	4	11	11	8	7	7	7	8	8	8	7	7	7	8	8	8	1742400	1785700	1625800	2255900	2294400	2190800	0.87889	0.900731	0.820076	1.13791	1.15733	1.10507	1.308	0.000989229
A0A345IJJ3	Cytochrome c family protein OS=Deinococcus wulumuqiensis OX=980427 GN=DVJ83_12865 PE=4 SV=1	DVJ83_12865	36.452	7.1	14	2	2	3	4	2	3	0	2	2	2	2	2	2	2	2	2	2	2	2	2	422290	261070	378520	244410	253140	320160	1.34803	0.833384	1.20831	0.780202	0.80807	1.02201	0.7701	0.214278
A0A345IJJ4	Cytochrome C biogenesis protein OS=Deinococcus wulumuqiensis OX=980427 GN=DVJ83_12875 PE=4 SV=1	DVJ83_12875	20.373	5.3	5	1	1	0	1	1	1	1	1	1	1	1	1	1	1	1	1	1	1	1	1	0	0	170950	0	0	0			1
A0A345IJJ5	Heme lyase CcmF/NrfE family subunit OS=Deinococcus wulumuqiensis OX=980427 GN=DVJ83_12880 PE=4 SV=1	DVJ83_12880	72.123	3.3	13	2	2	2	2	2	2	3	2	2	2	2	2	2	2	2	2	2	2	2	2	142840	142440	149980	154400	136070	164010	0.963248	0.96055	1.0114	1.0412	0.917594	1.10601	1.0442	0.52018
A0A345IJJ7	Heme exporter protein CcmD OS=Deinococcus wulumuqiensis OX=980427 GN=ccmD PE=4 SV=1	ccmD	4.9096	16.7	0	1	1	0	0	0	0	0	0	1	1	1	1	1	1	1	1	1	1	1	1	0	0	0	0	0	0
A0A345IJJ8	Cytochrome C assembly protein OS=Deinococcus wulumuqiensis OX=980427 GN=DVJ83_12895 PE=4 SV=1	DVJ83_12895	26.565	8.1	9	3	3	2	1	3	1	1	1	3	2	3	2	2	1	3	2	3	2	2	1	520470	97863	520980	60560	159970	0	1.91371	0.359832	1.91559	0.222673	0.588193		0.2903	0.26235
A0A345IJJ9	Lon protease OS=Deinococcus wulumuqiensis OX=980427 GN=lon PE=2 SV=1	lon	90.251	6.9	25	4	4	4	4	3	5	4	5	4	3	3	4	4	4	4	3	3	4	4	4	833070	961750	947100	1029800	982040	1057000	0.860201	0.993071	0.977944	1.06334	1.01402	1.09142	1.1192	0.0859533
A0A345IJK2	Uncharacterized protein OS=Deinococcus wulumuqiensis OX=980427 GN=DVJ83_12925 PE=4 SV=1	DVJ83_12925	11.838	15.7	4	1	1	1	0	1	1	1	0	1	1	1	1	1	1	1	1	1	1	1	1	0	0	14008	0	0	0			1
A0A345IJK4	Folate-binding protein OS=Deinococcus wulumuqiensis OX=980427 GN=DVJ83_12950 PE=3 SV=1	DVJ83_12950	32.513	8	7	2	2	2	1	1	1	1	1	2	2	2	2	1	2	2	2	2	2	1	2	40431	51817	52463	57076	0	60368	0.771128	0.988289	1.00061	1.08859		1.15138	1.2174	0.165835
A0A345IJK6	DUF3006 domain-containing protein OS=Deinococcus wulumuqiensis OX=980427 GN=DVJ83_12960 PE=4 SV=1	DVJ83_12960	14.567	8.2	6	1	1	1	1	1	1	1	1	1	1	1	1	1	1	1	1	1	1	1	1	0	0	42609	0	0	0			1
A0A345IJK8	ABC transporter substrate-binding protein OS=Deinococcus wulumuqiensis OX=980427 GN=DVJ83_12975 PE=4 SV=1	DVJ83_12975	64.615	20.9	50	13	13	9	9	9	8	7	8	12	10	12	12	12	13	12	10	12	12	12	13	2955700	2869000	3028500	2057900	2176500	2094600	1.16809	1.13383	1.19686	0.813281	0.860152	0.827785	0.7149	0.000123148
A0A345IJL0	ABC transporter permease OS=Deinococcus wulumuqiensis OX=980427 GN=DVJ83_12985 PE=3 SV=1	DVJ83_12985	37.184	14.4	16	4	4	2	3	3	3	3	2	4	3	3	3	3	4	4	3	3	3	3	4	421690	358120	399610	302520	255600	301820	1.24065	1.05363	1.17569	0.890044	0.752001	0.887984	0.7291	0.0126496
A0A345IJL2	Aminodeoxyfutalosine synthase OS=Deinococcus wulumuqiensis OX=980427 GN=mqnE PE=3 SV=1	mqnE	43.177	8.4	10	3	3	3	2	2	1	1	1	3	3	3	3	3	3	3	3	3	3	3	3	205390	238680	232790	32368	37260	30810	1.58542	1.84238	1.79692	0.24985	0.287612	0.237824	0.1484	1.30547e-05
A0A345IJL3	GNAT family N-acetyltransferase OS=Deinococcus wulumuqiensis OX=980427 GN=DVJ83_13000 PE=4 SV=1	DVJ83_13000	25.99	11.5	7	2	2	0	2	2	1	1	1	1	2	2	1	1	1	1	2	2	1	1	1	0	63493	32292	56569	41668	63469		1.23292	0.627051	1.09847	0.809116	1.23245	1.1255	0.632327
A0A345IJL4	Chorismate dehydratase OS=Deinococcus wulumuqiensis OX=980427 GN=mqnA PE=3 SV=1	mqnA	31.189	10.9	15	3	3	2	3	2	2	3	3	3	3	2	2	3	3	3	3	2	2	3	3	367500	314000	310570	354360	353240	343540	1.07918	0.922078	0.912006	1.0406	1.03731	1.00882	1.0595	0.333299
A0A345IJL6	Lysine--tRNA ligase OS=Deinococcus wulumuqiensis OX=980427 GN=lysS PE=3 SV=1	lysS	57.727	19.1	39	9	9	4	4	4	8	8	11	6	7	7	9	9	9	6	7	7	9	9	9	1114400	1085200	727560	1713800	1775000	2065500	0.788355	0.767698	0.514694	1.21239	1.25568	1.46119	1.8975	0.0118001
A0A345IJL9	L-serine dehydratase OS=Deinococcus wulumuqiensis OX=980427 GN=sdaAA PE=3 SV=1	sdaAA	30.746	13.7	16	3	3	3	3	3	2	1	4	3	3	3	3	2	3	3	3	3	3	2	3	2438000	2534300	2575000	710160	840000	819630	1.47503	1.53329	1.55792	0.429658	0.508214	0.495889	0.314	2.94044e-05
A0A345IJM0	TetR/AcrR family transcriptional regulator OS=Deinococcus wulumuqiensis OX=980427 GN=DVJ83_13040 PE=4 SV=1	DVJ83_13040	24.499	5.6	5	1	1	1	0	1	1	1	1	1	1	1	1	1	1	1	1	1	1	1	1	0	0	90334	0	0	0			1
A0A345IJM2	Outer membrane protein assembly factor OS=Deinococcus wulumuqiensis OX=980427 GN=DVJ83_13050 PE=4 SV=1	DVJ83_13050	90.119	24	38	12	12	10	5	7	6	6	4	11	10	12	10	12	9	11	10	12	10	12	9	1446400	1429000	1467000	640870	620370	653800	1.38689	1.37021	1.40665	0.614504	0.594847	0.626902	0.441	1.13021e-06
A0A345IJM4	tRNA N6-adenosine threonylcarbamoyltransferase OS=Deinococcus wulumuqiensis OX=980427 GN=tsaD PE=3 SV=1	tsaD	34.226	4.8	4	1	1	0	1	0	1	1	1	1	1	0	1	1	1	1	1	0	1	1	1	0	10348	0	0	0	0		1
A0A345IJM5	DUF4384 domain-containing protein OS=Deinococcus wulumuqiensis OX=980427 GN=DVJ83_13070 PE=4 SV=1	DVJ83_13070	31.115	10.2	17	3	3	2	1	3	5	2	4	3	3	3	3	3	3	3	3	3	3	3	3	599250	695440	627760	3925500	3937400	4123200	0.25851	0.300005	0.270809	1.69342	1.69855	1.7787	6.2348	2.5359e-06
A0A345IJM6	DUF4259 domain-containing protein OS=Deinococcus wulumuqiensis OX=980427 GN=DVJ83_13075 PE=4 SV=1	DVJ83_13075	14.399	16.5	4	2	2	1	0	0	1	1	1	2	2	2	2	2	2	2	2	2	2	2	2	0	0	96694	0	0	0			1
A0A345IJM8	4-hydroxy-3-methylbut-2-en-1-yl diphosphate synthase (flavodoxin) OS=Deinococcus wulumuqiensis OX=980427 GN=ispG PE=3 SV=1	ispG	45.936	8	16	3	3	3	2	2	3	3	3	3	3	3	3	3	3	3	3	3	3	3	3	150260	143240	147660	123710	133250	116850	1.10625	1.05457	1.08711	0.910782	0.981018	0.860277	0.8473	0.0146094
A0A345IJN2	DAK2 domain-containing protein OS=Deinococcus wulumuqiensis OX=980427 GN=DVJ83_13110 PE=4 SV=1	DVJ83_13110	56.861	3	3	1	1	0	1	0	1	1	0	0	1	0	1	1	1	0	1	0	1	1	1	0	3573.1	0	0	0	0		1
A0A345IJN7	Molybdopterin oxidoreductase family protein OS=Deinococcus wulumuqiensis OX=980427 GN=DVJ83_13145 PE=3 SV=1	DVJ83_13145	73.723	23.3	55	12	12	8	10	7	8	13	9	11	11	9	11	11	9	11	11	9	11	11	9	280270	307180	305100	330180	369430	343200	0.868893	0.952319	0.945871	1.02362	1.14531	1.06399	1.1683	0.024592
A0A345IJN8	Fasciclin domain-containing protein OS=Deinococcus wulumuqiensis OX=980427 GN=DVJ83_13150 PE=4 SV=1	DVJ83_13150	72.109	5	14	3	3	2	1	3	2	4	2	3	2	3	3	3	3	3	2	3	3	3	3	2605600	0	2868800	965890	847580	867740	1.59743		1.75879	0.592163	0.51963	0.53199	0.3265	0.000390131
A0A345IJP0	Pullulanase-type alpha-1,6-glucosidase OS=Deinococcus wulumuqiensis OX=980427 GN=pulA PE=3 SV=1	pulA	106.65	13.1	34	9	9	6	4	5	7	5	7	8	7	8	9	8	8	8	7	8	9	8	8	793130	826900	779490	1073700	1065600	1016600	0.856601	0.893074	0.84187	1.15962	1.15088	1.09796	1.3152	0.00036255
A0A345IJP5	Short chain dehydrogenase OS=Deinococcus wulumuqiensis OX=980427 GN=DVJ83_13220 PE=4 SV=1	DVJ83_13220	23.828	9.7	12	2	2	2	2	2	3	3	0	2	2	2	2	2	2	2	2	2	2	2	2	307240	287530	278250	182020	194470	202870	1.26926	1.18783	1.14949	0.751952	0.803385	0.838086	0.6636	0.000672146
A0A345IJQ5	Imidazoleglycerol-phosphate dehydratase OS=Deinococcus wulumuqiensis OX=980427 GN=hisB PE=3 SV=1	hisB	21.169	5.6	6	1	1	1	1	1	1	1	1	1	1	1	1	1	1	1	1	1	1	1	1	0	0	15552	0	0	0			1
A0A345IJR0	Cysteine methyltransferase OS=Deinococcus wulumuqiensis OX=980427 GN=DVJ83_13300 PE=4 SV=1	DVJ83_13300	13.194	10	5	1	1	1	1	1	0	1	1	1	1	1	0	1	1	1	1	1	0	1	1	0	0	14961	0	0	0			1
A0A345IJR5	Ubiquinol-cytochrome c reductase iron-sulfur subunit OS=Deinococcus wulumuqiensis OX=980427 GN=DVJ83_13335 PE=4 SV=1	DVJ83_13335	24.329	7.1	4	1	1	0	0	0	0	2	2	1	0	0	0	1	1	1	0	0	0	1	1	6807.6	0	0	0	0	0	1
A0A345IJR6	Cytochrome bc complex cytochrome b subunit OS=Deinococcus wulumuqiensis OX=980427 GN=DVJ83_13340 PE=4 SV=1	DVJ83_13340	49.303	5.8	2	2	2	0	0	1	0	1	0	1	2	2	1	2	1	1	2	2	1	2	1	0	0	4675.9	0	0	0			1
A0A345IJR8	DdrH OS=Deinococcus wulumuqiensis OX=980427 GN=DVJ83_13350 PE=4 SV=1	DVJ83_13350	10.064	27.2	2	2	2	0	0	2	0	0	0	1	1	2	0	1	1	1	1	2	0	1	1	0	0	65311	0	0	0			1
A0A345IJR9	Iron-sulfur cluster assembly accessory protein OS=Deinococcus wulumuqiensis OX=980427 GN=DVJ83_13355 PE=3 SV=1	DVJ83_13355	14.489	12.2	4	1	1	1	1	1	0	0	1	1	1	1	0	0	1	1	1	1	0	0	1	0	0	17922	0	0	0			1
A0A345IJS0	Peptide ABC transporter substrate-binding protein OS=Deinococcus wulumuqiensis OX=980427 GN=DVJ83_13360 PE=4 SV=1	DVJ83_13360	64.701	22.6	67	15	15	11	14	13	11	9	9	15	15	15	14	12	13	15	15	15	14	12	13	19325000	18230000	17747000	12427000	13504000	13718000	1.22116	1.15196	1.12144	0.785268	0.853324	0.866847	0.717	0.00109985
A0A345IJS1	ABC transporter permease OS=Deinococcus wulumuqiensis OX=980427 GN=DVJ83_13365 PE=3 SV=1	DVJ83_13365	36.946	6	3	2	2	0	1	1	0	1	0	2	2	2	1	2	2	2	2	2	1	2	2	0	181270	180930	0	144980	0		1.07222	1.07021		0.857565		0.8006
A0A345IJS7	Biopolymer transporter ExbD OS=Deinococcus wulumuqiensis OX=980427 GN=DVJ83_00070 PE=3 SV=1	DVJ83_00070	15.05	7.2	4	1	1	0	0	1	1	1	1	1	1	1	1	1	1	1	1	1	1	1	1	0	0	98101	0	0	0			1
A0A345IJT2	Glutamate--tRNA ligase OS=Deinococcus wulumuqiensis OX=980427 GN=gltX PE=3 SV=1	gltX	53.493	3.2	6	1	1	1	1	1	1	1	1	1	1	1	1	1	1	1	1	1	1	1	1	0	0	25744	0	0	0			1
A0A345IJT3	Type 1 glutamine amidotransferase domain-containing protein OS=Deinococcus wulumuqiensis OX=980427 GN=DVJ83_00225 PE=4 SV=1	DVJ83_00225	28.171	16.4	13	3	3	2	2	2	2	3	2	3	2	3	3	3	3	3	2	3	3	3	3	313100	290960	307190	130950	131330	138350	1.43199	1.33073	1.40496	0.598911	0.600649	0.632756	0.4396	8.39503e-06
A0A345IJU0	TetR/AcrR family transcriptional regulator OS=Deinococcus wulumuqiensis OX=980427 GN=DVJ83_00625 PE=4 SV=1	DVJ83_00625	22.476	8.8	5	2	2	1	1	1	2	0	0	1	2	2	2	2	1	1	2	2	2	2	1	0	315820	307830	369080	368250	0		0.928213	0.90473	1.08475	1.08231		1.1823	0.00584256
A0A345IJU2	Cytochrome c OS=Deinococcus wulumuqiensis OX=980427 GN=DVJ83_00875 PE=4 SV=1	DVJ83_00875	21.036	12.9	20	2	2	3	3	3	4	4	3	2	2	2	2	2	2	2	2	2	2	2	2	5807700	5687800	5660100	2508600	2287900	2485500	1.42593	1.39649	1.38969	0.61592	0.561733	0.610248	0.4245	9.29511e-06
A0A345IJV4	Phosphate acyltransferase OS=Deinococcus wulumuqiensis OX=980427 GN=plsX PE=3 SV=1	plsX	34.628	13	9	2	2	1	2	2	1	2	1	2	2	2	2	2	2	2	2	2	2	2	2	88664	103180	108970	71561	81878	75663	1.0039	1.16826	1.23382	0.810253	0.927068	0.856698	0.7616	0.0208507
A0A345IJV5	Uncharacterized protein OS=Deinococcus wulumuqiensis OX=980427 GN=DVJ83_01475 PE=4 SV=1	DVJ83_01475	16.027	11.3	1	1	1	1	0	0	0	0	0	1	1	1	0	0	0	1	1	1	0	0	0	0	0	7620.1	0	0	0			1
A0A345IJV6	30S ribosomal protein S1 OS=Deinococcus wulumuqiensis OX=980427 GN=DVJ83_01495 PE=4 SV=1	DVJ83_01495	69.196	6	9	3	3	1	1	1	2	1	3	3	3	3	3	3	3	3	3	3	3	3	3	251010	247930	252630	221940	226340	211360	1.06721	1.05412	1.0741	0.943616	0.962323	0.898633	0.8777	0.0034329
A0A345IJV7	Thioredoxin reductase OS=Deinococcus wulumuqiensis OX=980427 GN=trxB PE=3 SV=1	trxB	35.322	36	48	11	11	10	9	11	6	7	5	11	9	11	9	10	9	11	9	11	9	10	9	2490200	2598000	2627900	970390	1076100	995350	1.38885	1.44898	1.46565	0.541213	0.600171	0.555134	0.3942	1.20543e-05
A0A345IJW2	Replication-associated recombination protein A OS=Deinococcus wulumuqiensis OX=980427 GN=DVJ83_01885 PE=4 SV=1	DVJ83_01885	46.225	7.1	9	2	2	2	1	0	2	2	2	2	1	0	2	2	2	2	1	0	2	2	2	51937	0	0	30687	29044	33587	1.43023			0.845052	0.799807	0.924911	0.5989
A0A345IJW3	Oxidoreductase OS=Deinococcus wulumuqiensis OX=980427 GN=DVJ83_01935 PE=4 SV=1	DVJ83_01935	31.893	37.8	85	11	11	16	16	13	13	14	13	11	11	11	10	10	10	11	11	11	10	10	10	6191500	6265800	6309700	6036200	6362400	6399400	0.988926	1.00079	1.00781	0.964121	1.01622	1.02213	1.0017	0.948301
A0A345IJW6	GMP synthase [glutamine-hydrolyzing] OS=Deinococcus wulumuqiensis OX=980427 GN=guaA PE=3 SV=1	guaA	55.634	26.7	88	13	13	13	13	20	16	13	13	11	10	12	11	11	13	11	10	12	11	11	13	3356500	3492000	3603600	3010400	3007300	3035100	1.03251	1.07419	1.10852	0.926044	0.925091	0.933642	0.8661	0.00230724
A0A345IJW9	Glutamyl-tRNA(Gln) amidotransferase subunit A OS=Deinococcus wulumuqiensis OX=980427 GN=gatA PE=3 SV=1	gatA	50.12	6.4	7	2	2	1	1	1	2	1	1	1	1	1	2	2	2	1	1	1	2	2	2	0	0	0	1006600	145500	109450				2.39372	0.346003	0.260275
A0A345IJX0	Peptide methionine sulfoxide reductase MsrA OS=Deinococcus wulumuqiensis OX=980427 GN=msrA PE=3 SV=1	msrA	21.254	34.9	44	5	5	8	8	7	7	7	7	5	5	5	5	5	5	5	5	5	5	5	5	2118900	1762900	2084800	1301100	1332200	1383200	1.27349	1.05953	1.253	0.781982	0.800673	0.831325	0.6732	0.00307505
A0A345IJX1	Peptide ABC transporter OS=Deinococcus wulumuqiensis OX=980427 GN=DVJ83_02160 PE=4 SV=1	DVJ83_02160	30.164	17.7	9	3	3	3	2	1	1	1	1	3	2	2	2	2	2	3	2	2	2	2	2	386180	392950	303360	138080	142110	145470	1.53637	1.56331	1.20688	0.549335	0.565368	0.578736	0.3932	0.000399059
A0A345IJX2	DUF2847 family protein OS=Deinococcus wulumuqiensis OX=980427 GN=DVJ83_02210 PE=4 SV=1	DVJ83_02210	23.953	44.1	41	7	7	5	8	6	8	6	8	7	7	7	6	7	7	7	7	7	6	7	7	560350	604510	643410	1189400	1237300	1345800	0.602444	0.649921	0.691743	1.27875	1.33025	1.4469	2.0862	0.000169059
A0A345IJX3	MBL fold metallo-hydrolase OS=Deinococcus wulumuqiensis OX=980427 GN=DVJ83_02250 PE=4 SV=1	DVJ83_02250	28.554	17.4	24	5	5	4	3	5	4	4	4	5	5	5	5	5	4	5	5	5	5	5	4	877370	955770	880490	659430	656290	688450	1.11582	1.21553	1.11979	0.838649	0.834656	0.875556	0.7386	0.000684047
A0A345IJX4	Protein kinase domain-containing protein(predicted) OS=Deinococcus wulumuqiensis OX=980427 GN=DVJ83_02265 PE=4 SV=1	DVJ83_02265	32.237	11.2	10	3	3	3	2	1	1	2	1	3	3	2	2	2	2	3	3	2	2	2	2	269770	241880	218860	97466	115140	110630	1.53606	1.37726	1.24618	0.554969	0.655604	0.629924	0.4425	0.000489062
A0A345IJX5	Ribosome maturation factor RimP OS=Deinococcus wulumuqiensis OX=980427 GN=rimP PE=3 SV=1	rimP	17.739	41.8	38	8	8	5	5	5	7	8	8	8	7	8	8	8	8	8	7	8	8	8	8	1048700	1093300	1086500	2073300	2140200	2147500	0.656155	0.684061	0.679806	1.29723	1.33909	1.34366	1.9703	2.43364e-06
A0A345IJX7	Uncharacterized protein OS=Deinococcus wulumuqiensis OX=980427 GN=DVJ83_02495 PE=4 SV=1	DVJ83_02495	15.11	20.9	9	2	2	2	2	3	0	1	1	2	2	2	1	1	1	2	2	2	1	1	1	374960	402140	362580	0	0	0	0.987014	1.05856	0.954426
A0A345IJY3	NADPH:quinone oxidoreductase family protein OS=Deinococcus wulumuqiensis OX=980427 GN=DVJ83_03040 PE=4 SV=1	DVJ83_03040	33.75	4.6	6	1	1	1	1	1	1	1	1	1	1	1	1	1	1	1	1	1	1	1	1	0	0	97514	0	0	0			1
A0A345IJY4	DNA helicase OS=Deinococcus wulumuqiensis OX=980427 GN=DVJ83_03175 PE=4 SV=1	DVJ83_03175	75.587	2.3	0	1	1	0	0	0	0	0	0	1	1	1	1	1	1	1	1	1	1	1	1	0	0	0	0	0	0
A0A345IJZ0	LytR family transcriptional regulator OS=Deinococcus wulumuqiensis OX=980427 GN=DVJ83_03600 PE=4 SV=1	DVJ83_03600	41.74	20.3	9	5	5	3	1	1	1	1	2	4	2	2	3	4	3	4	2	2	3	4	3	98564	126120	120410	109360	129790	96847	0.868289	1.11104	1.06074	0.963395	1.14337	0.853164	0.9736	0.815221
A0A345IJZ2	XdhC/CoxI family protein OS=Deinococcus wulumuqiensis OX=980427 GN=DVJ83_03815 PE=4 SV=1	DVJ83_03815	34.571	21.3	16	6	6	3	2	3	3	2	3	3	3	4	3	3	4	3	3	4	3	3	4	108390	114110	127560	81678	88051	103800	1.0429	1.09794	1.22735	0.785883	0.847202	0.998735	0.7814	0.0434343
A0A345IJZ7	MFS transporter OS=Deinococcus wulumuqiensis OX=980427 GN=DVJ83_03945 PE=4 SV=1	DVJ83_03945	46.114	5.1	6	2	2	2	1	1	1	0	1	2	2	2	2	2	1	2	2	2	2	2	1	152800	159870	158210	117150	122640	0	1.07504	1.12478	1.11311	0.824222	0.862848		0.7639	0.00162033
A0A345IJZ9	DUF1622 domain-containing protein OS=Deinococcus wulumuqiensis OX=980427 GN=DVJ83_04000 PE=4 SV=1	DVJ83_04000	12.332	7.2	4	1	1	1	0	0	1	1	1	1	1	0	1	1	1	1	1	0	1	1	1	0	16205	0	0	0	0		1
A0A345IK00	Gfo/Idh/MocA family oxidoreductase OS=Deinococcus wulumuqiensis OX=980427 GN=DVJ83_04135 PE=4 SV=1	DVJ83_04135	43.11	4.5	3	1	1	0	0	0	1	1	1	0	0	0	1	1	1	0	0	0	1	1	1	0	0	0	0	0	4009.1						1
A0A345IK01	Cell surface protein OS=Deinococcus wulumuqiensis OX=980427 GN=DVJ83_04145 PE=4 SV=1	DVJ83_04145	15.899	20	23	2	2	4	5	4	4	3	3	2	2	2	2	2	2	2	2	2	2	2	2	1185900	1223600	1160800	179290	181360	215010	1.71622	1.77078	1.6799	0.259467	0.262463	0.311161	0.1612	7.2387e-06
A0A345IK03	DUF1684 domain-containing protein OS=Deinococcus wulumuqiensis OX=980427 GN=DVJ83_04275 PE=4 SV=1	DVJ83_04275	20.138	25.5	41	4	4	6	6	6	7	8	8	4	4	4	4	4	4	4	4	4	4	4	4	1421100	1768600	1560100	2004900	2105700	2059800	0.78081	0.97174	0.857182	1.10157	1.15696	1.13174	1.2991	0.0149992
A0A345IK04	Quinate 5-dehydrogenase OS=Deinococcus wulumuqiensis OX=980427 GN=DVJ83_04285 PE=4 SV=1	DVJ83_04285	30.83	7.2	2	2	2	1	1	0	0	0	0	2	1	1	2	1	2	2	1	1	2	1	2	55278	0	0	0	0	0	1
A0A345IK07	Uncharacterized protein OS=Deinococcus wulumuqiensis OX=980427 GN=DVJ83_04580 PE=4 SV=1	DVJ83_04580	47.197	26.4	28	10	10	5	6	5	4	4	4	9	9	10	9	9	8	9	9	10	9	9	8	3864000	3991300	3630700	1214500	1284800	1383700	1.50849	1.55819	1.41741	0.474136	0.501581	0.540191	0.3381	2.06541e-05
A0A345IK10	YmdB family metallophosphoesterase OS=Deinococcus wulumuqiensis OX=980427 GN=DVJ83_04840 PE=4 SV=1	DVJ83_04840	27.842	14.5	6	3	3	0	1	1	1	1	2	2	3	3	2	2	3	2	3	3	2	2	3	0	1041200	2623200	2815900	2888400	2364500		0.443698	1.11785	1.19997	1.23087	1.00761	1.468	0.265462
A0A345IK11	Succinate--CoA ligase [ADP-forming] subunit beta OS=Deinococcus wulumuqiensis OX=980427 GN=sucC PE=3 SV=1	sucC	41.577	4.9	4	2	2	0	0	0	1	2	1	1	1	1	2	2	2	1	1	1	2	2	2	0	0	0	37640	48897	25662				1.00643	1.30742	0.686156
A0A345IK12	CoA ester lyase OS=Deinococcus wulumuqiensis OX=980427 GN=DVJ83_04990 PE=3 SV=1	DVJ83_04990	29.966	7.4	6	1	1	1	1	1	1	1	1	1	1	1	1	1	1	1	1	1	1	1	1	0	0	84111	0	0	0			1
A0A345IK13	Homocitrate synthase OS=Deinococcus wulumuqiensis OX=980427 GN=lysS PE=3 SV=1	lysS	43.349	15.3	28	5	5	4	5	5	5	5	4	5	5	5	5	5	5	5	5	5	5	5	5	331610	314570	319270	205760	201580	208750	1.25805	1.19341	1.21124	0.780606	0.764748	0.79195	0.6381	1.78228e-05
A0A345IK20	4-carboxymuconolactone decarboxylase OS=Deinococcus wulumuqiensis OX=980427 GN=pcaC PE=4 SV=1	pcaC	17.45	5.6	5	2	2	1	0	2	0	1	1	2	0	2	2	2	2	2	0	2	2	2	2	126110	0	130040	73440	70213	71890	1.33678		1.37844	0.778472	0.744266	0.762042	0.561	9.4843e-05
A0A345IK21	Uncharacterized protein OS=Deinococcus wulumuqiensis OX=980427 GN=DVJ83_05215 PE=4 SV=1	DVJ83_05215	20.482	11.2	2	1	1	0	0	0	1	1	0	0	1	0	1	1	1	0	1	0	1	1	1	0	16552	0	0	0	0		1
A0A345IK24	Pantothenate synthetase OS=Deinococcus wulumuqiensis OX=980427 GN=panC PE=3 SV=1	panC	31.475	17	17	4	4	3	2	5	2	2	3	4	3	4	3	3	4	4	3	4	3	3	4	456360	381830	450780	647430	628370	455860	0.906486	0.758444	0.895403	1.28602	1.24816	0.905493	1.3434	0.0857368
A0A345IK27	Alpha-amylase OS=Deinococcus wulumuqiensis OX=980427 GN=DVJ83_05420 PE=4 SV=1	DVJ83_05420	54.706	6.1	12	3	3	3	2	2	1	2	2	3	2	3	2	2	2	3	2	3	2	2	2	353840	303850	293520	125330	139750	127220	1.58022	1.35697	1.31083	0.559713	0.624111	0.568154	0.4124	0.000188399
A0A345IK29	UDP-N-acetylglucosamine 1-carboxyvinyltransferase OS=Deinococcus wulumuqiensis OX=980427 GN=murA PE=3 SV=1	murA	45.143	22.3	47	7	7	8	6	6	6	12	9	6	7	6	6	7	7	6	7	6	6	7	7	1017700	942060	1024500	1253200	1314500	1305800	0.890407	0.824228	0.896357	1.09645	1.15008	1.14247	1.298	0.00105665
A0A345IK33	Futalosine hydrolase OS=Deinococcus wulumuqiensis OX=980427 GN=mqnB PE=3 SV=1	mqnB	20.693	11.1	12	2	2	1	2	2	2	2	3	1	1	1	2	2	2	1	1	1	2	2	2	0	107600	105600	117540	120930	124230		0.93419	0.916826	1.02049	1.04992	1.07857	1.1341	0.0103555
A0A345IK37	DUF4384 domain-containing protein OS=Deinococcus wulumuqiensis OX=980427 GN=DVJ83_06125 PE=4 SV=1	DVJ83_06125	17.98	12.6	3	1	1	1	1	1	0	0	0	1	1	1	0	0	0	1	1	1	0	0	0	0	0	47801	0	0	0			1
A0A345IK40	ABC transporter substrate-binding protein OS=Deinococcus wulumuqiensis OX=980427 GN=DVJ83_06295 PE=4 SV=1	DVJ83_06295	67.015	31.9	111	18	17	20	16	17	18	21	19	16	14	16	14	16	16	16	14	16	14	16	16	5378000	5521300	5365800	7140000	6995200	7167700	0.858922	0.881809	0.856974	1.14033	1.11721	1.14476	1.3097	2.22616e-05
A0A345IK42	TlpA family protein disulfide reductase OS=Deinococcus wulumuqiensis OX=980427 GN=DVJ83_06500 PE=4 SV=1	DVJ83_06500	16.809	14.1	4	2	2	1	0	1	0	1	1	2	2	2	1	2	2	2	2	2	1	2	2	0	0	844060	0	0	0			1
A0A345IK43	Isochorismatase family protein OS=Deinococcus wulumuqiensis OX=980427 GN=DVJ83_06505 PE=4 SV=1	DVJ83_06505	11.838	41.4	11	3	3	2	2	2	2	3	0	3	3	2	3	3	2	3	3	2	3	3	2	240160	246010	193630	344890	258020	293250	0.914338	0.93661	0.737189	1.31307	0.982335	1.11646	1.3183	0.0723253
A0A345IK45	Metallophosphoesterase OS=Deinococcus wulumuqiensis OX=980427 GN=DVJ83_06565 PE=4 SV=1	DVJ83_06565	31.627	3.7	0	1	1	0	0	0	0	0	0	1	1	0	0	1	1	1	1	0	0	1	1	0	0	0	0	0	0
A0A345IK46	Alpha-amylase OS=Deinococcus wulumuqiensis OX=980427 GN=DVJ83_06585 PE=4 SV=1	DVJ83_06585	71.835	15.9	39	9	9	6	4	4	8	8	9	9	6	7	8	9	9	9	6	7	8	9	9	531630	539250	534980	577850	624120	602640	0.93529	0.948696	0.941184	1.0166	1.09801	1.06022	1.1238	0.00682946
A0A345IK48	Acylphosphatase OS=Deinococcus wulumuqiensis OX=980427 GN=DVJ83_06605 PE=3 SV=1	DVJ83_06605	9.7669	33.3	7	2	2	1	1	1	1	1	2	2	2	1	2	2	2	2	2	1	2	2	2	76625	90275	0	137390	122670	188120	0.622886	0.733848		1.11685	0.997187	1.52923	1.7902	0.0481619
A0A345IK51	PaaI family thioesterase OS=Deinococcus wulumuqiensis OX=980427 GN=DVJ83_07060 PE=4 SV=1	DVJ83_07060	13.014	54.6	5	6	6	1	2	0	0	1	1	5	4	3	4	2	4	5	4	3	4	2	4	250120	211090	0	0	0	0	1.08462	0.915375
A0A345IK52	Peroxiredoxin OS=Deinococcus wulumuqiensis OX=980427 GN=DVJ83_07065 PE=4 SV=1	DVJ83_07065	19.212	42.9	21	5	5	4	2	4	4	3	4	5	5	5	4	4	4	5	5	5	4	4	4	457030	450110	357880	174860	150240	199020	1.53268	1.50947	1.20017	0.586405	0.50384	0.667427	0.4143	0.00147565
A0A345IK61	Citrate synthase OS=Deinococcus wulumuqiensis OX=980427 GN=DVJ83_07525 PE=3 SV=1	DVJ83_07525	41.613	23.1	38	8	8	5	5	7	7	7	7	7	8	8	8	8	8	7	8	8	8	8	8	7573400	7439100	7666300	7128800	6453600	7373100	1.04139	1.02293	1.05417	0.980256	0.887412	1.01385	0.924	0.120483
A0A345IK64	Aldose 1-epimerase OS=Deinococcus wulumuqiensis OX=980427 GN=DVJ83_07590 PE=4 SV=1	DVJ83_07590	32.807	9.7	12	3	3	2	0	2	3	2	3	3	2	3	3	3	3	3	2	3	3	3	3	274580	247430	229310	454440	454680	485030	0.767888	0.69196	0.641286	1.27088	1.27155	1.35643	1.8556	0.000391252
A0A345IK65	HAMP domain-containing protein OS=Deinococcus wulumuqiensis OX=980427 GN=DVJ83_07620 PE=4 SV=1	DVJ83_07620	60.741	2.2	2	1	1	0	1	1	0	0	0	1	1	1	0	1	1	1	1	1	0	1	1	0	0	91133	0	0	0			1
A0A345IK72	AIM24 family protein OS=Deinococcus wulumuqiensis OX=980427 GN=DVJ83_08090 PE=4 SV=1	DVJ83_08090	27.882	5	3	1	1	0	1	1	0	0	1	1	1	1	0	1	1	1	1	1	0	1	1	0	0	109360	0	0	0			1
A0A345IK75	Alpha/beta fold hydrolase OS=Deinococcus wulumuqiensis OX=980427 GN=DVJ83_08250 PE=4 SV=1	DVJ83_08250	25.466	14.2	13	4	4	3	1	1	3	3	2	4	3	4	4	4	4	4	3	4	4	4	4	283630	343640	312850	644010	573430	477620	0.645793	0.782429	0.712323	1.46634	1.30563	1.08749	1.803	0.00476559
A0A345IK76	N-acetyltransferase domain-containing protein(predicted) OS=Deinococcus wulumuqiensis OX=980427 GN=DVJ83_08255 PE=4 SV=1	DVJ83_08255	25.711	3.6	5	1	1	0	1	1	1	1	1	1	1	1	1	1	1	1	1	1	1	1	1	0	0	136220	0	0	0			1
A0A345IK77	Acyltransferase OS=Deinococcus wulumuqiensis OX=980427 GN=DVJ83_08340 PE=4 SV=1	DVJ83_08340	28.288	12.9	18	3	3	3	3	2	4	4	2	3	3	3	3	3	3	3	3	3	3	3	3	228460	260680	209790	136590	148060	174760	1.18338	1.35028	1.08668	0.707512	0.766925	0.905226	0.6573	0.0119152
A0A345IK79	Acyl-CoA dehydrogenase OS=Deinococcus wulumuqiensis OX=980427 GN=DVJ83_08530 PE=3 SV=1	DVJ83_08530	45.641	18.8	17	6	6	2	2	4	3	3	3	4	3	6	6	6	5	4	3	6	6	6	5	510920	491030	520940	395280	395920	397840	1.13038	1.08638	1.15255	0.874536	0.875952	0.8802	0.7808	0.000146153
A0A345IK81	Antibiotic biosynthesis monooxygenase OS=Deinococcus wulumuqiensis OX=980427 GN=DVJ83_08645 PE=4 SV=1	DVJ83_08645	10.915	52.4	11	4	4	2	1	2	2	2	2	4	4	4	4	4	4	4	4	4	4	4	4	439860	448930	424650	187540	232090	244830	1.33432	1.36184	1.28818	0.568906	0.70405	0.742697	0.5059	0.00116029
A0A345IK83	UDP-glucose 4-epimerase OS=Deinococcus wulumuqiensis OX=980427 GN=galE PE=3 SV=1	galE	35.928	19	23	4	4	2	3	2	5	5	6	3	3	4	4	4	4	3	3	4	4	4	4	376840	367770	387740	713890	663230	678590	0.709221	0.692151	0.729735	1.34356	1.24821	1.27712	1.8154	2.34083e-05
A0A345IK90	Isopropylmalate/homocitrate/citramalate synthase OS=Deinococcus wulumuqiensis OX=980427 GN=DVJ83_09060 PE=4 SV=1	DVJ83_09060	16.471	16.3	0	2	2	0	0	0	0	0	0	2	2	2	2	2	2	2	2	2	2	2	2	0	0	0	0	0	0
A0A345IK91	HAD family phosphatase OS=Deinococcus wulumuqiensis OX=980427 GN=DVJ83_09090 PE=4 SV=1	DVJ83_09090	22.101	15.5	10	3	3	1	2	1	2	3	1	3	3	3	3	3	3	3	3	3	3	3	3	50949	60814	54485	123700	119510	90105	0.611923	0.730406	0.654392	1.4857	1.43538	1.08221	2.0049	0.00365187
A0A345IK92	Divalent-cation tolerance protein CutA OS=Deinococcus wulumuqiensis OX=980427 GN=DVJ83_09185 PE=4 SV=1	DVJ83_09185	11.241	44.1	20	3	3	2	3	3	3	4	5	3	2	2	3	3	3	3	2	2	3	3	3	379930	428820	472110	772380	663150	791410	0.64986	0.733485	0.807532	1.32114	1.1343	1.35369	1.7386	0.00270513
A0A345IK93	ROK family protein OS=Deinococcus wulumuqiensis OX=980427 GN=DVJ83_09195 PE=4 SV=1	DVJ83_09195	31.526	18.4	23	4	4	3	4	2	4	5	5	3	3	3	4	4	4	3	3	3	4	4	4	446750	442990	457670	738960	772460	768600	0.738953	0.732734	0.757015	1.22229	1.2777	1.27131	1.6921	6.63818e-06
A0A345IK96	HlyC/CorC family transporter OS=Deinococcus wulumuqiensis OX=980427 GN=DVJ83_09350 PE=4 SV=1	DVJ83_09350	46.9	7.8	8	3	3	1	1	1	2	2	1	2	3	3	3	3	3	2	3	3	3	3	3	130150	149970	134690	133190	136360	124310	0.96566	1.11272	0.999345	0.988215	1.01174	0.922329	0.9495	0.375429
A0A345IK97	Cytosolic protein(predicted) OS=Deinococcus wulumuqiensis OX=980427 GN=DVJ83_09485 PE=4 SV=1	DVJ83_09485	46.817	2.9	5	1	1	1	0	1	1	1	1	1	1	1	1	1	1	1	1	1	1	1	1	0	0	26787	0	0	0			1
A0A345IK98	Phenylalanine--tRNA ligase alpha subunit OS=Deinococcus wulumuqiensis OX=980427 GN=pheS PE=3 SV=1	pheS	37.811	5.3	9	2	2	1	2	1	2	2	1	1	1	1	2	2	2	1	1	1	2	2	2	0	0	0	242020	261990	258440				0.952272	1.03085	1.01688
A0A345IKA0	Universal stress protein OS=Deinococcus wulumuqiensis OX=980427 GN=DVJ83_09565 PE=4 SV=1	DVJ83_09565	16.634	38	20	4	4	4	2	3	4	3	4	4	3	4	4	4	4	4	3	4	4	4	4	263530	332320	310370	172600	164710	161580	1.12531	1.41905	1.32532	0.737024	0.703333	0.689967	0.5505	0.00115955
A0A345IKA1	Potassium transporter KefB OS=Deinococcus wulumuqiensis OX=980427 GN=DVJ83_09590 PE=3 SV=1	DVJ83_09590	65.816	2.6	3	1	1	0	0	0	1	1	1	0	0	0	1	1	1	0	0	0	1	1	1	0	0	0	0	0	15144						1
A0A345IKA6	DUF11 domain-containing protein(predicted) OS=Deinococcus wulumuqiensis OX=980427 GN=DVJ83_09750 PE=4 SV=1	DVJ83_09750	93.911	14.8	18	8	8	5	5	7	0	0	1	7	7	8	3	2	3	7	7	8	3	2	3	131980	203240	270520	67090	0	37180	0.929424	1.43125	1.90504	0.472458		0.261827	0.2582	0.0299925
A0A345IKA8	PAS domain S-box protein OS=Deinococcus wulumuqiensis OX=980427 GN=DVJ83_09930 PE=4 SV=1	DVJ83_09930	82.773	8.7	12	5	5	2	3	2	3	2	0	3	5	2	3	4	3	3	5	2	3	4	3	112040	105720	51320	77609	98992	96865	1.23905	1.16915	0.567546	0.858276	1.09475	1.07123	1.0163	0.810209
A0A345IKB0	Amidohydrolase OS=Deinococcus wulumuqiensis OX=980427 GN=DVJ83_09990 PE=4 SV=1	DVJ83_09990	32.882	14.7	17	3	3	4	3	2	2	4	2	3	3	3	2	3	2	3	3	3	2	3	2	90820	101730	84255	106010	108300	122680	0.887788	0.994436	0.823614	1.03627	1.05866	1.19923	1.2174	0.050098
A0A345IKB4	Alanine--glyoxylate aminotransferase family protein OS=Deinococcus wulumuqiensis OX=980427 GN=DVJ83_10160 PE=3 SV=1	DVJ83_10160	42.016	6.9	7	2	2	1	1	1	2	1	1	2	2	1	2	2	2	2	2	1	2	2	2	324060	195870	0	559630	373550	388600	0.87978	0.531761		1.51932	1.01414	1.055	1.6948	0.119358
A0A345IKB8	UDP-N-acetylmuramoylalanine--D-glutamate ligase OS=Deinococcus wulumuqiensis OX=980427 GN=murD PE=3 SV=1	murD	47.353	14.1	24	6	6	4	3	5	3	4	5	5	2	6	6	6	6	5	2	6	6	6	6	583520	643070	543680	491810	470480	496270	1.08433	1.19499	1.0103	0.91391	0.874273	0.922198	0.8239	0.0203278
A0A345IKC0	Serine/threonine protein kinase OS=Deinococcus wulumuqiensis OX=980427 GN=DVJ83_10415 PE=4 SV=1	DVJ83_10415	72.082	2.8	2	1	1	0	0	0	1	1	0	0	0	1	1	1	1	0	0	1	1	1	1	0	0	4136.5	0	0	0			1
A0A345IKC1	Uncharacterized protein OS=Deinococcus wulumuqiensis OX=980427 GN=DVJ83_10485 PE=4 SV=1	DVJ83_10485	35.107	7.3	6	2	2	1	1	1	2	1	0	2	1	1	2	2	2	2	1	1	2	2	2	50659	0	0	53722	59667	57481	0.914715			0.970022	1.07737	1.0379	1.1243
A0A345IKC2	Peptidyl-prolyl cis-trans isomerase OS=Deinococcus wulumuqiensis OX=980427 GN=DVJ83_10540 PE=3 SV=1	DVJ83_10540	18.614	28.9	13	4	4	1	2	1	2	3	4	2	4	3	4	4	4	2	4	3	4	4	4	941290	526700	818330	1325200	1349000	1279300	0.905113	0.506457	0.786878	1.27427	1.29715	1.23013	1.7292	0.0304396
A0A345IKC6	Bifunctional folylpolyglutamate synthase/dihydrofolate synthase OS=Deinococcus wulumuqiensis OX=980427 GN=DVJ83_10685 PE=3 SV=1	DVJ83_10685	46.94	4.2	4	2	2	0	0	0	1	1	2	0	1	0	2	1	2	0	1	0	2	1	2	0	0	0	15365	0	19640				0.877875		1.12213
A0A345IKD2	N5-carboxyaminoimidazole ribonucleotide mutase OS=Deinococcus wulumuqiensis OX=980427 GN=purE PE=3 SV=1	purE	18.12	26.6	22	4	4	3	4	5	3	3	4	4	4	4	3	4	4	4	4	4	3	4	4	1744600	1819100	1925200	1369700	1329400	1416600	1.08985	1.13639	1.20267	0.855652	0.830477	0.884951	0.7498	0.00106459
A0A345IKD3	Serine hydroxymethyltransferase OS=Deinococcus wulumuqiensis OX=980427 GN=glyA PE=3 SV=1	glyA	46.64	3	6	1	1	1	1	1	1	1	1	1	1	1	1	1	1	1	1	1	1	1	1	0	0	179000	0	0	0			1
A0A345IKD5	Single-stranded DNA-binding protein OS=Deinococcus wulumuqiensis OX=980427 GN=DVJ83_11320 PE=4 SV=1	DVJ83_11320	20.925	15.1	12	2	2	2	2	2	3	1	2	2	2	2	2	2	2	2	2	2	2	2	2	156660	66402	131850	108690	99164	115610	1.3856	0.587303	1.16617	0.961325	0.877071	1.02253	0.9114	0.910041
A0A345IKD8	Damage-inducible protein DinB OS=Deinococcus wulumuqiensis OX=980427 GN=DVJ83_11395 PE=4 SV=1	DVJ83_11395	18.989	13.3	10	2	2	2	0	0	2	2	4	2	1	2	2	2	2	2	1	2	2	2	2	877490	0	810080	1106100	1053200	1493900	0.821501		0.758393	1.03553	0.986	1.39858	1.4432	0.0904967
A0A345IKD9	ABC transporter ATP-binding protein OS=Deinococcus wulumuqiensis OX=980427 GN=DVJ83_11415 PE=4 SV=1	DVJ83_11415	34.788	4.9	4	1	1	1	1	0	1	1	0	1	1	0	1	1	0	1	1	0	1	1	0	0	7411.2	0	0	0	0		1
A0A345IKE0	MarR family transcriptional regulator OS=Deinococcus wulumuqiensis OX=980427 GN=DVJ83_11450 PE=4 SV=1	DVJ83_11450	16.984	6.8	1	1	1	0	0	1	0	0	0	1	1	1	1	1	1	1	1	1	1	1	1	0	0	703420	0	0	0			1
A0A345IKE1	MMPL family transporter OS=Deinococcus wulumuqiensis OX=980427 GN=DVJ83_11680 PE=4 SV=1	DVJ83_11680	78.452	3.8	8	2	2	1	1	2	2	1	1	2	1	1	2	2	2	2	1	1	2	2	2	108400	0	125470	93382	81496	104470	1.05608		1.22239	0.909769	0.793971	1.01779	0.7963	0.121731
A0A345IKF0	Flagellar biosynthesis protein FlgM OS=Deinococcus wulumuqiensis OX=980427 GN=DVJ83_11915 PE=4 SV=1	DVJ83_11915	24.021	6.2	4	1	1	1	0	0	1	1	1	1	0	0	1	1	1	1	0	0	1	1	1	69430	0	0	0	0	0	1
A0A345IKF1	Peptidase_M48 domain-containing protein OS=Deinococcus wulumuqiensis OX=980427 GN=DVJ83_11935 PE=3 SV=1	DVJ83_11935	42.028	7.4	4	2	2	0	0	0	1	2	1	0	0	0	1	2	2	0	0	0	1	2	2	0	0	0	0	38720	45915					0.914988	1.08501
A0A345IKG1	Biosynthetic arginine decarboxylase OS=Deinococcus wulumuqiensis OX=980427 GN=speA PE=3 SV=1	speA	73.892	23.7	48	13	13	4	1	6	12	14	11	8	7	11	13	12	12	8	7	11	13	12	12	409330	435870	439750	1061000	1054100	1126500	0.542572	0.577751	0.582894	1.40637	1.39722	1.49319	2.5227	7.42155e-06
A0A345IKG2	ABC transporter permease OS=Deinococcus wulumuqiensis OX=980427 GN=DVJ83_12390 PE=3 SV=1	DVJ83_12390	69.008	3.5	15	2	2	3	3	2	2	2	3	2	2	2	2	2	2	2	2	2	2	2	2	218540	251690	253140	129850	145980	144480	1.14651	1.32042	1.32803	0.681222	0.765844	0.757974	0.581	0.000881558
A0A345IKG8	PASTA domain-containing protein OS=Deinococcus wulumuqiensis OX=980427 GN=DVJ83_12905 PE=4 SV=1	DVJ83_12905	61.775	8.3	22	4	4	3	5	3	3	3	5	3	4	4	4	4	4	3	4	4	4	4	4	453450	463010	382750	277860	291230	306720	1.25089	1.27726	1.05585	0.766503	0.803386	0.846116	0.6741	0.00420164
A0A345IKH2	Uncharacterized protein OS=Deinococcus wulumuqiensis OX=980427 GN=DVJ83_13175 PE=4 SV=1	DVJ83_13175	12.333	13.2	31	2	2	5	6	6	5	4	5	2	2	2	2	2	2	2	2	2	2	2	2	1705700	1592100	1532700	1193700	1278700	1041300	1.2265	1.14482	1.10211	0.858345	0.919465	0.74876	0.7274	0.00917164
A0A345IKH4	Cytochrome c OS=Deinococcus wulumuqiensis OX=980427 GN=DVJ83_13305 PE=4 SV=1	DVJ83_13305	21.893	5.3	9	2	2	2	1	2	2	1	1	2	2	2	2	2	2	2	2	2	2	2	2	775860	85799	247160	576870	82813	469140	2.08039	0.230061	0.662733	1.54682	0.222054	1.25795	1.018	0.912923
A0A345IKH9	Serine hydrolase OS=Deinococcus wulumuqiensis OX=980427 GN=DVJ83_13410 PE=4 SV=1	DVJ83_13410	53.72	3.3	1	1	1	0	0	1	0	0	0	0	0	1	0	0	0	0	0	1	0	0	0	0	0	7697.9	0	0	0			1
A0A345IKI0	Nicotinate-nucleotide--dimethylbenzimidazole phosphoribosyltransferase OS=Deinococcus wulumuqiensis OX=980427 GN=cobT PE=3 SV=1	cobT	38.338	3.2	1	1	1	0	0	0	0	1	0	1	1	1	1	1	1	1	1	1	1	1	1	0	0	9156.9	0	0	0			1
A0A345IKI3	FAD-binding dehydrogenase OS=Deinococcus wulumuqiensis OX=980427 GN=DVJ83_13430 PE=4 SV=1	DVJ83_13430	60.322	8.8	22	4	4	3	3	3	6	4	3	3	3	3	4	4	4	3	3	3	4	4	4	284160	318510	347360	347690	340590	344410	0.85991	0.963858	1.05116	1.05216	1.03068	1.04224	1.087	0.211945
A0A345IKI5	Xanthine dehydrogenase family protein molybdopterin-binding subunit OS=Deinococcus wulumuqiensis OX=980427 GN=DVJ83_13440 PE=4 SV=1	DVJ83_13440	77.023	17.9	58	11	11	10	10	11	9	7	11	8	9	10	9	11	11	8	9	10	9	11	11	978010	987560	1041100	745510	736860	735390	1.1232	1.13416	1.19565	0.856181	0.846247	0.844559	0.7376	0.00010679
A0A345IKI6	Xanthine dehydrogenase family protein subunit M OS=Deinococcus wulumuqiensis OX=980427 GN=DVJ83_13445 PE=4 SV=1	DVJ83_13445	35.757	11.8	11	3	3	1	1	3	2	2	2	2	1	3	3	3	3	2	1	3	3	3	3	126680	0	345990	203220	254460	223930	0.54874		1.49873	0.880289	1.10225	0.969999	0.9614	0.85278
A0A345IKI9	Xanthine dehydrogenase family protein molybdopterin-binding subunit OS=Deinococcus wulumuqiensis OX=980427 GN=DVJ83_13465 PE=4 SV=1	DVJ83_13465	79.492	3.4	4	2	2	0	0	1	0	1	2	2	0	1	2	1	2	2	0	1	2	1	2	23371	0	0	34305	0	14425	0.972428			1.42737		0.6002	1.0425
A0A345IKJ0	DUF1990 family protein OS=Deinococcus wulumuqiensis OX=980427 GN=DVJ83_13470 PE=4 SV=1	DVJ83_13470	22.654	12.6	13	2	2	2	2	2	3	2	2	2	2	2	2	2	2	2	2	2	2	2	2	172650	175660	199080	260590	271930	262090	0.771908	0.785365	0.890075	1.16508	1.21578	1.17179	1.4516	0.00132401
A0A345IKJ1	DUF1990 domain-containing protein OS=Deinococcus wulumuqiensis OX=980427 GN=DVJ83_13475 PE=4 SV=1	DVJ83_13475	28.823	7.5	6	2	2	1	1	1	1	1	1	2	1	2	2	2	2	2	1	2	2	2	2	24631	0	24851	112920	109580	66206	0.364161		0.367414	1.66949	1.6201	0.978834	3.8897	0.00949727
A0A345IKJ4	3,4-dihydroxyphenylacetate 2,3-dioxygenase OS=Deinococcus wulumuqiensis OX=980427 GN=hpaD PE=3 SV=1	hpaD	37.517	3.4	5	1	1	0	1	1	1	1	1	1	1	1	1	1	1	1	1	1	1	1	1	0	0	56787	0	0	0			1
A0A345IKJ5	4-hydroxyphenylacetate 3-monooxygenase, oxygenase component OS=Deinococcus wulumuqiensis OX=980427 GN=hpaB PE=4 SV=1	hpaB	56.184	11.1	16	4	4	1	2	2	4	4	3	3	4	2	4	4	4	3	4	2	4	4	4	182100	181820	197680	253850	272370	283780	0.796588	0.795363	0.864742	1.11045	1.19147	1.24138	1.4423	0.00101683
A0A345IKJ6	NAD(P)-dependent oxidoreductase OS=Deinococcus wulumuqiensis OX=980427 GN=DVJ83_13515 PE=4 SV=1	DVJ83_13515	29.702	7	11	2	2	2	2	2	1	3	1	2	2	2	2	2	2	2	2	2	2	2	2	266390	301980	300560	502110	484230	554230	0.663349	0.751973	0.748437	1.25033	1.2058	1.38011	1.773	0.00057276
A0A345IKJ8	5-carboxymethyl-2-hydroxymuconate semialdehyde dehydrogenase OS=Deinococcus wulumuqiensis OX=980427 GN=hpaE PE=3 SV=1	hpaE	56.872	12.2	35	6	6	5	4	5	8	6	7	5	5	6	6	6	6	5	5	6	6	6	6	1168900	1122400	1152700	1706700	1730100	1673700	0.819849	0.787235	0.808487	1.19705	1.21347	1.17391	1.4839	1.34342e-05
A0A345IKK6	Class A beta-lactamase-related serine hydrolase OS=Deinococcus wulumuqiensis OX=980427 GN=DVJ83_13585 PE=4 SV=1	DVJ83_13585	35.244	5.7	1	1	1	0	0	0	1	0	0	0	0	0	1	0	0	0	0	0	1	0	0	0	0	0	3633.8	0	0				1
A0A345IKL0	ABC transporter substrate-binding protein OS=Deinococcus wulumuqiensis OX=980427 GN=DVJ83_13605 PE=4 SV=1	DVJ83_13605	63.559	22.5	54	9	9	11	8	9	9	9	8	7	7	9	7	7	7	7	7	9	7	7	7	3673000	3776300	3660700	1902100	1988400	1944800	1.30054	1.33711	1.29618	0.673496	0.704054	0.688616	0.5252	2.36909e-06
A0A345IKL5	Histidine phosphatase family protein OS=Deinococcus wulumuqiensis OX=980427 GN=DVJ83_13635 PE=4 SV=1	DVJ83_13635	25.256	9.9	9	2	2	1	1	1	2	2	2	2	2	1	2	2	2	2	2	1	2	2	2	88104	122130	0	262270	246750	263970	0.448036	0.621069		1.33373	1.2548	1.34237	2.4512	0.00533879
A0A345IKL7	SDR family NAD(P)-dependent oxidoreductase OS=Deinococcus wulumuqiensis OX=980427 GN=DVJ83_13645 PE=3 SV=1	DVJ83_13645	30.358	7.4	3	1	1	0	0	0	1	1	1	1	0	1	1	1	1	1	0	1	1	1	1	0	0	45832	0	0	0			1
A0A345IKL8	Acyl-CoA dehydrogenase OS=Deinococcus wulumuqiensis OX=980427 GN=DVJ83_13650 PE=3 SV=1	DVJ83_13650	46.384	9.6	10	3	3	2	2	1	2	2	1	3	2	3	3	3	3	3	2	3	3	3	3	87372	96958	80972	37802	39810	46900	1.34483	1.49237	1.24632	0.581847	0.612754	0.721883	0.4693	0.000811727
A0A345IKL9	Uncharacterized protein OS=Deinococcus wulumuqiensis OX=980427 GN=DVJ83_13655 PE=4 SV=1	DVJ83_13655	14.071	21.7	4	2	2	0	0	0	1	1	2	0	0	0	1	2	2	0	0	0	1	2	2	0	0	0	0	18608	30759					0.753864	1.24614
A0A345IKM2	SDR family NAD(P)-dependent oxidoreductase OS=Deinococcus wulumuqiensis OX=980427 GN=DVJ83_13675 PE=3 SV=1	DVJ83_13675	27.086	3.5	3	1	1	1	0	0	0	1	1	1	0	0	1	1	1	1	0	0	1	1	1	24077	0	0	0	0	0	1
A0A345IKM3	NH(3)-dependent NAD(+) synthetase OS=Deinococcus wulumuqiensis OX=980427 GN=nadE PE=3 SV=1	nadE	31.521	27.7	30	7	7	4	6	4	6	5	5	5	6	6	6	6	6	5	6	6	6	6	6	1216900	1298500	1284700	1605100	1612300	1729700	0.834713	0.890685	0.881219	1.10099	1.10593	1.18646	1.3018	0.00111014
A0A345IKM4	Superoxide dismutase OS=Deinococcus wulumuqiensis OX=980427 GN=DVJ83_13685 PE=4 SV=1	DVJ83_13685	48.866	21.4	45	7	7	8	7	8	7	9	6	7	7	7	6	7	6	7	7	7	6	7	6	1803600	2012700	1909800	1024700	1096300	1042800	1.21729	1.35842	1.28897	0.691594	0.739918	0.70381	0.5525	9.45208e-05
A0A345IKN0	Oligoendopeptidase F OS=Deinococcus wulumuqiensis OX=980427 GN=DVJ83_13720 PE=3 SV=1	DVJ83_13720	65.017	24.3	60	13	12	8	10	10	11	12	9	10	9	11	12	13	13	10	9	10	11	12	12	1868200	1966900	1921000	2488400	2533100	2449800	0.847423	0.892193	0.871373	1.12875	1.14902	1.11124	1.298	0.0001243
A0A345IKN6	NCS2 family permease OS=Deinococcus wulumuqiensis OX=980427 GN=DVJ83_13760 PE=4 SV=1	DVJ83_13760	47.097	2.6	2	1	1	0	0	1	1	0	0	1	1	1	1	1	1	1	1	1	1	1	1	0	0	124660	0	0	0			1
A0A345IKN7	DUF839 domain-containing protein OS=Deinococcus wulumuqiensis OX=980427 GN=DVJ83_13770 PE=4 SV=1	DVJ83_13770	61.355	3.5	3	1	1	0	0	0	1	1	1	0	0	0	1	1	1	0	0	0	1	1	1	0	0	0	0	0	8052.3						1
A0A345IKN9	Biotin transporter OS=Deinococcus wulumuqiensis OX=980427 GN=DVJ83_13780 PE=3 SV=1	DVJ83_13780	19.82	7.8	1	1	1	0	1	0	0	0	0	1	1	0	0	1	0	1	1	0	0	1	0	0	8322.2	0	0	0	0		1
A0A345IKP9	Intradiol ring-cleavage dioxygenase(predicted) OS=Deinococcus wulumuqiensis OX=980427 GN=DVJ83_13845 PE=4 SV=1	DVJ83_13845	16.815	5.7	4	1	1	1	1	1	1	0	0	1	1	1	1	1	1	1	1	1	1	1	1	0	0	156770	0	0	0			1
A0A345IKQ0	Molybdate ABC transporter substrate-binding protein OS=Deinococcus wulumuqiensis OX=980427 GN=modA PE=4 SV=1	modA	26.961	4	1	1	1	0	0	0	0	1	0	1	1	1	1	1	1	1	1	1	1	1	1	0	0	47639	0	0	0			1
A0A345IKQ1	Thioredoxin TrxC OS=Deinococcus wulumuqiensis OX=980427 GN=DVJ83_13865 PE=4 SV=1	DVJ83_13865	15.554	34.8	19	4	4	3	2	4	3	3	4	3	4	4	4	3	4	3	4	4	4	3	4	508160	489850	484050	370110	361220	389340	1.17145	1.12924	1.11587	0.853204	0.83271	0.897535	0.7562	0.000454468
A0A345IKQ6	Phosphate import ATP-binding protein PstB OS=Deinococcus wulumuqiensis OX=980427 GN=pstB PE=3 SV=1	pstB	27.655	21.7	28	5	5	5	4	4	4	5	6	4	5	5	5	5	5	4	5	5	5	5	5	423240	530330	404240	292720	285540	302250	1.13453	1.42159	1.0836	0.78466	0.765413	0.810206	0.6485	0.00757043
A0A345IKQ7	Phosphate transport system permease protein OS=Deinococcus wulumuqiensis OX=980427 GN=pstC PE=3 SV=1	pstC	36.878	4.4	5	2	2	1	0	1	0	1	2	2	2	2	2	2	2	2	2	2	2	2	2	2447300	2589800	2657600	1807800	1862500	1322300	1.15736	1.22475	1.25682	0.854934	0.880802	0.625334	0.6488	0.0167878
A0A345IKQ8	Phosphate-binding protein OS=Deinococcus wulumuqiensis OX=980427 GN=pstS PE=3 SV=1	pstS	35.774	46.3	59	14	14	9	16	11	7	9	7	12	13	14	13	11	13	12	13	14	13	11	13	7049000	7373400	7416900	3674400	3617400	3542700	1.29443	1.354	1.36199	0.674742	0.664275	0.650558	0.4961	3.38709e-06
A0A345IKQ9	Transcriptional regulator OS=Deinococcus wulumuqiensis OX=980427 GN=DVJ83_13910 PE=4 SV=1	DVJ83_13910	10.476	63.2	29	6	6	6	6	5	3	5	4	6	6	5	3	4	3	6	6	5	3	4	3	329820	300900	318940	193380	134090	135170	1.4012	1.27834	1.35498	0.821553	0.569667	0.574255	0.4872	0.00404989
A0A345IKR0	SIS domain-containing protein OS=Deinococcus wulumuqiensis OX=980427 GN=DVJ83_13920 PE=4 SV=1	DVJ83_13920	36.557	3.5	2	1	1	0	0	0	1	0	1	1	1	0	1	0	1	1	1	0	1	0	1	0	9158.5	0	0	0	0		1
A0A345IKR4	Urocanate hydratase OS=Deinococcus wulumuqiensis OX=980427 GN=hutU PE=3 SV=1	hutU	61.247	16.3	27	8	8	6	4	5	6	3	3	7	5	7	6	6	8	7	5	7	6	6	8	475940	589790	513820	360730	391420	358270	1.06159	1.31553	1.14608	0.804611	0.873065	0.799124	0.703	0.00713218
A0A345IKR5	Agmatinase OS=Deinococcus wulumuqiensis OX=980427 GN=DVJ83_13950 PE=3 SV=1	DVJ83_13950	32.956	3.6	5	1	1	1	1	0	1	1	1	1	1	1	1	1	1	1	1	1	1	1	1	0	0	34456	0	0	0			1
A0A345IKR6	Imidazolonepropionase OS=Deinococcus wulumuqiensis OX=980427 GN=hutI PE=3 SV=1	hutI	41.847	9	14	3	3	2	2	2	3	3	2	3	3	3	3	3	3	3	3	3	3	3	3	909710	1228200	1201000	583100	688130	736510	1.02087	1.37828	1.34776	0.654354	0.772218	0.82651	0.6013	0.0132348
A0A345IKR7	Histidine ammonia-lyase OS=Deinococcus wulumuqiensis OX=980427 GN=hutH PE=3 SV=1	hutH	55.523	3.4	9	1	1	1	1	2	1	2	2	1	1	1	1	1	1	1	1	1	1	1	1	130980	146710	137130	113550	113490	107660	1.04851	1.17443	1.09774	0.908982	0.908501	0.861832	0.8069	0.0046197
A0A345IKR9	SWIM zinc finger domain-containing protein OS=Deinococcus wulumuqiensis OX=980427 GN=DVJ83_13970 PE=4 SV=1	DVJ83_13970	63.321	7.1	12	3	3	2	1	1	3	3	2	2	2	1	3	3	3	2	2	1	3	3	3	81196	88397	0	97402	96228	67804	0.94189	1.02542		1.12988	1.11626	0.78654	1.0277	0.931068
A0A345IKS0	Metallophosphoesterase OS=Deinococcus wulumuqiensis OX=980427 GN=DVJ83_13975 PE=4 SV=1	DVJ83_13975	26.888	12.6	10	3	3	2	1	1	1	3	2	3	3	3	3	3	3	3	3	3	3	3	3	303050	299800	308620	343660	387710	401750	0.889323	0.879785	0.905668	1.0085	1.13776	1.17897	1.2432	0.010911
A0A345IKS1	2-oxo-hepta-3-ene-1,7-dioic acid hydratase OS=Deinococcus wulumuqiensis OX=980427 GN=hpaH PE=4 SV=1	hpaH	29.174	10.4	7	3	3	0	0	0	2	3	2	0	1	0	3	3	3	0	1	0	3	3	3	0	0	0	110170	105970	99131				1.04834	1.00837	0.943293
A0A345IKS7	IclR family transcriptional regulator OS=Deinococcus wulumuqiensis OX=980427 GN=DVJ83_14020 PE=4 SV=1	DVJ83_14020	29.157	6	5	2	2	1	1	0	1	1	1	1	2	1	2	1	1	1	2	1	2	1	1	0	119820	0	51604	0	0		1.39794		0.602063			0.4307
A0A345IKT1	ArsR family transcriptional regulator OS=Deinococcus wulumuqiensis OX=980427 GN=DVJ83_14050 PE=4 SV=1	DVJ83_14050	13	9	10	1	1	1	1	2	2	2	2	1	1	1	1	1	1	1	1	1	1	1	1	60519	61490	73304	45195	51407	50044	1.06186	1.0789	1.28619	0.79299	0.901985	0.87807	0.7508	0.0175231
A0A345IKT2	MBL fold metallo-hydrolase OS=Deinococcus wulumuqiensis OX=980427 GN=DVJ83_14055 PE=4 SV=1	DVJ83_14055	52.653	24.9	70	10	10	10	12	12	10	15	11	10	9	10	10	10	10	10	9	10	10	10	10	1782600	1773800	1738200	2061500	2481000	2333700	0.878792	0.874454	0.856903	1.01629	1.22309	1.15047	1.2987	0.00932569
A0A345IKT5	CoA transferase subunit A OS=Deinococcus wulumuqiensis OX=980427 GN=DVJ83_14080 PE=4 SV=1	DVJ83_14080	24.884	6.1	10	2	2	0	2	2	2	2	2	1	2	2	2	2	2	1	2	2	2	2	2	0	86972	78924	136690	134620	155370		0.733847	0.66594	1.15335	1.13589	1.31097	1.7146	0.00437342
A0A345IKT7	N-acetylglucosamine-6-phosphate deacetylase OS=Deinococcus wulumuqiensis OX=980427 GN=nagA PE=3 SV=1	nagA	38.357	11.1	17	3	3	4	3	4	2	2	2	3	3	3	3	3	3	3	3	3	3	3	3	422550	362240	418920	180380	180390	193800	1.44192	1.23612	1.42953	0.615533	0.615567	0.661328	0.4607	0.000152786
A0A345IKU0	Ribokinase OS=Deinococcus wulumuqiensis OX=980427 GN=rbsK PE=3 SV=1	rbsK	31.2	7.5	1	1	1	0	0	0	0	0	1	0	0	0	0	1	1	0	0	0	0	1	1	0	0	0	0	0	12535						1
A0A345IKU1	3-oxoacid CoA-transferase subunit B OS=Deinococcus wulumuqiensis OX=980427 GN=DVJ83_14120 PE=3 SV=1	DVJ83_14120	48.367	2.8	3	1	1	0	1	1	0	1	0	0	1	1	1	1	1	0	1	1	1	1	1	0	0	12446	0	0	0			1
A0A345IKU2	Thiolase family protein OS=Deinococcus wulumuqiensis OX=980427 GN=DVJ83_14125 PE=3 SV=1	DVJ83_14125	44.126	14.5	20	6	6	3	4	3	5	3	2	5	5	5	6	6	6	5	5	5	6	6	6	388710	423700	391490	479390	496560	484240	0.875443	0.954247	0.881704	1.07967	1.11834	1.09059	1.2129	0.00279803
A0A345IKV7	Succinoglycan biosynthesis protein exop OS=Deinococcus wulumuqiensis OX=980427 GN=DVJ83_14200 PE=4 SV=1	DVJ83_14200	59.863	1.4	1	1	1	0	0	0	0	0	1	0	0	0	0	0	1	0	0	0	0	0	1	0	0	0	0	0	165700						1
A0A345IKV9	Glucose-1-phosphate thymidylyltransferase OS=Deinococcus wulumuqiensis OX=980427 GN=DVJ83_14210 PE=4 SV=1	DVJ83_14210	38.375	10.2	6	2	2	2	1	1	1	0	1	2	2	2	1	2	2	2	2	2	1	2	2	66125	30721	21958	0	24225	26656	1.94846	0.905236	0.647022		0.713823	0.785455	0.6424	0.487898
A0A345IKW0	Aldehyde dehydrogenase family protein OS=Deinococcus wulumuqiensis OX=980427 GN=DVJ83_14215 PE=3 SV=1	DVJ83_14215	57.176	26.5	82	14	14	15	12	16	11	14	14	14	10	14	12	12	12	14	10	14	12	12	12	12166000	12085000	11833000	8295500	8611300	8262000	1.19172	1.18378	1.1591	0.812583	0.843517	0.809302	0.6975	2.08642e-05
A0A345IKW1	Acetyl ornithine aminotransferase family protein OS=Deinococcus wulumuqiensis OX=980427 GN=DVJ83_14220 PE=3 SV=1	DVJ83_14220	49.019	21.4	61	9	9	12	11	12	6	10	10	9	9	9	9	9	9	9	9	9	9	9	9	6943700	6454300	7038300	3753400	3563000	3675100	1.32565	1.23222	1.34371	0.716576	0.680226	0.701627	0.5378	3.62962e-05
A0A345IKW3	KamA family radical SAM protein OS=Deinococcus wulumuqiensis OX=980427 GN=DVJ83_14230 PE=4 SV=1	DVJ83_14230	54.384	11.4	19	5	5	3	2	3	3	3	5	5	5	5	5	5	5	5	5	5	5	5	5	424490	457950	471630	344040	341910	359010	1.06165	1.14534	1.17955	0.860448	0.855121	0.897888	0.7717	0.00177869
A0A345IKW4	CoA transferase OS=Deinococcus wulumuqiensis OX=980427 GN=DVJ83_14235 PE=3 SV=1	DVJ83_14235	42.465	4.8	5	2	2	0	0	0	2	1	2	0	0	1	2	2	2	0	0	1	2	2	2	0	0	0	142350	86864	139400				1.15853	0.706951	1.13452
A0A345IKW5	Alpha/beta hydrolase OS=Deinococcus wulumuqiensis OX=980427 GN=DVJ83_14245 PE=4 SV=1	DVJ83_14245	29.951	8	9	3	3	2	3	1	0	2	1	2	3	1	2	2	1	2	3	1	2	2	1	248960	143710	0	180050	234950	0	1.23298	0.711726		0.891701	1.16359		1.0569	0.809541
A0A345IKW6	Tryptophan 2,3-dioxygenase OS=Deinococcus wulumuqiensis OX=980427 GN=kynA PE=3 SV=1	kynA	32.414	20	16	5	5	6	2	5	1	1	1	5	4	4	4	3	5	5	4	4	4	3	5	4770000	5133700	5921800	1206300	1713100	1403200	1.42048	1.52879	1.76348	0.35923	0.510152	0.417866	0.2731	0.000404159
A0A345IKX0	FHA domain-containing protein OS=Deinococcus wulumuqiensis OX=980427 GN=DVJ83_14275 PE=4 SV=1	DVJ83_14275	33.809	6.8	8	1	1	1	1	0	2	3	1	1	1	1	1	1	1	1	1	1	1	1	1	0	0	2216.6	0	0	0			1
A0A345IKX2	VWA domain-containing protein OS=Deinococcus wulumuqiensis OX=980427 GN=DVJ83_14285 PE=4 SV=1	DVJ83_14285	48.833	7	9	2	2	2	0	2	1	2	2	2	1	2	2	2	2	2	1	2	2	2	2	119570	0	126610	176920	204140	191400	0.730297		0.773295	1.08057	1.24682	1.16901	1.5502	0.00472795
A0A345IKX4	DNA repair protein OS=Deinococcus wulumuqiensis OX=980427 GN=DVJ83_14295 PE=4 SV=1	DVJ83_14295	30.615	6	9	2	2	2	1	1	2	2	1	2	1	2	2	2	2	2	1	2	2	2	2	47252	0	60386	54522	54929	53143	0.874286		1.1173	1.0088	1.01633	0.983285	1.007	0.885806
A0A345IKX6	Aldehyde dehydrogenase family protein OS=Deinococcus wulumuqiensis OX=980427 GN=DVJ83_14305 PE=3 SV=1	DVJ83_14305	56.437	9.5	21	4	4	5	1	4	4	5	2	3	3	3	4	3	3	3	3	3	4	3	3	296840	354890	339300	382500	372150	375780	0.839535	1.00371	0.959622	1.0818	1.05253	1.0628	1.1407	0.0683914
A0A345IKX9	Methyl-accepting chemotaxis protein OS=Deinococcus wulumuqiensis OX=980427 GN=DVJ83_14325 PE=4 SV=1	DVJ83_14325	80.548	5.4	15	3	3	3	3	4	1	3	1	3	3	3	1	3	2	3	3	3	1	3	2	291640	315020	280480	31663	29404	64260	1.72829	1.86685	1.66216	0.187639	0.174252	0.380812	0.1413	0.00129977
A0A345IKY6	Threonine synthase OS=Deinococcus wulumuqiensis OX=980427 GN=DVJ83_14360 PE=4 SV=1	DVJ83_14360	51.014	23	25	7	7	2	3	3	7	5	5	5	5	4	7	5	6	5	5	4	7	5	6	374100	379970	443650	776150	722920	732750	0.65449	0.66476	0.776168	1.35788	1.26475	1.28195	1.8634	0.000438641
A0A345IKZ1	Thioredoxin OS=Deinococcus wulumuqiensis OX=980427 GN=DVJ83_14395 PE=4 SV=1	DVJ83_14395	10.081	38	17	3	3	1	2	2	3	4	5	2	2	2	3	3	3	2	2	2	3	3	3	189500	305530	418870	1103600	1171600	1172300	0.260696	0.420319	0.576242	1.51823	1.61178	1.61274	3.7723	0.00398848
A0A345IKZ2	Ribonucleotide-diphosphate reductase subunit beta OS=Deinococcus wulumuqiensis OX=980427 GN=DVJ83_14400 PE=4 SV=1	DVJ83_14400	37.789	10.7	6	3	3	1	0	1	2	1	1	3	3	3	3	3	2	3	3	3	3	3	2	16679	20517	10527	57865	73727	0	0.465075	0.572094	0.293534	1.6135	2.0558		4.1361	0.0126684
A0A345IKZ3	Ribonucleoside-diphosphate reductase OS=Deinococcus wulumuqiensis OX=980427 GN=nrdE PE=3 SV=1	nrdE	78.075	10.6	20	6	6	4	5	2	3	3	3	5	6	4	4	4	3	5	6	4	4	4	3	340770	389240	355190	427590	452910	429920	0.853483	0.974879	0.889599	1.07093	1.13434	1.07676	1.2075	0.0118968
A0A345IKZ6	UDP-galactopyranose mutase OS=Deinococcus wulumuqiensis OX=980427 GN=glf PE=4 SV=1	glf	43.725	10.5	4	3	2	0	0	0	1	1	2	2	3	2	3	2	2	1	2	2	2	2	2	0	1186500	1110200	1132400	1102900	989340		1.07447	1.00537	1.02548	0.998761	0.895924	0.936	0.335892
A0A345IKZ7	Glycosyltransferase family 1 protein OS=Deinococcus wulumuqiensis OX=980427 GN=DVJ83_14435 PE=4 SV=1	DVJ83_14435	45.591	9.2	13	3	3	2	1	3	1	3	3	3	3	3	2	3	3	3	3	3	2	3	3	161940	207660	196140	236200	213800	225640	0.78271	1.00369	0.948009	1.14163	1.03337	1.09059	1.1943	0.0864001
A0A345IL03	Siderophore-interacting protein OS=Deinococcus wulumuqiensis OX=980427 GN=DVJ83_14465 PE=4 SV=1	DVJ83_14465	26.918	37.6	80	10	10	13	11	12	14	16	14	10	9	9	8	9	9	10	9	9	8	9	9	14385000	14067000	15064000	12264000	12147000	12204000	1.07711	1.0533	1.12795	0.918296	0.909536	0.913804	0.8414	0.001067
A0A345IL04	Hemin import ATP-binding protein HmuV OS=Deinococcus wulumuqiensis OX=980427 GN=hmuV PE=3 SV=1	hmuV	28.107	37.2	35	7	6	7	6	4	6	6	6	7	6	6	7	7	6	6	6	6	6	6	6	1307600	1419600	1365200	843300	908890	896360	1.16387	1.26356	1.21514	0.750606	0.808987	0.797834	0.6472	0.000192394
A0A345IL05	Iron ABC transporter permease OS=Deinococcus wulumuqiensis OX=980427 GN=DVJ83_14475 PE=3 SV=1	DVJ83_14475	36.047	5.6	6	2	2	1	1	1	1	1	1	2	2	2	2	2	2	2	2	2	2	2	2	0	0	560910	0	0	0			1
A0A345IL06	Hemin ABC transporter substrate-binding protein OS=Deinococcus wulumuqiensis OX=980427 GN=DVJ83_14480 PE=4 SV=1	DVJ83_14480	31.728	38.7	68	14	14	10	12	15	11	11	9	13	11	13	11	11	12	13	11	13	11	11	12	35500000	39010000	38178000	39748000	39893000	39353000	0.919364	1.01026	0.988717	1.02938	1.03313	1.01915	1.056	0.127669
A0A345IL07	ParA family protein OS=Deinococcus wulumuqiensis OX=980427 GN=DVJ83_14490 PE=4 SV=1	DVJ83_14490	27.732	4.6	2	1	1	0	1	1	0	0	0	1	1	1	1	1	1	1	1	1	1	1	1	0	0	114770	0	0	0			1
A0A345IL09	NAD-dependent succinate-semialdehyde dehydrogenase OS=Deinococcus wulumuqiensis OX=980427 GN=DVJ83_14500 PE=4 SV=1	DVJ83_14500	53.539	15.1	16	5	5	3	2	2	2	3	4	4	3	3	3	3	4	4	3	3	3	3	4	185820	260290	0	269140	280750	250240	0.745523	1.0443		1.07981	1.12639	1.00398	1.1957	0.244704
A0A345IL10	Glutathione-dependent formaldehyde dehydrogenase OS=Deinococcus wulumuqiensis OX=980427 GN=DVJ83_14505 PE=3 SV=1	DVJ83_14505	42.056	29.6	30	7	7	4	3	4	5	7	7	5	5	5	6	5	7	5	5	5	6	5	7	183970	177620	162890	235420	279010	232280	0.868336	0.838364	0.768839	1.11118	1.31692	1.09636	1.4237	0.0071149
A0A345IL11	DUF2892 domain-containing protein OS=Deinococcus wulumuqiensis OX=980427 GN=DVJ83_14510 PE=4 SV=1	DVJ83_14510	28.476	11.6	10	4	4	2	2	1	2	1	2	4	3	4	4	4	4	4	3	4	4	4	4	480720	696610	583550	572080	661630	675890	0.785815	1.13872	0.953908	0.935158	1.08154	1.10485	1.0845	0.49334
A0A345IL13	Multifunctional 2',3'-cyclic-nucleotide 2'-phosphodiesterase/5'-nucleotidase/3'-nucleotidase OS=Deinococcus wulumuqiensis OX=980427 GN=DVJ83_14520 PE=3 SV=1	DVJ83_14520	55.66	12.6	17	5	5	3	1	3	4	3	3	3	3	4	5	4	5	3	3	4	5	4	5	498050	181900	195210	450830	441850	444980	1.35045	0.493217	0.529306	1.22241	1.19806	1.20655	1.5285	0.173296
A0A345IL16	Methionine ABC transporter substrate-binding protein OS=Deinococcus wulumuqiensis OX=980427 GN=DVJ83_14540 PE=4 SV=1	DVJ83_14540	27.4	5.9	4	1	1	1	1	0	0	1	1	1	1	1	0	1	1	1	1	1	0	1	1	0	0	27341	0	0	0			1
A0A345IL17	ABC-type methionine transporter OS=Deinococcus wulumuqiensis OX=980427 GN=DVJ83_14550 PE=3 SV=1	DVJ83_14550	34.712	2.5	8	1	1	1	0	2	2	2	1	1	1	1	1	1	1	1	1	1	1	1	1	0	0	965300	0	0	0			1
A0A345IL18	4-hydroxy-2-oxoheptanedioate aldolase OS=Deinococcus wulumuqiensis OX=980427 GN=hpaI PE=3 SV=1	hpaI	28.591	13.6	10	3	3	1	1	0	3	3	2	3	2	2	2	2	3	3	2	2	2	2	3	91210	87228	0	82025	75610	126940	0.984962	0.941961		0.885774	0.8165	1.3708	1.0632	0.878669
A0A345IL19	ATP-dependent zinc metalloprotease FtsH OS=Deinococcus wulumuqiensis OX=980427 GN=ftsH PE=3 SV=1	ftsH	71.889	12.4	39	8	8	6	8	4	8	7	6	7	8	7	7	7	7	7	8	7	7	7	7	700770	690160	612640	827280	879090	844010	0.923291	0.909312	0.807176	1.08997	1.15823	1.11201	1.2729	0.00622478
A0A345IL26	TerC family protein OS=Deinococcus wulumuqiensis OX=980427 GN=DVJ83_14615 PE=4 SV=1	DVJ83_14615	28.294	9.3	9	1	1	1	1	1	2	2	2	1	1	1	1	1	1	1	1	1	1	1	1	67752	79323	67811	78424	74350	83044	0.901949	1.05599	0.902734	1.04402	0.989785	1.10552	1.0974	0.1976
A0A345IL28	Cytochrome c OS=Deinococcus wulumuqiensis OX=980427 GN=DVJ83_14630 PE=4 SV=1	DVJ83_14630	21.786	20.1	10	3	3	2	1	1	2	2	2	3	3	3	3	3	3	3	3	3	3	3	3	558230	589050	594970	1313300	1381000	1441800	0.569782	0.60124	0.607283	1.34048	1.40958	1.47164	2.374	1.33414e-05
A0A345IL29	Flavin monoamine oxidase family protein OS=Deinococcus wulumuqiensis OX=980427 GN=DVJ83_14635 PE=4 SV=1	DVJ83_14635	58.159	31	91	14	14	13	13	15	15	20	15	14	13	13	13	12	13	14	13	13	13	12	13	7074400	7367000	7247200	6331400	6127800	6312400	1.04909	1.09248	1.07472	0.938908	0.908715	0.93609	0.8655	0.000781149
A0A345IL30	ADP-ribose pyrophosphatase OS=Deinococcus wulumuqiensis OX=980427 GN=DVJ83_14640 PE=4 SV=1	DVJ83_14640	32.349	6.7	7	1	1	2	1	1	1	2	0	1	1	1	1	1	1	1	1	1	1	1	1	0	0	51391	0	0	0			1
A0A345IL33	Formylmethanofuran dehydrogenase OS=Deinococcus wulumuqiensis OX=980427 GN=DVJ83_14660 PE=4 SV=1	DVJ83_14660	21.338	7.1	6	1	1	1	1	1	1	1	1	1	1	1	1	1	1	1	1	1	1	1	1	0	0	17172	0	0	0			1
A0A345IL34	AAA family ATPase OS=Deinococcus wulumuqiensis OX=980427 GN=DVJ83_14665 PE=4 SV=1	DVJ83_14665	71.38	7.3	12	3	3	1	2	2	2	2	3	1	2	2	2	3	3	1	2	2	2	3	3	0	243050	226600	265400	281680	287440		0.931819	0.868752	1.01751	1.07992	1.102	1.1846	0.0248295
A0A345IL35	Uncharacterized protein OS=Deinococcus wulumuqiensis OX=980427 GN=DVJ83_14670 PE=4 SV=1	DVJ83_14670	57.309	1.5	0	1	1	0	0	0	0	0	0	0	0	1	0	0	0	0	0	1	0	0	0	0	0	0	0	0	0
A0A345IL36	Uncharacterized protein OS=Deinococcus wulumuqiensis OX=980427 GN=DVJ83_14675 PE=4 SV=1	DVJ83_14675	7.7026	23.5	4	1	1	1	0	0	1	1	1	1	1	0	1	1	1	1	1	0	1	1	1	0	12490	0	0	0	0		1
A0A345IL37	Long-chain fatty acid--CoA ligase OS=Deinococcus wulumuqiensis OX=980427 GN=DVJ83_14680 PE=4 SV=1	DVJ83_14680	61.246	4.1	8	2	2	2	2	2	1	0	1	2	2	2	2	1	2	2	2	2	2	1	2	81705	84404	90705	119160	0	25639	1.01721	1.05081	1.12926	1.48352		0.3192	0.8457	0.502264
A0A345IL38	Branched-chain amino acid ABC transporter substrate-binding protein OS=Deinococcus wulumuqiensis OX=980427 GN=DVJ83_14685 PE=4 SV=1	DVJ83_14685	39.937	23.7	26	6	6	3	4	5	4	7	3	4	5	5	4	5	6	4	5	5	4	5	6	308360	358400	373520	334080	402500	357160	0.866983	1.00768	1.05019	0.939298	1.13167	1.00419	1.0514	0.561383
A0A345IL44	Catalase OS=Deinococcus wulumuqiensis OX=980427 GN=DVJ83_14715 PE=3 SV=1	DVJ83_14715	82.217	17.3	45	12	12	6	8	7	8	10	6	12	10	11	9	11	10	12	10	11	9	11	10	1726200	1675400	1692200	1611500	1708400	1690800	1.02501	0.994844	1.00482	0.9569	1.01444	1.00399	0.9837	0.451193
A0A345IL45	Ferritin-like domain-containing protein(predicted) OS=Deinococcus wulumuqiensis OX=980427 GN=DVJ83_14720 PE=4 SV=1	DVJ83_14720	25.05	5.8	5	1	1	0	1	1	1	1	1	0	1	1	1	1	1	0	1	1	1	1	1	0	0	10203	0	0	0			1
A0A345IL46	Ankyrin repeat domain-containing protein OS=Deinococcus wulumuqiensis OX=980427 GN=DVJ83_14725 PE=4 SV=1	DVJ83_14725	19.282	37.3	26	5	5	4	4	4	4	6	4	5	5	4	4	5	4	5	5	4	4	5	4	1648500	1783000	1820200	1066100	1031900	1034200	1.17976	1.27602	1.30264	0.762962	0.738487	0.740133	0.5964	8.60733e-05
A0A345IL48	Acylase OS=Deinococcus wulumuqiensis OX=980427 GN=DVJ83_14735 PE=4 SV=1	DVJ83_14735	84.235	10.9	34	7	7	6	6	7	5	5	5	6	7	6	7	7	7	6	7	6	7	7	7	884130	932960	969450	794590	703870	874370	1.02818	1.08497	1.1274	0.924055	0.818553	1.01683	0.8515	0.0741003
A0A345IL50	NADPH:quinone oxidoreductase family protein OS=Deinococcus wulumuqiensis OX=980427 GN=DVJ83_14745 PE=4 SV=1	DVJ83_14745	33.788	2.8	6	1	1	1	1	1	1	1	1	1	1	1	1	1	1	1	1	1	1	1	1	0	0	16901	0	0	0			1
A0A345IL53	Flavohemoprotein OS=Deinococcus wulumuqiensis OX=980427 GN=hmp PE=3 SV=1	hmp	43.602	5.7	1	1	1	0	0	0	1	0	0	0	0	0	1	0	0	0	0	0	1	0	0	0	0	0	9021.4	0	0				1
A0A345IL54	Aldehyde dehydrogenase iron-sulfur subunit OS=Deinococcus wulumuqiensis OX=980427 GN=DVJ83_13450 PE=4 SV=1	DVJ83_13450	21.664	9.3	10	2	2	2	1	1	2	2	2	2	2	2	2	2	2	2	2	2	2	2	2	295240	335120	360240	231200	235650	237750	1.04497	1.18613	1.27503	0.818311	0.834061	0.841494	0.7113	0.00455112
A0A345IL58	Pyridoxal kinase PdxY OS=Deinococcus wulumuqiensis OX=980427 GN=pdxY PE=3 SV=1	pdxY	34.627	10.4	6	2	2	1	0	1	2	1	1	1	0	1	2	1	2	1	0	1	2	1	2	0	0	0	34592	0	21589				1.23145		0.768552
A0A345IL63	Phosphate transport system permease protein PstA OS=Deinococcus wulumuqiensis OX=980427 GN=DVJ83_13895 PE=3 SV=1	DVJ83_13895	29.913	17.8	26	6	6	3	6	4	5	3	5	6	6	6	6	6	6	6	6	6	6	6	6	3019000	2971600	3152000	1651800	1501200	1498500	1.31317	1.29255	1.37102	0.718481	0.652975	0.6518	0.5088	5.08358e-05
A0A345IL68	Serine/threonine protein kinase OS=Deinococcus wulumuqiensis OX=980427 GN=DVJ83_14265 PE=4 SV=1	DVJ83_14265	98.356	11.6	26	8	8	5	3	4	5	4	5	8	7	7	8	8	8	8	7	7	8	8	8	1515800	1583600	1536200	1462000	1476900	1523100	0.999692	1.04441	1.01315	0.96421	0.974037	1.00451	0.9626	0.0995808
A0A345IL71	Plasmid replication initiator protein(predicted) OS=Deinococcus wulumuqiensis OX=980427 GN=DVJ83_14485 PE=4 SV=1	DVJ83_14485	46.055	12	10	4	4	1	3	3	2	0	1	3	4	4	3	3	2	3	4	4	3	3	2	74516	112110	105360	28309	52602	37362	1.08979	1.6396	1.54088	0.414017	0.769299	0.546416	0.4051	0.0138053
A0A345IL72	GNAT family N-acetyltransferase OS=Deinococcus wulumuqiensis OX=980427 GN=DVJ83_14525 PE=4 SV=1	DVJ83_14525	34.326	18.3	36	5	5	6	8	6	5	6	5	4	5	4	4	4	4	4	5	4	4	4	4	1047800	1063800	1046000	701330	737600	686620	1.18997	1.20814	1.18793	0.796491	0.837682	0.779785	0.6732	5.49552e-05
A0A345IL74	TPR_REGION domain-containing protein OS=Deinococcus wulumuqiensis OX=980427 GN=DVJ83_14575 PE=4 SV=1	DVJ83_14575	38.759	4	0	1	1	0	0	0	0	0	0	1	1	1	1	1	1	1	1	1	1	1	1	0	0	0	0	0	0
A0A345IL75	Malate synthase OS=Deinococcus wulumuqiensis OX=980427 GN=DVJ83_14620 PE=3 SV=1	DVJ83_14620	58.455	12.9	11	5	5	1	0	0	3	3	4	2	1	3	5	5	5	2	1	3	5	5	5	85578	0	49170	176030	178910	177510	0.641324		0.368481	1.31917	1.34076	1.33027	2.6343	0.0165278
A0A345IL76	ParA family protein OS=Deinococcus wulumuqiensis OX=980427 GN=DVJ83_14760 PE=4 SV=1	DVJ83_14760	21.74	6.4	2	1	1	0	1	0	0	1	0	1	1	1	1	1	0	1	1	1	1	1	0	0	0	17457	0	0	0			1
A0A345IL84	ATP-dependent Clp protease ATP-binding subunit OS=Deinococcus wulumuqiensis OX=980427 GN=DVJ83_14810 PE=3 SV=1	DVJ83_14810	104.94	18.8	80	15	13	11	11	12	15	15	16	12	15	12	14	14	15	10	13	11	12	13	13	3445400	3579400	3656600	4636900	4643100	4739500	0.836909	0.869458	0.888211	1.12633	1.12784	1.15125	1.3125	0.000131969
A0A345IL86	DUF2382 domain-containing protein OS=Deinococcus wulumuqiensis OX=980427 GN=DVJ83_14820 PE=4 SV=1	DVJ83_14820	30.727	14.8	18	4	4	4	3	3	3	1	4	4	4	4	4	4	4	4	4	4	4	4	4	2433100	2618900	2770300	3006100	442340	3194700	1.0092	1.08627	1.14907	1.24687	0.183475	1.3251	0.8493	0.505733
A0A345IL89	Two pore domain potassium channel family protein OS=Deinococcus wulumuqiensis OX=980427 GN=DVJ83_14835 PE=4 SV=1	DVJ83_14835	40.064	12.1	7	3	2	2	1	2	0	1	1	2	2	2	1	3	2	2	2	2	1	2	2	161060	80989	156450	0	103260	101250	1.33547	0.671541	1.29724		0.856206	0.83954	0.7698	0.511125
A0A345IL90	Uncharacterized protein OS=Deinococcus wulumuqiensis OX=980427 GN=DVJ83_14850 PE=4 SV=1	DVJ83_14850	22.262	9.2	3	2	2	0	0	2	0	0	1	2	2	2	2	2	2	2	2	2	2	2	2	432590	436320	645410	280290	321880	298260	1.07487	1.08414	1.60367	0.696445	0.799785	0.741095	0.5946	0.0217624
A0A345ILF4	Transcriptional regulator OS=Deinococcus wulumuqiensis OX=980427 GN=DVJ83_15200 PE=4 SV=1	DVJ83_15200	13.874	23	4	2	2	1	1	2	0	0	0	2	2	2	1	2	1	2	2	2	1	2	1	38345	33963	50378	0	19347	0	1.07989	0.956482	1.41877		0.544859		0.4731
A0A345ILF6	Cadmium-translocating P-type ATPase OS=Deinococcus wulumuqiensis OX=980427 GN=cadA PE=3 SV=1	cadA	83.004	5.9	19	3	3	4	3	2	4	3	3	3	3	3	3	3	3	3	3	3	3	3	3	101270	126550	149320	228000	206240	251000	0.571942	0.714716	0.843314	1.28767	1.16478	1.41757	1.8169	0.00856236
A0A345ILG3	Uncharacterized protein OS=Deinococcus wulumuqiensis OX=980427 GN=DVJ83_15255 PE=4 SV=1	DVJ83_15255	21.024	5.9	0	1	1	0	0	0	0	0	0	1	1	1	0	1	1	1	1	1	0	1	1	0	0	0	0	0	0
A0A345ILJ0	Tn3 family transposase OS=Deinococcus wulumuqiensis OX=980427 GN=DVJ83_15420 PE=4 SV=1	DVJ83_15420	74.502	2	3	1	1	0	1	0	1	1	0	1	1	1	1	1	1	1	1	1	1	1	1	0	0	332730	0	0	0			1
A0A345ILJ1	MFS transporter OS=Deinococcus wulumuqiensis OX=980427 GN=DVJ83_15425 PE=4 SV=1	DVJ83_15425	41.964	2.5	0	1	1	0	0	0	0	0	0	1	1	1	1	1	1	1	1	1	1	1	1	0	0	0	0	0	0
A0A345ILK4	Uncharacterized protein OS=Deinococcus wulumuqiensis OX=980427 GN=DVJ83_15515 PE=4 SV=1	DVJ83_15515	33.064	5	0	1	1	0	0	0	0	0	0	1	1	1	1	1	1	1	1	1	1	1	1	0	0	0	0	0	0
A0A345ILY4	ATP-binding cassette domain-containing protein OS=Deinococcus wulumuqiensis OX=980427 GN=DVJ83_16270 PE=4 SV=1	DVJ83_16270	64.346	3.7	0	1	1	0	0	0	0	0	0	1	1	0	1	0	1	1	1	0	1	0	1	0	0	0	0	0	0
A0A345IM17	MBL fold metallo-hydrolase OS=Deinococcus wulumuqiensis OX=980427 GN=DVJ83_16490 PE=4 SV=1	DVJ83_16490	36.258	3.5	3	1	1	1	1	1	0	0	0	1	1	1	0	0	0	1	1	1	0	0	0	0	0	480650	0	0	0			1
A0A345IM32	Tripartite tricarboxylate transporter substrate binding protein OS=Deinococcus wulumuqiensis OX=980427 GN=DVJ83_16585 PE=4 SV=1	DVJ83_16585	32.685	5.1	3	1	1	1	0	1	1	0	0	1	0	1	1	1	1	1	0	1	1	1	1	0	0	18637	0	0	0			1
A0A345IME9	Uncharacterized protein OS=Deinococcus wulumuqiensis OX=980427 GN=DVJ83_17295 PE=4 SV=1	DVJ83_17295	270.49	0.3	3	1	1	1	1	1	0	0	0	1	1	1	1	0	1	1	1	1	1	0	1	0	0	41875	0	0	0			1
A0A345IMF1	RHS repeat protein OS=Deinococcus wulumuqiensis OX=980427 GN=DVJ83_17305 PE=4 SV=1	DVJ83_17305	250.66	1.9	2	2	2	0	0	0	0	2	0	1	1	2	2	2	2	1	1	2	2	2	2	0	0	69226	102730	207730	48453			0.646762	0.959782	1.94077	0.452685	1.7282
A0A345IMW8	Nitrite/sulfite reductase OS=Deinococcus wulumuqiensis OX=980427 GN=DVJ83_18300 PE=3 SV=1	DVJ83_18300	57.206	1.9	2	1	1	0	0	0	1	1	0	1	1	1	1	1	1	1	1	1	1	1	1	0	0	3272.2	0	0	0			1
A0A345IMX1	Divalent metal cation transporter OS=Deinococcus wulumuqiensis OX=980427 GN=DVJ83_18320 PE=4 SV=1	DVJ83_18320	41.438	4.5	4	2	2	1	0	0	2	1	0	2	2	2	2	2	2	2	2	2	2	2	2	146950	66754	150550	206650	156670	157840	0.995805	0.452358	1.0202	1.40036	1.06167	1.0696	1.4308	0.216525
A0A345IMX5	LamB/YcsF family protein OS=Deinococcus wulumuqiensis OX=980427 GN=DVJ83_18340 PE=3 SV=1	DVJ83_18340	28.956	5.8	9	1	1	1	2	2	1	2	1	1	1	1	1	1	1	1	1	1	1	1	1	0	16323	20376	0	26973	0		0.769082	0.960045		1.27087		1.47
A0A345IMY0	Phospholipase OS=Deinococcus wulumuqiensis OX=980427 GN=DVJ83_18380 PE=4 SV=1	DVJ83_18380	60.562	4.1	6	2	2	1	0	0	2	2	1	1	0	0	2	2	1	1	0	0	2	2	1	0	0	0	91386	109240	0				0.911009	1.08899
A0A345IMY3	NAD(P)H:quinone oxidoreductase OS=Deinococcus wulumuqiensis OX=980427 GN=DVJ83_18395 PE=3 SV=1	DVJ83_18395	21.238	12.4	7	3	3	1	1	1	1	1	2	3	2	3	3	3	3	3	2	3	3	3	3	651840	0	688190	643350	672170	714770	0.96703		1.02096	0.954435	0.99719	1.06039	1.0101	0.844672
A0A345IMZ7	Four-helix bundle copper-binding protein OS=Deinococcus wulumuqiensis OX=980427 GN=DVJ83_18470 PE=4 SV=1	DVJ83_18470	13.891	24.1	10	2	2	2	1	2	0	3	2	2	1	2	1	2	2	2	1	2	1	2	2	114860	0	36572	0	60151	50334	1.75414		0.558528		0.918627	0.768702	0.7296	0.803963
A0A345IMZ8	Sensor histidine kinase OS=Deinococcus wulumuqiensis OX=980427 GN=DVJ83_18480 PE=4 SV=1	DVJ83_18480	40.263	2.2	4	1	1	0	1	1	0	1	1	1	1	1	1	1	1	1	1	1	1	1	1	0	0	349300	0	0	0			1
A0A345IMZ9	DNA-binding response regulator OS=Deinococcus wulumuqiensis OX=980427 GN=DVJ83_18485 PE=4 SV=1	DVJ83_18485	24.68	7.2	2	1	1	0	0	0	1	1	0	0	0	0	1	1	0	0	0	0	1	1	0	0	0	0	0	5815.8	0					1
A0A345IN14	Arsenate reductase ArsC OS=Deinococcus wulumuqiensis OX=980427 GN=DVJ83_18565 PE=3 SV=1	DVJ83_18565	16.801	39.2	10	4	4	1	1	1	3	1	3	1	3	4	4	3	3	1	3	4	4	3	3	0	448410	374610	551800	874500	875280		0.717548	0.599453	0.882993	1.39938	1.40063	1.8643	0.0631087
A0A345IN39	DeoR/GlpR transcriptional regulator OS=Deinococcus wulumuqiensis OX=980427 GN=DVJ83_18710 PE=4 SV=1	DVJ83_18710	28.692	4.5	0	1	1	0	0	0	0	0	0	1	1	0	1	1	1	1	1	0	1	1	1	0	0	0	0	0	0
A0A345INB7	MBL fold metallo-hydrolase OS=Deinococcus wulumuqiensis OX=980427 GN=DVJ83_18700 PE=4 SV=1	DVJ83_18700	53.22	9.6	12	3	3	2	2	3	2	1	2	3	3	3	2	3	2	3	3	3	2	3	2	39908	48760	40762	30731	21361	28706	1.13899	1.39163	1.16336	0.877076	0.609652	0.819282	0.6243	0.0202956

## Sheet: Peptide Quant
ID	Sequence	Length	Protein accession	Protein description	Charge	m/z	Mass error [ppm]	PEP	Score	Experiment	Intensity	Unique [yes/no]
0	AAAAVDGQIVAIDLVEDPGR	20	A0A345IDV3	Lysine biosynthesis protein LysX OS=Deinococcus wulumuqiensis OX=980427 GN=lysX PE=3 SV=1	2	990.523	0.55259	0.00073822	45.826	R12_1	8204.9	yes
1	AAADEAEEAVR	11	A0A345IJ60	Chaperone protein DnaK OS=Deinococcus wulumuqiensis OX=980427 GN=dnaK PE=2 SV=1	2	566.267	0.58584	0.024309	23.836	dps_1	52304	yes
2	AAADEAEEAVR	11	A0A345IJ60	Chaperone protein DnaK OS=Deinococcus wulumuqiensis OX=980427 GN=dnaK PE=2 SV=1	2	566.267	0.24268	6.6744e-76	154.81	dps_1	530150	yes
3	AAADEAEEAVR	11	A0A345IJ60	Chaperone protein DnaK OS=Deinococcus wulumuqiensis OX=980427 GN=dnaK PE=2 SV=1	2	566.267	0.27728	0.00029845	112.8	dps_1	4086800	yes
4	AAADEAEEAVR	11	A0A345IJ60	Chaperone protein DnaK OS=Deinococcus wulumuqiensis OX=980427 GN=dnaK PE=2 SV=1	2	566.267	-0.23672	0.00075865	61.48	dps_2	15898	yes
5	AAADEAEEAVR	11	A0A345IJ60	Chaperone protein DnaK OS=Deinococcus wulumuqiensis OX=980427 GN=dnaK PE=2 SV=1	2	566.267	-0.42708	8.9964e-06	111.61	dps_2	279210	yes
6	AAADEAEEAVR	11	A0A345IJ60	Chaperone protein DnaK OS=Deinococcus wulumuqiensis OX=980427 GN=dnaK PE=2 SV=1	2	566.267	0.16358	4.0312e-19	150.53	dps_2	4122600	yes
7	AAADEAEEAVR	11	A0A345IJ60	Chaperone protein DnaK OS=Deinococcus wulumuqiensis OX=980427 GN=dnaK PE=2 SV=1	2	566.267	0.10009	0.026213	22.898	dps_3	31945	yes
8	AAADEAEEAVR	11	A0A345IJ60	Chaperone protein DnaK OS=Deinococcus wulumuqiensis OX=980427 GN=dnaK PE=2 SV=1	2	566.267	-0.28156	0.00018378	59.645	dps_3	386410	yes
9	AAADEAEEAVR	11	A0A345IJ60	Chaperone protein DnaK OS=Deinococcus wulumuqiensis OX=980427 GN=dnaK PE=2 SV=1	2	566.267	-0.33172	5.9348e-13	107.08	dps_3	521020	yes
10	AAADEAEEAVR	11	A0A345IJ60	Chaperone protein DnaK OS=Deinococcus wulumuqiensis OX=980427 GN=dnaK PE=2 SV=1	2	566.267	-0.4267	0.00059784	74.424	dps_3	95119	yes
11	AAADEAEEAVR	11	A0A345IJ60	Chaperone protein DnaK OS=Deinococcus wulumuqiensis OX=980427 GN=dnaK PE=2 SV=1	2	566.267	0.030435	8.9401e-13	123.5	dps_3	4215400	yes
12	AAADEAEEAVR	11	A0A345IJ60	Chaperone protein DnaK OS=Deinococcus wulumuqiensis OX=980427 GN=dnaK PE=2 SV=1	2	566.267	-0.097861	0.029958	22.004	dps_3	13686	yes
13	AAADEAEEAVR	11	A0A345IJ60	Chaperone protein DnaK OS=Deinococcus wulumuqiensis OX=980427 GN=dnaK PE=2 SV=1	2	566.267	0.90519	4.3848e-13	102.55	R12_1	511410	yes
14	AAADEAEEAVR	11	A0A345IJ60	Chaperone protein DnaK OS=Deinococcus wulumuqiensis OX=980427 GN=dnaK PE=2 SV=1	2	566.267	0.41504	0.027071	34.953	R12_1	24833	yes
15	AAADEAEEAVR	11	A0A345IJ60	Chaperone protein DnaK OS=Deinococcus wulumuqiensis OX=980427 GN=dnaK PE=2 SV=1	2	566.267	-0.063395	0.024755	43.272	R12_1	13935	yes
16	AAADEAEEAVR	11	A0A345IJ60	Chaperone protein DnaK OS=Deinococcus wulumuqiensis OX=980427 GN=dnaK PE=2 SV=1	2	566.267	1.0327	0.00017389	102.55	R12_1	5296500	yes
17	AAADEAEEAVR	11	A0A345IJ60	Chaperone protein DnaK OS=Deinococcus wulumuqiensis OX=980427 GN=dnaK PE=2 SV=1	2	566.267	0.1924	0.00022192	57.888	R12_2	5173.5	yes
18	AAADEAEEAVR	11	A0A345IJ60	Chaperone protein DnaK OS=Deinococcus wulumuqiensis OX=980427 GN=dnaK PE=2 SV=1	2	566.267	0.97893	6.4903e-09	109.88	R12_2	901420	yes
19	AAADEAEEAVR	11	A0A345IJ60	Chaperone protein DnaK OS=Deinococcus wulumuqiensis OX=980427 GN=dnaK PE=2 SV=1	2	566.267	-0.53919	0.013414	40.386	R12_2	41398	yes
20	AAADEAEEAVR	11	A0A345IJ60	Chaperone protein DnaK OS=Deinococcus wulumuqiensis OX=980427 GN=dnaK PE=2 SV=1	2	566.267	-0.29071	0.013414	40.386	R12_2	11116	yes
21	AAADEAEEAVR	11	A0A345IJ60	Chaperone protein DnaK OS=Deinococcus wulumuqiensis OX=980427 GN=dnaK PE=2 SV=1	2	566.267	0.79035	1.0633e-05	102.55	R12_2	5632000	yes
22	AAADEAEEAVR	11	A0A345IJ60	Chaperone protein DnaK OS=Deinococcus wulumuqiensis OX=980427 GN=dnaK PE=2 SV=1	2	566.267	-0.24052	0.015253	32.549	R12_3	12847	yes
23	AAADEAEEAVR	11	A0A345IJ60	Chaperone protein DnaK OS=Deinococcus wulumuqiensis OX=980427 GN=dnaK PE=2 SV=1	2	566.267	-0.56171	0.03257	39.039	R12_3	9768.6	yes
24	AAADEAEEAVR	11	A0A345IJ60	Chaperone protein DnaK OS=Deinococcus wulumuqiensis OX=980427 GN=dnaK PE=2 SV=1	2	566.267	-0.46535	0.00018703	65.933	R12_3	240850	yes
25	AAADEAEEAVR	11	A0A345IJ60	Chaperone protein DnaK OS=Deinococcus wulumuqiensis OX=980427 GN=dnaK PE=2 SV=1	2	566.267	-0.2878	2.5979e-08	114.39	R12_3	687910	yes
26	AAADEAEEAVR	11	A0A345IJ60	Chaperone protein DnaK OS=Deinococcus wulumuqiensis OX=980427 GN=dnaK PE=2 SV=1	2	566.267	0.54802	0.00088891	98.009	R12_3	5638000	yes
27	AAADEAEEAVR	11	A0A345IJ60	Chaperone protein DnaK OS=Deinococcus wulumuqiensis OX=980427 GN=dnaK PE=2 SV=1	2	566.267	0.12445			dps_1	39078	yes
28	AAADEAEEAVR	11	A0A345IJ60	Chaperone protein DnaK OS=Deinococcus wulumuqiensis OX=980427 GN=dnaK PE=2 SV=1	2	566.267	0.82027			dps_1	103690	yes
29	AAADEAEEAVR	11	A0A345IJ60	Chaperone protein DnaK OS=Deinococcus wulumuqiensis OX=980427 GN=dnaK PE=2 SV=1	2	566.267	-0.10533			dps_1	129060	yes
30	AAADEAEEAVR	11	A0A345IJ60	Chaperone protein DnaK OS=Deinococcus wulumuqiensis OX=980427 GN=dnaK PE=2 SV=1	2	566.267	0.1367			dps_1	6602.4	yes
31	AAADEAEEAVR	11	A0A345IJ60	Chaperone protein DnaK OS=Deinococcus wulumuqiensis OX=980427 GN=dnaK PE=2 SV=1	2	566.267	-0.10654			dps_1	375250	yes
32	AAADEAEEAVR	11	A0A345IJ60	Chaperone protein DnaK OS=Deinococcus wulumuqiensis OX=980427 GN=dnaK PE=2 SV=1	2	566.267	-0.18413			dps_2	18646	yes
33	AAADEAEEAVR	11	A0A345IJ60	Chaperone protein DnaK OS=Deinococcus wulumuqiensis OX=980427 GN=dnaK PE=2 SV=1	2	566.267	0.3335			dps_2	46031	yes
34	AAADEAEEAVR	11	A0A345IJ60	Chaperone protein DnaK OS=Deinococcus wulumuqiensis OX=980427 GN=dnaK PE=2 SV=1	2	566.267	0.33417			dps_3	6458.9	yes
35	AAADEAEEAVR	11	A0A345IJ60	Chaperone protein DnaK OS=Deinococcus wulumuqiensis OX=980427 GN=dnaK PE=2 SV=1	2	566.267	0.25528			dps_3	6692.6	yes
36	AAADEAEEAVR	11	A0A345IJ60	Chaperone protein DnaK OS=Deinococcus wulumuqiensis OX=980427 GN=dnaK PE=2 SV=1	2	566.267	-0.79133			dps_3	10381	yes
37	AAADEAEEAVR	11	A0A345IJ60	Chaperone protein DnaK OS=Deinococcus wulumuqiensis OX=980427 GN=dnaK PE=2 SV=1	2	566.267	0.15284			R12_1	72830	yes
38	AAADEAEEAVR	11	A0A345IJ60	Chaperone protein DnaK OS=Deinococcus wulumuqiensis OX=980427 GN=dnaK PE=2 SV=1	2	566.267	0.52315			R12_1	49150	yes
39	AAADEAEEAVR	11	A0A345IJ60	Chaperone protein DnaK OS=Deinococcus wulumuqiensis OX=980427 GN=dnaK PE=2 SV=1	2	566.267	0.67387			R12_1	19139	yes
40	AAADEAEEAVR	11	A0A345IJ60	Chaperone protein DnaK OS=Deinococcus wulumuqiensis OX=980427 GN=dnaK PE=2 SV=1	2	566.267	0.14306			R12_1	15384	yes
41	AAADEAEEAVR	11	A0A345IJ60	Chaperone protein DnaK OS=Deinococcus wulumuqiensis OX=980427 GN=dnaK PE=2 SV=1	2	566.267	-0.56785			R12_2	14086	yes
42	AAADEAEEAVR	11	A0A345IJ60	Chaperone protein DnaK OS=Deinococcus wulumuqiensis OX=980427 GN=dnaK PE=2 SV=1	2	566.267	0.068714			R12_2	5975.2	yes
43	AAADEAEEAVR	11	A0A345IJ60	Chaperone protein DnaK OS=Deinococcus wulumuqiensis OX=980427 GN=dnaK PE=2 SV=1	2	566.267	1.3398			R12_2	207990	yes
44	AAADEAEEAVR	11	A0A345IJ60	Chaperone protein DnaK OS=Deinococcus wulumuqiensis OX=980427 GN=dnaK PE=2 SV=1	2	566.267	-0.33839			R12_3	32944	yes
45	AAADEAEEAVR	11	A0A345IJ60	Chaperone protein DnaK OS=Deinococcus wulumuqiensis OX=980427 GN=dnaK PE=2 SV=1	2	566.267	-0.020702			R12_3	9654.4	yes
46	AAADEAEEAVR	11	A0A345IJ60	Chaperone protein DnaK OS=Deinococcus wulumuqiensis OX=980427 GN=dnaK PE=2 SV=1	2	566.267	-0.27843			R12_3	56074	yes
47	AAADEAEEAVR	11	A0A345IJ60	Chaperone protein DnaK OS=Deinococcus wulumuqiensis OX=980427 GN=dnaK PE=2 SV=1	2	566.267	-0.93627			R12_3	37107	yes
48	AAADEAEEAVRSDDDAK	17	A0A345IJ60	Chaperone protein DnaK OS=Deinococcus wulumuqiensis OX=980427 GN=dnaK PE=2 SV=1	3	588.262	-0.32691	0.020767	7.2065	dps_2	24900	yes
49	AAADEAEEAVRSDDDAK	17	A0A345IJ60	Chaperone protein DnaK OS=Deinococcus wulumuqiensis OX=980427 GN=dnaK PE=2 SV=1	2	881.89	1.6726	6.2835e-09	51.07	R12_2	49308	yes
50	AAADEAEEAVRSDDDAK	17	A0A345IJ60	Chaperone protein DnaK OS=Deinococcus wulumuqiensis OX=980427 GN=dnaK PE=2 SV=1	2	881.89	1.5366			dps_1	40723	yes
51	AAADEAEEAVRSDDDAK	17	A0A345IJ60	Chaperone protein DnaK OS=Deinococcus wulumuqiensis OX=980427 GN=dnaK PE=2 SV=1	3	588.262	0.16222			dps_1	27915	yes
52	AAADEAEEAVRSDDDAK	17	A0A345IJ60	Chaperone protein DnaK OS=Deinococcus wulumuqiensis OX=980427 GN=dnaK PE=2 SV=1	2	881.89	0.54795			dps_2	35029	yes
53	AAADEAEEAVRSDDDAK	17	A0A345IJ60	Chaperone protein DnaK OS=Deinococcus wulumuqiensis OX=980427 GN=dnaK PE=2 SV=1	2	881.89	1.2963			dps_3	23095	yes
54	AAADEAEEAVRSDDDAK	17	A0A345IJ60	Chaperone protein DnaK OS=Deinococcus wulumuqiensis OX=980427 GN=dnaK PE=2 SV=1	3	588.262	-0.1415			dps_3	27850	yes
55	AAADEAEEAVRSDDDAK	17	A0A345IJ60	Chaperone protein DnaK OS=Deinococcus wulumuqiensis OX=980427 GN=dnaK PE=2 SV=1	2	881.89	1.6309			R12_1	50140	yes
56	AAADEAEEAVRSDDDAK	17	A0A345IJ60	Chaperone protein DnaK OS=Deinococcus wulumuqiensis OX=980427 GN=dnaK PE=2 SV=1	3	588.262	0.10407			R12_1	35199	yes
57	AAADEAEEAVRSDDDAK	17	A0A345IJ60	Chaperone protein DnaK OS=Deinococcus wulumuqiensis OX=980427 GN=dnaK PE=2 SV=1	3	588.262	0.27633			R12_2	46298	yes
58	AAADEAEEAVRSDDDAK	17	A0A345IJ60	Chaperone protein DnaK OS=Deinococcus wulumuqiensis OX=980427 GN=dnaK PE=2 SV=1	2	881.89	1.4623			R12_3	59779	yes
59	AAADEAEEAVRSDDDAK	17	A0A345IJ60	Chaperone protein DnaK OS=Deinococcus wulumuqiensis OX=980427 GN=dnaK PE=2 SV=1	3	588.262	-0.46582			R12_3	52869	yes
60	AAADEAEEAVRSDDDAKIADAQK	23	A0A345IJ60	Chaperone protein DnaK OS=Deinococcus wulumuqiensis OX=980427 GN=dnaK PE=2 SV=1	3	797.042	0.54779	0.00021623	22.299	dps_1	40114	yes
61	AAADEAEEAVRSDDDAKIADAQK	23	A0A345IJ60	Chaperone protein DnaK OS=Deinococcus wulumuqiensis OX=980427 GN=dnaK PE=2 SV=1	3	797.042	0.32568	0.00012868	56.436	dps_2	43740	yes
62	AAADEAEEAVRSDDDAKIADAQK	23	A0A345IJ60	Chaperone protein DnaK OS=Deinococcus wulumuqiensis OX=980427 GN=dnaK PE=2 SV=1	3	797.042	0.090008	8.5276e-12	25.664	R12_1	38933	yes
63	AAADEAEEAVRSDDDAKIADAQK	23	A0A345IJ60	Chaperone protein DnaK OS=Deinococcus wulumuqiensis OX=980427 GN=dnaK PE=2 SV=1	3	797.042	-0.23887	0.00020195	30.392	R12_2	41747	yes
64	AAADEAEEAVRSDDDAKIADAQK	23	A0A345IJ60	Chaperone protein DnaK OS=Deinococcus wulumuqiensis OX=980427 GN=dnaK PE=2 SV=1	3	797.042	-0.82078	0.001054	18.396	R12_3	43061	yes
65	AAADEAEEAVRSDDDAKIADAQK	23	A0A345IJ60	Chaperone protein DnaK OS=Deinococcus wulumuqiensis OX=980427 GN=dnaK PE=2 SV=1	3	797.042	0.035563			dps_3	45000	yes
66	AAADIVLSDAQLATLDAAFPRPSNRR	26	A0A345IHN6	Aldo/keto reductase OS=Deinococcus wulumuqiensis OX=980427 GN=DVJ83_08620 PE=4 SV=1	4	685.619	0.15705	0.014187	6.304	R12_3	604760	yes
67	AAADKLEGIMSFK	13	A0A345IE87	Glutamine synthetase type III OS=Deinococcus wulumuqiensis OX=980427 GN=DVJ83_01200 PE=3 SV=1	2	690.863	0.59341	0.0022596	40.224	R12_3	7810.8	yes
68	AAADKLEGIMSFK	13	A0A345IE87	Glutamine synthetase type III OS=Deinococcus wulumuqiensis OX=980427 GN=DVJ83_01200 PE=3 SV=1	2	690.863	-0.72897			R12_2	11398	yes
69	AAAILAEELGGAGAGK	16	A0A345IGJ1	Glycerol-3-phosphate dehydrogenase/oxidase OS=Deinococcus wulumuqiensis OX=980427 GN=DVJ83_06140 PE=4 SV=1	2	699.883	-0.47157	0.038756	35.845	dps_1	15415	yes
70	AAAILAEELGGAGAGK	16	A0A345IGJ1	Glycerol-3-phosphate dehydrogenase/oxidase OS=Deinococcus wulumuqiensis OX=980427 GN=DVJ83_06140 PE=4 SV=1	2	699.883	0.16991	1.1873e-14	86.243	dps_1	616620	yes
71	AAAILAEELGGAGAGK	16	A0A345IGJ1	Glycerol-3-phosphate dehydrogenase/oxidase OS=Deinococcus wulumuqiensis OX=980427 GN=DVJ83_06140 PE=4 SV=1	2	699.883	1.018	4.4548e-15	81.799	dps_1	122690	yes
72	AAAILAEELGGAGAGK	16	A0A345IGJ1	Glycerol-3-phosphate dehydrogenase/oxidase OS=Deinococcus wulumuqiensis OX=980427 GN=DVJ83_06140 PE=4 SV=1	2	699.883	0.21897	2.2211e-19	99.276	dps_2	686620	yes
73	AAAILAEELGGAGAGK	16	A0A345IGJ1	Glycerol-3-phosphate dehydrogenase/oxidase OS=Deinococcus wulumuqiensis OX=980427 GN=DVJ83_06140 PE=4 SV=1	2	699.883	1.1208	2.0585e-11	97.175	dps_2	113220	yes
74	AAAILAEELGGAGAGK	16	A0A345IGJ1	Glycerol-3-phosphate dehydrogenase/oxidase OS=Deinococcus wulumuqiensis OX=980427 GN=DVJ83_06140 PE=4 SV=1	2	699.883	0.16541	0.00065898	30.068	dps_3	5957.3	yes
75	AAAILAEELGGAGAGK	16	A0A345IGJ1	Glycerol-3-phosphate dehydrogenase/oxidase OS=Deinococcus wulumuqiensis OX=980427 GN=DVJ83_06140 PE=4 SV=1	2	699.883	-0.065817	2.101e-66	148.76	dps_3	649820	yes
76	AAAILAEELGGAGAGK	16	A0A345IGJ1	Glycerol-3-phosphate dehydrogenase/oxidase OS=Deinococcus wulumuqiensis OX=980427 GN=DVJ83_06140 PE=4 SV=1	2	699.883	0.80875	3.0561e-25	136.94	dps_3	103670	yes
77	AAAILAEELGGAGAGK	16	A0A345IGJ1	Glycerol-3-phosphate dehydrogenase/oxidase OS=Deinococcus wulumuqiensis OX=980427 GN=DVJ83_06140 PE=4 SV=1	2	699.883	1.0081	1.0737e-32	105.94	R12_1	129090	yes
78	AAAILAEELGGAGAGK	16	A0A345IGJ1	Glycerol-3-phosphate dehydrogenase/oxidase OS=Deinococcus wulumuqiensis OX=980427 GN=DVJ83_06140 PE=4 SV=1	2	699.883	-0.72159	5.2021e-25	127.03	R12_2	458040	yes
79	AAAILAEELGGAGAGK	16	A0A345IGJ1	Glycerol-3-phosphate dehydrogenase/oxidase OS=Deinococcus wulumuqiensis OX=980427 GN=DVJ83_06140 PE=4 SV=1	2	699.883	-0.02132	2.0022e-53	124.46	R12_2	103620	yes
80	AAAILAEELGGAGAGK	16	A0A345IGJ1	Glycerol-3-phosphate dehydrogenase/oxidase OS=Deinococcus wulumuqiensis OX=980427 GN=DVJ83_06140 PE=4 SV=1	2	699.883	-0.12643	0.0012282	32.051	R12_3	8344.4	yes
81	AAAILAEELGGAGAGK	16	A0A345IGJ1	Glycerol-3-phosphate dehydrogenase/oxidase OS=Deinococcus wulumuqiensis OX=980427 GN=DVJ83_06140 PE=4 SV=1	2	699.883	-0.2801	2.0621e-06	44.82	R12_3	24854	yes
82	AAAILAEELGGAGAGK	16	A0A345IGJ1	Glycerol-3-phosphate dehydrogenase/oxidase OS=Deinococcus wulumuqiensis OX=980427 GN=DVJ83_06140 PE=4 SV=1	2	699.883	0.2482	5.8513e-34	124.06	R12_3	486210	yes
83	AAAILAEELGGAGAGK	16	A0A345IGJ1	Glycerol-3-phosphate dehydrogenase/oxidase OS=Deinococcus wulumuqiensis OX=980427 GN=DVJ83_06140 PE=4 SV=1	2	699.883	1.3209	1.2217e-14	110.88	R12_3	94051	yes
84	AAAILAEELGGAGAGK	16	A0A345IGJ1	Glycerol-3-phosphate dehydrogenase/oxidase OS=Deinococcus wulumuqiensis OX=980427 GN=DVJ83_06140 PE=4 SV=1	2	699.883	-0.51087			dps_1	11336	yes
85	AAAILAEELGGAGAGK	16	A0A345IGJ1	Glycerol-3-phosphate dehydrogenase/oxidase OS=Deinococcus wulumuqiensis OX=980427 GN=DVJ83_06140 PE=4 SV=1	2	699.883	-0.46823			dps_2	9233.6	yes
86	AAAILAEELGGAGAGK	16	A0A345IGJ1	Glycerol-3-phosphate dehydrogenase/oxidase OS=Deinococcus wulumuqiensis OX=980427 GN=DVJ83_06140 PE=4 SV=1	2	699.883	-0.38382			dps_2	10381	yes
87	AAAILAEELGGAGAGK	16	A0A345IGJ1	Glycerol-3-phosphate dehydrogenase/oxidase OS=Deinococcus wulumuqiensis OX=980427 GN=DVJ83_06140 PE=4 SV=1	2	699.883	-0.57695			dps_2	10126	yes
88	AAAILAEELGGAGAGK	16	A0A345IGJ1	Glycerol-3-phosphate dehydrogenase/oxidase OS=Deinococcus wulumuqiensis OX=980427 GN=DVJ83_06140 PE=4 SV=1	2	699.883	0.087951			dps_3	8590.6	yes
89	AAAILAEELGGAGAGK	16	A0A345IGJ1	Glycerol-3-phosphate dehydrogenase/oxidase OS=Deinococcus wulumuqiensis OX=980427 GN=DVJ83_06140 PE=4 SV=1	2	699.883	0.084344			R12_1	513350	yes
90	AAAILAEELGGAGAGK	16	A0A345IGJ1	Glycerol-3-phosphate dehydrogenase/oxidase OS=Deinococcus wulumuqiensis OX=980427 GN=DVJ83_06140 PE=4 SV=1	2	699.883	0.0040353			R12_2	25009	yes
91	AAAILAEELGGAGAGK	16	A0A345IGJ1	Glycerol-3-phosphate dehydrogenase/oxidase OS=Deinococcus wulumuqiensis OX=980427 GN=DVJ83_06140 PE=4 SV=1	2	699.883	1.5148			R12_3	4932.3	yes
92	AAANLGPVAIGGYYDTSTGANGDNANR	27	A0A345IIJ0	S-layer protein OS=Deinococcus wulumuqiensis OX=980427 GN=DVJ83_10695 PE=4 SV=1	2	1305.61	-1.1017	4.1909e-08	28.263	R12_2	45799	yes
93	AAANLGPVAIGGYYDTSTGANGDNANR	27	A0A345IIJ0	S-layer protein OS=Deinococcus wulumuqiensis OX=980427 GN=DVJ83_10695 PE=4 SV=1	2	1305.61	-0.91681	0.017564	12.758	R12_3	35853	yes
94	AAANLGPVAIGGYYDTSTGANGDNANR	27	A0A345IIJ0	S-layer protein OS=Deinococcus wulumuqiensis OX=980427 GN=DVJ83_10695 PE=4 SV=1	2	1305.61	0.37281			dps_1	23007	yes
95	AAANLGPVAIGGYYDTSTGANGDNANR	27	A0A345IIJ0	S-layer protein OS=Deinococcus wulumuqiensis OX=980427 GN=DVJ83_10695 PE=4 SV=1	2	1305.61	0.29387			dps_2	9897.2	yes
96	AAANLGPVAIGGYYDTSTGANGDNANR	27	A0A345IIJ0	S-layer protein OS=Deinococcus wulumuqiensis OX=980427 GN=DVJ83_10695 PE=4 SV=1	2	1305.61	-0.29734			R12_1	49738	yes
97	AAANLGPVAIGGYYDTSTGANGDNANR	27	A0A345IIJ0	S-layer protein OS=Deinococcus wulumuqiensis OX=980427 GN=DVJ83_10695 PE=4 SV=1	2	1305.61	-0.87942			R12_3	10768	yes
98	AAANLGPVAIGGYYDTSTGANGDNANR	27	A0A345IIJ0	S-layer protein OS=Deinococcus wulumuqiensis OX=980427 GN=DVJ83_10695 PE=4 SV=1	2	1306.1	-0.029709	1.3741e-08	42.028	R12_2	27711	yes
99	AAANLGPVAIGGYYDTSTGANGDNANR	27	A0A345IIJ0	S-layer protein OS=Deinococcus wulumuqiensis OX=980427 GN=DVJ83_10695 PE=4 SV=1	2	1306.1	-0.63576			dps_3	18140	yes
100	AAANLGPVAIGGYYDTSTGANGDNANR	27	A0A345IIJ0	S-layer protein OS=Deinococcus wulumuqiensis OX=980427 GN=DVJ83_10695 PE=4 SV=1	2	1306.1	-0.68626			R12_3	9335	yes
101	AAAPDFTIFADDAYR	15	A0A345IF50	Aminopeptidase OS=Deinococcus wulumuqiensis OX=980427 GN=DVJ83_03130 PE=4 SV=1	2	822.389	-0.34796	0.004618	17.889	dps_1	39706	yes
102	AAAPDFTIFADDAYR	15	A0A345IF50	Aminopeptidase OS=Deinococcus wulumuqiensis OX=980427 GN=DVJ83_03130 PE=4 SV=1	2	822.389	0.66303	0.015362	30.875	dps_2	40920	yes
103	AAAPDFTIFADDAYR	15	A0A345IF50	Aminopeptidase OS=Deinococcus wulumuqiensis OX=980427 GN=DVJ83_03130 PE=4 SV=1	2	822.389	0.37079	0.0079747	29.131	dps_3	49215	yes
104	AAAPDFTIFADDAYR	15	A0A345IF50	Aminopeptidase OS=Deinococcus wulumuqiensis OX=980427 GN=DVJ83_03130 PE=4 SV=1	2	822.389	-0.38998	0.0031814	26.517	R12_2	38478	yes
105	AAAPDFTIFADDAYR	15	A0A345IF50	Aminopeptidase OS=Deinococcus wulumuqiensis OX=980427 GN=DVJ83_03130 PE=4 SV=1	2	822.389	-1.1451			R12_1	49669	yes
106	AAAVNIIPTSTGAAK	15	A0A345IFK5	Glyceraldehyde-3-phosphate dehydrogenase OS=Deinococcus wulumuqiensis OX=980427 GN=gap PE=3 SV=1	2	692.893	-0.37016	7.9845e-08	101.45	dps_1	531590	yes
107	AAAVNIIPTSTGAAK	15	A0A345IFK5	Glyceraldehyde-3-phosphate dehydrogenase OS=Deinococcus wulumuqiensis OX=980427 GN=gap PE=3 SV=1	2	692.893	-0.53108	0.017923	18.098	dps_2	542630	yes
108	AAAVNIIPTSTGAAK	15	A0A345IFK5	Glyceraldehyde-3-phosphate dehydrogenase OS=Deinococcus wulumuqiensis OX=980427 GN=gap PE=3 SV=1	2	692.893	-0.05607	0.015109	10.972	dps_3	7387.8	yes
109	AAAVNIIPTSTGAAK	15	A0A345IFK5	Glyceraldehyde-3-phosphate dehydrogenase OS=Deinococcus wulumuqiensis OX=980427 GN=gap PE=3 SV=1	2	692.893	0.043983	0.00011997	50.09	dps_3	544410	yes
110	AAAVNIIPTSTGAAK	15	A0A345IFK5	Glyceraldehyde-3-phosphate dehydrogenase OS=Deinococcus wulumuqiensis OX=980427 GN=gap PE=3 SV=1	2	692.893	-1.0142	0.0033474	20.336	R12_1	10070	yes
111	AAAVNIIPTSTGAAK	15	A0A345IFK5	Glyceraldehyde-3-phosphate dehydrogenase OS=Deinococcus wulumuqiensis OX=980427 GN=gap PE=3 SV=1	2	692.893	-0.21071	4.8603e-07	58.889	R12_2	1094600	yes
112	AAAVNIIPTSTGAAK	15	A0A345IFK5	Glyceraldehyde-3-phosphate dehydrogenase OS=Deinococcus wulumuqiensis OX=980427 GN=gap PE=3 SV=1	2	692.893	-0.5132	0.016537	14.363	R12_3	14274	yes
113	AAAVNIIPTSTGAAK	15	A0A345IFK5	Glyceraldehyde-3-phosphate dehydrogenase OS=Deinococcus wulumuqiensis OX=980427 GN=gap PE=3 SV=1	2	692.893	0.23013	6.1651e-07	63.212	R12_3	1187700	yes
114	AAAVNIIPTSTGAAK	15	A0A345IFK5	Glyceraldehyde-3-phosphate dehydrogenase OS=Deinococcus wulumuqiensis OX=980427 GN=gap PE=3 SV=1	2	692.893	0.001456			R12_1	1149400	yes
115	AADCEVHCVHPEAVAR	16	A0A345ILF4	Transcriptional regulator OS=Deinococcus wulumuqiensis OX=980427 GN=DVJ83_15200 PE=4 SV=1	3	607.61	-0.24009	0.037259	12.17	R12_1	17207	yes
116	AADCEVHCVHPEAVAR	16	A0A345ILF4	Transcriptional regulator OS=Deinococcus wulumuqiensis OX=980427 GN=DVJ83_15200 PE=4 SV=1	3	607.61	-0.25034	8.3172e-05	27.357	R12_2	12486	yes
117	AADCEVHCVHPEAVAR	16	A0A345ILF4	Transcriptional regulator OS=Deinococcus wulumuqiensis OX=980427 GN=DVJ83_15200 PE=4 SV=1	3	607.61	-0.89842	0.035575	9.5785	R12_3	17953	yes
118	AADCEVHCVHPEAVAR	16	A0A345ILF4	Transcriptional regulator OS=Deinococcus wulumuqiensis OX=980427 GN=DVJ83_15200 PE=4 SV=1	3	607.61	-1.1003			dps_2	8721.7	yes
119	AADEVIAGK	9	A0A345IIP6	Fumarate hydratase class II OS=Deinococcus wulumuqiensis OX=980427 GN=fumC PE=3 SV=1	2	437.237	0.37468	0.00065702	84.368	dps_1	803530	yes
120	AADEVIAGK	9	A0A345IIP6	Fumarate hydratase class II OS=Deinococcus wulumuqiensis OX=980427 GN=fumC PE=3 SV=1	2	437.237	0.081548	0.0033943	77.072	dps_2	804280	yes
121	AADEVIAGK	9	A0A345IIP6	Fumarate hydratase class II OS=Deinococcus wulumuqiensis OX=980427 GN=fumC PE=3 SV=1	2	437.237	-0.74626	0.0084208	45.489	dps_3	786970	yes
122	AADEVIAGK	9	A0A345IIP6	Fumarate hydratase class II OS=Deinococcus wulumuqiensis OX=980427 GN=fumC PE=3 SV=1	2	437.237	0.85792	0.0008713	77.072	R12_1	544790	yes
123	AADEVIAGK	9	A0A345IIP6	Fumarate hydratase class II OS=Deinococcus wulumuqiensis OX=980427 GN=fumC PE=3 SV=1	2	437.237	1.2544	0.026292	43.734	R12_2	639220	yes
124	AADEVIAGK	9	A0A345IIP6	Fumarate hydratase class II OS=Deinococcus wulumuqiensis OX=980427 GN=fumC PE=3 SV=1	2	437.237	0.59445	0.0037541	77.072	R12_3	690220	yes
125	AADLAPDLGQDVPAR	15	A0A345IGZ1	Thioredoxin domain-containing protein OS=Deinococcus wulumuqiensis OX=980427 GN=DVJ83_07075 PE=4 SV=1	2	754.889	-0.12248	4.0229e-15	108.5	dps_1	532610	yes
126	AADLAPDLGQDVPAR	15	A0A345IGZ1	Thioredoxin domain-containing protein OS=Deinococcus wulumuqiensis OX=980427 GN=DVJ83_07075 PE=4 SV=1	2	754.889	0.48041	3.6336e-29	128.57	dps_2	542620	yes
127	AADLAPDLGQDVPAR	15	A0A345IGZ1	Thioredoxin domain-containing protein OS=Deinococcus wulumuqiensis OX=980427 GN=DVJ83_07075 PE=4 SV=1	2	754.889	0.424	6.3706e-11	91.245	dps_3	549440	yes
128	AADLAPDLGQDVPAR	15	A0A345IGZ1	Thioredoxin domain-containing protein OS=Deinococcus wulumuqiensis OX=980427 GN=DVJ83_07075 PE=4 SV=1	2	754.889	-0.23364	6.4292e-07	65.173	R12_1	345150	yes
129	AADLAPDLGQDVPAR	15	A0A345IGZ1	Thioredoxin domain-containing protein OS=Deinococcus wulumuqiensis OX=980427 GN=DVJ83_07075 PE=4 SV=1	2	754.889	0.64187	5.8807e-05	62.454	R12_2	350260	yes
130	AADLAPDLGQDVPAR	15	A0A345IGZ1	Thioredoxin domain-containing protein OS=Deinococcus wulumuqiensis OX=980427 GN=DVJ83_07075 PE=4 SV=1	2	754.889	0.38024	3.3181e-07	86.838	R12_3	361720	yes
131	AADLAPDLGQDVPAR	15	A0A345IGZ1	Thioredoxin domain-containing protein OS=Deinococcus wulumuqiensis OX=980427 GN=DVJ83_07075 PE=4 SV=1	2	754.889	-0.73791			dps_3	17829	yes
132	AADTPENR	8	A0A345IHJ4	DinB family protein OS=Deinococcus wulumuqiensis OX=980427 GN=DVJ83_08320 PE=4 SV=1	2	437.207	-0.5681	0.024356	41.025	R12_2	99799	yes
133	AADTPENR	8	A0A345IHJ4	DinB family protein OS=Deinococcus wulumuqiensis OX=980427 GN=DVJ83_08320 PE=4 SV=1	2	437.207	-1.2744			dps_2	22803	yes
134	AADTPENR	8	A0A345IHJ4	DinB family protein OS=Deinococcus wulumuqiensis OX=980427 GN=DVJ83_08320 PE=4 SV=1	2	437.207	-1.9579			dps_3	9007.7	yes
135	AADTPENR	8	A0A345IHJ4	DinB family protein OS=Deinococcus wulumuqiensis OX=980427 GN=DVJ83_08320 PE=4 SV=1	2	437.207	-0.41641			R12_1	68376	yes
136	AADTPENR	8	A0A345IHJ4	DinB family protein OS=Deinococcus wulumuqiensis OX=980427 GN=DVJ83_08320 PE=4 SV=1	2	437.207	-0.80914			R12_3	127100	yes
137	AAEAEFDR	8	A0A345IJX5	Ribosome maturation factor RimP OS=Deinococcus wulumuqiensis OX=980427 GN=rimP PE=3 SV=1	2	454.709	-0.33932	0.030838	42.835	dps_1	112060	yes
138	AAEAEFDR	8	A0A345IJX5	Ribosome maturation factor RimP OS=Deinococcus wulumuqiensis OX=980427 GN=rimP PE=3 SV=1	2	454.709	-0.81462	0.021328	60.589	dps_2	114870	yes
139	AAEAEFDR	8	A0A345IJX5	Ribosome maturation factor RimP OS=Deinococcus wulumuqiensis OX=980427 GN=rimP PE=3 SV=1	2	454.709	-1.1426	0.020263	51.864	dps_3	114500	yes
140	AAEAEFDR	8	A0A345IJX5	Ribosome maturation factor RimP OS=Deinococcus wulumuqiensis OX=980427 GN=rimP PE=3 SV=1	2	454.709	0.24893	0.013886	79.809	R12_2	37886	yes
141	AAEAEFDR	8	A0A345IJX5	Ribosome maturation factor RimP OS=Deinococcus wulumuqiensis OX=980427 GN=rimP PE=3 SV=1	2	454.709	0.27893			R12_1	28554	yes
142	AAEAEFDR	8	A0A345IJX5	Ribosome maturation factor RimP OS=Deinococcus wulumuqiensis OX=980427 GN=rimP PE=3 SV=1	2	454.709	0.086989			R12_3	45432	yes
143	AAEAEFDRADPVEGEYR	17	A0A345IJX5	Ribosome maturation factor RimP OS=Deinococcus wulumuqiensis OX=980427 GN=rimP PE=3 SV=1	3	642.294	0.93718	0.00014747	50.641	dps_1	25543	yes
144	AAEAEFDRADPVEGEYR	17	A0A345IJX5	Ribosome maturation factor RimP OS=Deinococcus wulumuqiensis OX=980427 GN=rimP PE=3 SV=1	3	642.294	0.94836	0.0001255	24.164	dps_2	34163	yes
145	AAEAEFDRADPVEGEYR	17	A0A345IJX5	Ribosome maturation factor RimP OS=Deinococcus wulumuqiensis OX=980427 GN=rimP PE=3 SV=1	3	642.294	1.0311	0.0046881	23.432	dps_3	31565	yes
146	AAEAEFDRADPVEGEYR	17	A0A345IJX5	Ribosome maturation factor RimP OS=Deinococcus wulumuqiensis OX=980427 GN=rimP PE=3 SV=1	3	642.294	0.61613	0.00017661	38.839	R12_1	40955	yes
147	AAEAEFDRADPVEGEYR	17	A0A345IJX5	Ribosome maturation factor RimP OS=Deinococcus wulumuqiensis OX=980427 GN=rimP PE=3 SV=1	3	642.294	0.22146	8.271e-12	47.915	R12_2	41188	yes
148	AAEAEFDRADPVEGEYR	17	A0A345IJX5	Ribosome maturation factor RimP OS=Deinococcus wulumuqiensis OX=980427 GN=rimP PE=3 SV=1	3	642.294	0.85141	0.0033563	24.164	R12_3	52585	yes
149	AAEEEGYVR	9	A0A345IK76	N-acetyltransferase domain-containing protein(predicted) OS=Deinococcus wulumuqiensis OX=980427 GN=DVJ83_08255 PE=4 SV=1	2	512.241	-1.2869	0.0074393	69.905	dps_1	174460	yes
150	AAEEEGYVR	9	A0A345IK76	N-acetyltransferase domain-containing protein(predicted) OS=Deinococcus wulumuqiensis OX=980427 GN=DVJ83_08255 PE=4 SV=1	2	512.241	-1.1587	0.00041462	77.072	dps_2	171530	yes
151	AAEEEGYVR	9	A0A345IK76	N-acetyltransferase domain-containing protein(predicted) OS=Deinococcus wulumuqiensis OX=980427 GN=DVJ83_08255 PE=4 SV=1	2	512.241	-1.4601	0.007752	67.464	dps_3	190270	yes
152	AAEEEGYVR	9	A0A345IK76	N-acetyltransferase domain-containing protein(predicted) OS=Deinococcus wulumuqiensis OX=980427 GN=DVJ83_08255 PE=4 SV=1	2	512.241	0.51382	0.0033031	67.464	R12_2	137500	yes
153	AAEEEGYVR	9	A0A345IK76	N-acetyltransferase domain-containing protein(predicted) OS=Deinococcus wulumuqiensis OX=980427 GN=DVJ83_08255 PE=4 SV=1	2	512.241	-0.51457	0.031558	34.931	R12_3	111290	yes
154	AAEEEGYVR	9	A0A345IK76	N-acetyltransferase domain-containing protein(predicted) OS=Deinococcus wulumuqiensis OX=980427 GN=DVJ83_08255 PE=4 SV=1	2	512.241	-0.059962			R12_1	109120	yes
155	AAEEEGYVR	9	A0A345IK76	N-acetyltransferase domain-containing protein(predicted) OS=Deinococcus wulumuqiensis OX=980427 GN=DVJ83_08255 PE=4 SV=1	2	512.241	0.18161			R12_2	5660.9	yes
156	AAEEEGYVR	9	A0A345IK76	N-acetyltransferase domain-containing protein(predicted) OS=Deinococcus wulumuqiensis OX=980427 GN=DVJ83_08255 PE=4 SV=1	2	512.241	0.28976			R12_3	2928.4	yes
157	AAEELAALEADER	13	A0A345IFE0	DNA repair protein RecN OS=Deinococcus wulumuqiensis OX=980427 GN=recN PE=3 SV=1	2	694.339	-0.73091	0.0055229	38.1	dps_1	21219	yes
158	AAEELAALEADER	13	A0A345IFE0	DNA repair protein RecN OS=Deinococcus wulumuqiensis OX=980427 GN=recN PE=3 SV=1	2	694.339	-0.39812	0.0088364	44.598	dps_2	10897	yes
159	AAEELAALEADER	13	A0A345IFE0	DNA repair protein RecN OS=Deinococcus wulumuqiensis OX=980427 GN=recN PE=3 SV=1	2	694.339	-0.084002	0.00050657	42.061	dps_3	17246	yes
160	AAEELAALEADER	13	A0A345IFE0	DNA repair protein RecN OS=Deinococcus wulumuqiensis OX=980427 GN=recN PE=3 SV=1	2	694.339	-0.17566			R12_2	3638	yes
161	AAEGGQNLVFSLEDMK	16	A0A345IIC9	IS4 family transposase OS=Deinococcus wulumuqiensis OX=980427 GN=DVJ83_10275 PE=4 SV=1	2	854.914	0.051518	0.0047653	23.931	dps_1	65960	yes
162	AAEGGQNLVFSLEDMK	16	A0A345IIC9	IS4 family transposase OS=Deinococcus wulumuqiensis OX=980427 GN=DVJ83_10275 PE=4 SV=1	2	854.914	-0.82506	0.00076715	23.931	dps_2	80179	yes
163	AAEGGQNLVFSLEDMK	16	A0A345IIC9	IS4 family transposase OS=Deinococcus wulumuqiensis OX=980427 GN=DVJ83_10275 PE=4 SV=1	2	854.914	-0.67755	0.0047653	23.931	dps_3	69644	yes
164	AAEGGQNLVFSLEDMK	16	A0A345IIC9	IS4 family transposase OS=Deinococcus wulumuqiensis OX=980427 GN=DVJ83_10275 PE=4 SV=1	2	854.914	0.27938	0.00034857	34.779	R12_1	83383	yes
165	AAEGGQNLVFSLEDMK	16	A0A345IIC9	IS4 family transposase OS=Deinococcus wulumuqiensis OX=980427 GN=DVJ83_10275 PE=4 SV=1	2	854.914	0.31333	0.005995	20.611	R12_2	90166	yes
166	AAEGGQNLVFSLEDMK	16	A0A345IIC9	IS4 family transposase OS=Deinococcus wulumuqiensis OX=980427 GN=DVJ83_10275 PE=4 SV=1	2	854.914	-0.42972	0.00076715	19.197	R12_3	90823	yes
167	AAELGLPLAQPNK	13	A0A345II90	Methionyl-tRNA formyltransferase OS=Deinococcus wulumuqiensis OX=980427 GN=fmt PE=3 SV=1	2	661.377	-0.02587	0.006754	34.953	dps_1	6647.1	yes
168	AAELGLPLAQPNK	13	A0A345II90	Methionyl-tRNA formyltransferase OS=Deinococcus wulumuqiensis OX=980427 GN=fmt PE=3 SV=1	2	661.377	0.35114	3.9209e-09	99.855	dps_1	405670	yes
169	AAELGLPLAQPNK	13	A0A345II90	Methionyl-tRNA formyltransferase OS=Deinococcus wulumuqiensis OX=980427 GN=fmt PE=3 SV=1	2	661.377	-0.0022259	7.2931e-27	143.39	dps_2	411710	yes
170	AAELGLPLAQPNK	13	A0A345II90	Methionyl-tRNA formyltransferase OS=Deinococcus wulumuqiensis OX=980427 GN=fmt PE=3 SV=1	2	661.377	0.72573	3.8206e-05	121.8	dps_3	427950	yes
171	AAELGLPLAQPNK	13	A0A345II90	Methionyl-tRNA formyltransferase OS=Deinococcus wulumuqiensis OX=980427 GN=fmt PE=3 SV=1	2	661.377	1.7358	0.0010572	48.785	R12_1	265100	yes
172	AAELGLPLAQPNK	13	A0A345II90	Methionyl-tRNA formyltransferase OS=Deinococcus wulumuqiensis OX=980427 GN=fmt PE=3 SV=1	2	661.377	0.85491	0.0010819	87.895	R12_2	254520	yes
173	AAELGLPLAQPNK	13	A0A345II90	Methionyl-tRNA formyltransferase OS=Deinococcus wulumuqiensis OX=980427 GN=fmt PE=3 SV=1	2	661.377	0.51692	0.0010505	40.386	R12_3	12784	yes
174	AAELGLPLAQPNK	13	A0A345II90	Methionyl-tRNA formyltransferase OS=Deinococcus wulumuqiensis OX=980427 GN=fmt PE=3 SV=1	2	661.377	0.25715	2.641e-12	140.05	R12_3	266680	yes
175	AAELGLPLAQPNK	13	A0A345II90	Methionyl-tRNA formyltransferase OS=Deinococcus wulumuqiensis OX=980427 GN=fmt PE=3 SV=1	2	661.377	0.36193			dps_3	15720	yes
176	AAELLQPHTDTDLGTK	16	A0A345IER2	Aminomethyltransferase OS=Deinococcus wulumuqiensis OX=980427 GN=gcvT PE=3 SV=1	2	855.439	1.0526	0.0010982	22.395	dps_1	10446	yes
177	AAELLQPHTDTDLGTK	16	A0A345IER2	Aminomethyltransferase OS=Deinococcus wulumuqiensis OX=980427 GN=gcvT PE=3 SV=1	3	570.628	0.34023	0.0041404	6.8556	dps_2	26930	yes
178	AAELLQPHTDTDLGTK	16	A0A345IER2	Aminomethyltransferase OS=Deinococcus wulumuqiensis OX=980427 GN=gcvT PE=3 SV=1	2	855.439	0.33347	0.041358	20.29	dps_2	12438	yes
179	AAELLQPHTDTDLGTK	16	A0A345IER2	Aminomethyltransferase OS=Deinococcus wulumuqiensis OX=980427 GN=gcvT PE=3 SV=1	3	570.628	0.62136	6.6321e-05	23.931	dps_3	22589	yes
180	AAELLQPHTDTDLGTK	16	A0A345IER2	Aminomethyltransferase OS=Deinococcus wulumuqiensis OX=980427 GN=gcvT PE=3 SV=1	2	855.439	1.0284	0.0020768	32.759	dps_3	10844	yes
181	AAELLQPHTDTDLGTK	16	A0A345IER2	Aminomethyltransferase OS=Deinococcus wulumuqiensis OX=980427 GN=gcvT PE=3 SV=1	3	570.628	0.069578	0.025473	6.8556	R12_1	14887	yes
182	AAELLQPHTDTDLGTK	16	A0A345IER2	Aminomethyltransferase OS=Deinococcus wulumuqiensis OX=980427 GN=gcvT PE=3 SV=1	2	855.439	0.51263	0.018441	29.98	R12_1	7215.1	yes
183	AAELLQPHTDTDLGTK	16	A0A345IER2	Aminomethyltransferase OS=Deinococcus wulumuqiensis OX=980427 GN=gcvT PE=3 SV=1	3	570.628	0.091096	0.040611	5.094	R12_3	13142	yes
184	AAELLQPHTDTDLGTK	16	A0A345IER2	Aminomethyltransferase OS=Deinococcus wulumuqiensis OX=980427 GN=gcvT PE=3 SV=1	3	570.628	0.63433			dps_1	17013	yes
185	AAELLQPHTDTDLGTK	16	A0A345IER2	Aminomethyltransferase OS=Deinococcus wulumuqiensis OX=980427 GN=gcvT PE=3 SV=1	2	855.439	0.86713			R12_2	6638.1	yes
186	AAELLQPHTDTDLGTK	16	A0A345IER2	Aminomethyltransferase OS=Deinococcus wulumuqiensis OX=980427 GN=gcvT PE=3 SV=1	3	570.628	0.33126			R12_2	12290	yes
187	AAGFGGVLVAESGYR	15	A0A345IFR8	Indole-3-glycerol phosphate synthase OS=Deinococcus wulumuqiensis OX=980427 GN=trpC PE=3 SV=1	2	727.375	-0.7235	6.1758e-07	68.548	R12_1	17789	yes
188	AAGFGGVLVAESGYR	15	A0A345IFR8	Indole-3-glycerol phosphate synthase OS=Deinococcus wulumuqiensis OX=980427 GN=trpC PE=3 SV=1	2	727.375	-1.1869			R12_2	10160	yes
189	AAGFGGVLVAESGYR	15	A0A345IFR8	Indole-3-glycerol phosphate synthase OS=Deinococcus wulumuqiensis OX=980427 GN=trpC PE=3 SV=1	2	727.375	-0.37539			R12_3	11851	yes
190	AAGFMNDLR	9	A0A345IHL5	Extracellular solute-binding protein OS=Deinococcus wulumuqiensis OX=980427 GN=DVJ83_08460 PE=4 SV=1	2	497.742	-0.26182	0.027148	30.593	dps_2	112170	yes
191	AAGFMNDLR	9	A0A345IHL5	Extracellular solute-binding protein OS=Deinococcus wulumuqiensis OX=980427 GN=DVJ83_08460 PE=4 SV=1	2	497.742	0.20094	0.015785	42.075	dps_3	112030	yes
192	AAGFMNDLR	9	A0A345IHL5	Extracellular solute-binding protein OS=Deinococcus wulumuqiensis OX=980427 GN=DVJ83_08460 PE=4 SV=1	2	497.742	-0.44766	0.012114	37.722	R12_2	89497	yes
193	AAGFMNDLR	9	A0A345IHL5	Extracellular solute-binding protein OS=Deinococcus wulumuqiensis OX=980427 GN=DVJ83_08460 PE=4 SV=1	2	497.742	-0.12676			dps_1	106950	yes
194	AAGFMNDLR	9	A0A345IHL5	Extracellular solute-binding protein OS=Deinococcus wulumuqiensis OX=980427 GN=DVJ83_08460 PE=4 SV=1	2	497.742	-0.26227			R12_1	90151	yes
195	AAGILSADER	10	A0A345IL18	4-hydroxy-2-oxoheptanedioate aldolase OS=Deinococcus wulumuqiensis OX=980427 GN=hpaI PE=3 SV=1	2	501.764	0.23481	0.0093774	33.426	R12_2	46441	yes
196	AAGILSADER	10	A0A345IL18	4-hydroxy-2-oxoheptanedioate aldolase OS=Deinococcus wulumuqiensis OX=980427 GN=hpaI PE=3 SV=1	2	501.764	-0.26472			dps_3	61566	yes
197	AAGILSADER	10	A0A345IL18	4-hydroxy-2-oxoheptanedioate aldolase OS=Deinococcus wulumuqiensis OX=980427 GN=hpaI PE=3 SV=1	2	501.764	0.13342			R12_1	47927	yes
198	AAGILSADER	10	A0A345IL18	4-hydroxy-2-oxoheptanedioate aldolase OS=Deinococcus wulumuqiensis OX=980427 GN=hpaI PE=3 SV=1	2	501.764	-0.3486			R12_3	45733	yes
199	AAGNLGNIDAPAAR	14	A0A345IIN5	DUF420 domain-containing protein OS=Deinococcus wulumuqiensis OX=980427 GN=DVJ83_10960 PE=4 SV=1	2	655.844	0.40003	0.00012357	57.003	dps_1	76087	yes
200	AAGNLGNIDAPAAR	14	A0A345IIN5	DUF420 domain-containing protein OS=Deinococcus wulumuqiensis OX=980427 GN=DVJ83_10960 PE=4 SV=1	2	655.844	-0.025923	0.0027376	35.845	dps_2	82896	yes
201	AAGNLGNIDAPAAR	14	A0A345IIN5	DUF420 domain-containing protein OS=Deinococcus wulumuqiensis OX=980427 GN=DVJ83_10960 PE=4 SV=1	2	655.844	-0.07984	0.0040034	47.361	dps_3	84991	yes
202	AAGNLGNIDAPAAR	14	A0A345IIN5	DUF420 domain-containing protein OS=Deinococcus wulumuqiensis OX=980427 GN=DVJ83_10960 PE=4 SV=1	2	655.844	0.19003	9.4316e-05	92.445	R12_2	72969	yes
203	AAGNLGNIDAPAAR	14	A0A345IIN5	DUF420 domain-containing protein OS=Deinococcus wulumuqiensis OX=980427 GN=DVJ83_10960 PE=4 SV=1	2	655.844	-0.034133	0.012657	40.861	R12_3	80592	yes
204	AAGNLGNIDAPAAR	14	A0A345IIN5	DUF420 domain-containing protein OS=Deinococcus wulumuqiensis OX=980427 GN=DVJ83_10960 PE=4 SV=1	2	656.336	-0.29531	0.006605	48.785	R12_1	37689	yes
205	AAGQGDGESELGGQPVTVSGGR	22	A0A345IKT7	N-acetylglucosamine-6-phosphate deacetylase OS=Deinococcus wulumuqiensis OX=980427 GN=nagA PE=3 SV=1	2	1014.98	1.3557	3.8765e-22	56.436	dps_1	124100	yes
206	AAGQGDGESELGGQPVTVSGGR	22	A0A345IKT7	N-acetylglucosamine-6-phosphate deacetylase OS=Deinococcus wulumuqiensis OX=980427 GN=nagA PE=3 SV=1	2	1014.98	0.5845	9.1109e-08	47.491	dps_2	130550	yes
207	AAGQGDGESELGGQPVTVSGGR	22	A0A345IKT7	N-acetylglucosamine-6-phosphate deacetylase OS=Deinococcus wulumuqiensis OX=980427 GN=nagA PE=3 SV=1	2	1014.98	1.1777	0.00042722	77.347	dps_3	147600	yes
208	AAGQGDGESELGGQPVTVSGGR	22	A0A345IKT7	N-acetylglucosamine-6-phosphate deacetylase OS=Deinococcus wulumuqiensis OX=980427 GN=nagA PE=3 SV=1	2	1014.98	0.31318	3.1632e-75	103.63	R12_1	253700	yes
209	AAGQGDGESELGGQPVTVSGGR	22	A0A345IKT7	N-acetylglucosamine-6-phosphate deacetylase OS=Deinococcus wulumuqiensis OX=980427 GN=nagA PE=3 SV=1	2	1014.98	0.28467	0.0028929	22.299	R12_1	16153	yes
210	AAGQGDGESELGGQPVTVSGGR	22	A0A345IKT7	N-acetylglucosamine-6-phosphate deacetylase OS=Deinococcus wulumuqiensis OX=980427 GN=nagA PE=3 SV=1	2	1014.98	1.4945	9.9885e-38	68.42	R12_2	185880	yes
211	AAGQGDGESELGGQPVTVSGGR	22	A0A345IKT7	N-acetylglucosamine-6-phosphate deacetylase OS=Deinococcus wulumuqiensis OX=980427 GN=nagA PE=3 SV=1	2	1014.98	1.1388	2.4898e-116	140.22	R12_3	232750	yes
212	AAGQGDGESELGGQPVTVSGGR	22	A0A345IKT7	N-acetylglucosamine-6-phosphate deacetylase OS=Deinococcus wulumuqiensis OX=980427 GN=nagA PE=3 SV=1	2	1014.98	1.3211	0.0016709	32.113	R12_3	11309	yes
213	AAGQGDGESELGGQPVTVSGGR	22	A0A345IKT7	N-acetylglucosamine-6-phosphate deacetylase OS=Deinococcus wulumuqiensis OX=980427 GN=nagA PE=3 SV=1	2	1014.98	-0.97082			R12_1	38894	yes
214	AAGQGDGESELGGQPVTVSGGR	22	A0A345IKT7	N-acetylglucosamine-6-phosphate deacetylase OS=Deinococcus wulumuqiensis OX=980427 GN=nagA PE=3 SV=1	2	1014.98	1.8532			R12_3	4609.8	yes
215	AAGVKVLVLPASDTGGLSGVK	21	A0A345IL06	Hemin ABC transporter substrate-binding protein OS=Deinococcus wulumuqiensis OX=980427 GN=DVJ83_14480 PE=4 SV=1	3	647.046	0.60956	0.027536	11.054	R12_3	6134.4	yes
216	AAGVPVEGYK	10	A0A345IHX7	Uncharacterized protein OS=Deinococcus wulumuqiensis OX=980427 GN=DVJ83_09275 PE=4 SV=1	2	495.766	1.2372	0.00057379	60.892	dps_1	1326600	yes
217	AAGVPVEGYK	10	A0A345IHX7	Uncharacterized protein OS=Deinococcus wulumuqiensis OX=980427 GN=DVJ83_09275 PE=4 SV=1	2	495.766	0.93775	0.0039577	46.447	dps_2	1428000	yes
218	AAGVPVEGYK	10	A0A345IHX7	Uncharacterized protein OS=Deinococcus wulumuqiensis OX=980427 GN=DVJ83_09275 PE=4 SV=1	2	495.766	0.61126	0.043014	34.781	dps_3	20584	yes
219	AAGVPVEGYK	10	A0A345IHX7	Uncharacterized protein OS=Deinococcus wulumuqiensis OX=980427 GN=DVJ83_09275 PE=4 SV=1	2	495.766	0.77174	0.00057379	60.892	dps_3	1375600	yes
220	AAGVPVEGYK	10	A0A345IHX7	Uncharacterized protein OS=Deinococcus wulumuqiensis OX=980427 GN=DVJ83_09275 PE=4 SV=1	2	495.766	0.95136	0.00083873	43.272	R12_1	1282400	yes
221	AAGVPVEGYK	10	A0A345IHX7	Uncharacterized protein OS=Deinococcus wulumuqiensis OX=980427 GN=DVJ83_09275 PE=4 SV=1	2	495.766	1.162	0.0031377	48.157	R12_2	1191000	yes
222	AAGVPVEGYK	10	A0A345IHX7	Uncharacterized protein OS=Deinococcus wulumuqiensis OX=980427 GN=DVJ83_09275 PE=4 SV=1	2	495.766	0.79763	0.00081151	52.591	R12_3	1266700	yes
223	AAGVPVEGYK	10	A0A345IHX7	Uncharacterized protein OS=Deinococcus wulumuqiensis OX=980427 GN=DVJ83_09275 PE=4 SV=1	2	495.766	0.72744			dps_1	7744.2	yes
224	AAGVPVEGYK	10	A0A345IHX7	Uncharacterized protein OS=Deinococcus wulumuqiensis OX=980427 GN=DVJ83_09275 PE=4 SV=1	2	495.766	0.91061			dps_2	5662.2	yes
225	AAGVPVEGYK	10	A0A345IHX7	Uncharacterized protein OS=Deinococcus wulumuqiensis OX=980427 GN=DVJ83_09275 PE=4 SV=1	2	495.766	-0.049763			R12_1	16281	yes
226	AAGVPVEGYK	10	A0A345IHX7	Uncharacterized protein OS=Deinococcus wulumuqiensis OX=980427 GN=DVJ83_09275 PE=4 SV=1	2	495.766	0.39319			R12_2	10754	yes
227	AAGVPVEGYK	10	A0A345IHX7	Uncharacterized protein OS=Deinococcus wulumuqiensis OX=980427 GN=DVJ83_09275 PE=4 SV=1	2	495.766	0.31515			R12_3	14304	yes
228	AAIDLVTQK	9	A0A345IJ47	Collagen-like protein OS=Deinococcus wulumuqiensis OX=980427 GN=DVJ83_11960 PE=4 SV=1	2	479.782	0.079923	0.0062632	67.464	dps_1	192690	yes
229	AAIDLVTQK	9	A0A345IJ47	Collagen-like protein OS=Deinococcus wulumuqiensis OX=980427 GN=DVJ83_11960 PE=4 SV=1	2	479.782	0.62366	0.011061	51.864	dps_3	212580	yes
230	AAIDLVTQK	9	A0A345IJ47	Collagen-like protein OS=Deinococcus wulumuqiensis OX=980427 GN=DVJ83_11960 PE=4 SV=1	2	479.782	0.38939	0.00093234	94.806	R12_1	188100	yes
231	AAIDLVTQK	9	A0A345IJ47	Collagen-like protein OS=Deinococcus wulumuqiensis OX=980427 GN=DVJ83_11960 PE=4 SV=1	2	479.782	0.40911	0.031467	34.781	R12_2	167100	yes
232	AAIDLVTQK	9	A0A345IJ47	Collagen-like protein OS=Deinococcus wulumuqiensis OX=980427 GN=DVJ83_11960 PE=4 SV=1	2	479.782	0.12125	0.0048739	62.969	R12_3	188480	yes
233	AAIDLVTQK	9	A0A345IJ47	Collagen-like protein OS=Deinococcus wulumuqiensis OX=980427 GN=DVJ83_11960 PE=4 SV=1	2	479.782	1.1973			dps_2	217170	yes
234	AAIEAELGSAR	11	A0A345IKI6	Xanthine dehydrogenase family protein subunit M OS=Deinococcus wulumuqiensis OX=980427 GN=DVJ83_13445 PE=4 SV=1	2	544.291	-0.20746	0.035435	37.749	dps_2	61660	yes
235	AAIEAELGSAR	11	A0A345IKI6	Xanthine dehydrogenase family protein subunit M OS=Deinococcus wulumuqiensis OX=980427 GN=DVJ83_13445 PE=4 SV=1	2	544.291	0.14865	0.01202	28.647	R12_3	69007	yes
236	AAIEAELGSAR	11	A0A345IKI6	Xanthine dehydrogenase family protein subunit M OS=Deinococcus wulumuqiensis OX=980427 GN=DVJ83_13445 PE=4 SV=1	2	544.291	0.60613			dps_1	53233	yes
237	AAIEAELGSAR	11	A0A345IKI6	Xanthine dehydrogenase family protein subunit M OS=Deinococcus wulumuqiensis OX=980427 GN=DVJ83_13445 PE=4 SV=1	2	544.291	-0.11721			dps_3	61197	yes
238	AAIEAELGSAR	11	A0A345IKI6	Xanthine dehydrogenase family protein subunit M OS=Deinococcus wulumuqiensis OX=980427 GN=DVJ83_13445 PE=4 SV=1	2	544.291	-0.28597			R12_1	7635.1	yes
239	AAIVEVNSETDFVAR	15	A0A345IFA7	Elongation factor Ts OS=Deinococcus wulumuqiensis OX=980427 GN=tsf PE=3 SV=1	2	810.915	0.66755	7.1344e-07	64.266	dps_2	9517.5	yes
240	AAIVEVNSETDFVAR	15	A0A345IFA7	Elongation factor Ts OS=Deinococcus wulumuqiensis OX=980427 GN=tsf PE=3 SV=1	2	811.407	0.77302			dps_1	8889.5	yes
241	AAIVEVNSETDFVAR	15	A0A345IFA7	Elongation factor Ts OS=Deinococcus wulumuqiensis OX=980427 GN=tsf PE=3 SV=1	2	811.407	1.0803			dps_3	8956.4	yes
242	AAIVGGTPAENAEITR	16	A0A345IEU1	Anthranilate phosphoribosyltransferase OS=Deinococcus wulumuqiensis OX=980427 GN=trpD PE=3 SV=1	2	785.415	-0.84478	0.028351	22.142	R12_1	12547	yes
243	AAIVGGTPAENAEITR	16	A0A345IEU1	Anthranilate phosphoribosyltransferase OS=Deinococcus wulumuqiensis OX=980427 GN=trpD PE=3 SV=1	2	785.415	-0.91355	0.0013534	40.861	R12_2	15053	yes
244	AAIVGGTPAENAEITR	16	A0A345IEU1	Anthranilate phosphoribosyltransferase OS=Deinococcus wulumuqiensis OX=980427 GN=trpD PE=3 SV=1	2	785.415	-1.1372	0.039698	10.021	R12_3	13934	yes
245	AAIVGGTPAENAEITR	16	A0A345IEU1	Anthranilate phosphoribosyltransferase OS=Deinococcus wulumuqiensis OX=980427 GN=trpD PE=3 SV=1	2	785.415	1.2334			dps_3	2280.1	yes
246	AALAGVPEDVLDAR	14	A0A345IGH5	tRNA-dihydrouridine(20/20a) synthase OS=Deinococcus wulumuqiensis OX=980427 GN=DVJ83_06045 PE=3 SV=1	2	698.875	-0.30687	0.00095376	58.889	dps_2	190550	yes
247	AALAGVPEDVLDAR	14	A0A345IGH5	tRNA-dihydrouridine(20/20a) synthase OS=Deinococcus wulumuqiensis OX=980427 GN=DVJ83_06045 PE=3 SV=1	2	698.875	0.45419	0.0027376	35.845	dps_3	183500	yes
248	AALAGVPEDVLDAR	14	A0A345IGH5	tRNA-dihydrouridine(20/20a) synthase OS=Deinococcus wulumuqiensis OX=980427 GN=DVJ83_06045 PE=3 SV=1	2	698.875	-0.14227	0.0015261	24.744	R12_2	101880	yes
249	AALAGVPEDVLDAR	14	A0A345IGH5	tRNA-dihydrouridine(20/20a) synthase OS=Deinococcus wulumuqiensis OX=980427 GN=DVJ83_06045 PE=3 SV=1	2	698.875	-0.52267	0.0049163	47.334	R12_3	112420	yes
250	AALAGVPEDVLDAR	14	A0A345IGH5	tRNA-dihydrouridine(20/20a) synthase OS=Deinococcus wulumuqiensis OX=980427 GN=DVJ83_06045 PE=3 SV=1	2	698.875	-0.50652			dps_1	186070	yes
251	AALAGVPEDVLDAR	14	A0A345IGH5	tRNA-dihydrouridine(20/20a) synthase OS=Deinococcus wulumuqiensis OX=980427 GN=DVJ83_06045 PE=3 SV=1	2	698.875	0.27402			R12_1	110900	yes
252	AALDAEIAK	9	A0A345IEZ5	Chaperone protein ClpB OS=Deinococcus wulumuqiensis OX=980427 GN=clpB PE=3 SV=1	2	451.253	0.29168	0.038913	49.96	R12_1	101990	yes
253	AALDAEIAK	9	A0A345IEZ5	Chaperone protein ClpB OS=Deinococcus wulumuqiensis OX=980427 GN=clpB PE=3 SV=1	2	451.253	0.65044			dps_1	156200	yes
254	AALDAEIAK	9	A0A345IEZ5	Chaperone protein ClpB OS=Deinococcus wulumuqiensis OX=980427 GN=clpB PE=3 SV=1	2	451.253	0.49901			dps_2	137330	yes
255	AALDAEIAK	9	A0A345IEZ5	Chaperone protein ClpB OS=Deinococcus wulumuqiensis OX=980427 GN=clpB PE=3 SV=1	2	451.253	0.13246			dps_3	154810	yes
256	AALDAEIAK	9	A0A345IEZ5	Chaperone protein ClpB OS=Deinococcus wulumuqiensis OX=980427 GN=clpB PE=3 SV=1	2	451.253	-0.33268			R12_2	102650	yes
257	AALDAEIAK	9	A0A345IEZ5	Chaperone protein ClpB OS=Deinococcus wulumuqiensis OX=980427 GN=clpB PE=3 SV=1	2	451.253	1.3029			R12_3	106010	yes
258	AALDDIVR	8	A0A345IFJ8	Sugar ABC transporter substrate-binding protein OS=Deinococcus wulumuqiensis OX=980427 GN=DVJ83_04030 PE=4 SV=1	2	436.745	0.35669	0.0084681	100.75	dps_1	497150	yes
259	AALDDIVR	8	A0A345IFJ8	Sugar ABC transporter substrate-binding protein OS=Deinococcus wulumuqiensis OX=980427 GN=DVJ83_04030 PE=4 SV=1	2	436.745	0.63225	0.033174	36.57	dps_2	534360	yes
260	AALDDIVR	8	A0A345IFJ8	Sugar ABC transporter substrate-binding protein OS=Deinococcus wulumuqiensis OX=980427 GN=DVJ83_04030 PE=4 SV=1	2	436.745	0.52236	0.021126	44.767	dps_3	518950	yes
261	AALDDIVR	8	A0A345IFJ8	Sugar ABC transporter substrate-binding protein OS=Deinococcus wulumuqiensis OX=980427 GN=DVJ83_04030 PE=4 SV=1	2	436.745	-0.31935	0.03314	32.128	R12_1	910920	yes
262	AALDDIVR	8	A0A345IFJ8	Sugar ABC transporter substrate-binding protein OS=Deinococcus wulumuqiensis OX=980427 GN=DVJ83_04030 PE=4 SV=1	2	436.745	0.47027	0.001871	93.561	R12_2	937330	yes
263	AALDDIVR	8	A0A345IFJ8	Sugar ABC transporter substrate-binding protein OS=Deinococcus wulumuqiensis OX=980427 GN=DVJ83_04030 PE=4 SV=1	2	436.745	0.077289	0.0084681	100.75	R12_3	1042300	yes
264	AALDEGLDTR	10	A0A345IFL1	Alanine--glyoxylate aminotransferase family protein OS=Deinococcus wulumuqiensis OX=980427 GN=DVJ83_04095 PE=3 SV=1	2	530.767	-0.27235	0.0077177	40.386	dps_2	20846	yes
265	AALDEGLDTR	10	A0A345IFL1	Alanine--glyoxylate aminotransferase family protein OS=Deinococcus wulumuqiensis OX=980427 GN=DVJ83_04095 PE=3 SV=1	2	530.767	-0.98359	0.0060526	43.272	R12_2	22156	yes
266	AALDEGLDTR	10	A0A345IFL1	Alanine--glyoxylate aminotransferase family protein OS=Deinococcus wulumuqiensis OX=980427 GN=DVJ83_04095 PE=3 SV=1	2	530.767	0.15857	0.015572	41.796	R12_3	20683	yes
267	AALDEGLDTR	10	A0A345IFL1	Alanine--glyoxylate aminotransferase family protein OS=Deinococcus wulumuqiensis OX=980427 GN=DVJ83_04095 PE=3 SV=1	2	530.767	-0.19058			dps_1	20391	yes
268	AALDEGLDTR	10	A0A345IFL1	Alanine--glyoxylate aminotransferase family protein OS=Deinococcus wulumuqiensis OX=980427 GN=DVJ83_04095 PE=3 SV=1	2	530.767	-0.11927			dps_3	21519	yes
269	AALDEGLDTR	10	A0A345IFL1	Alanine--glyoxylate aminotransferase family protein OS=Deinococcus wulumuqiensis OX=980427 GN=DVJ83_04095 PE=3 SV=1	2	530.767	0.024917			R12_1	21699	yes
270	AALEHGVATWDQNK	14	A0A345IL13	Multifunctional 2',3'-cyclic-nucleotide 2'-phosphodiesterase/5'-nucleotidase/3'-nucleotidase OS=Deinococcus wulumuqiensis OX=980427 GN=DVJ83_14520 PE=3 SV=1	3	513.923	0.69526	1.2286e-05	83.775	dps_1	59977	yes
271	AALEHGVATWDQNK	14	A0A345IL13	Multifunctional 2',3'-cyclic-nucleotide 2'-phosphodiesterase/5'-nucleotidase/3'-nucleotidase OS=Deinococcus wulumuqiensis OX=980427 GN=DVJ83_14520 PE=3 SV=1	2	770.381	1.3108	5.7146e-05	50.116	dps_1	55245	yes
272	AALEHGVATWDQNK	14	A0A345IL13	Multifunctional 2',3'-cyclic-nucleotide 2'-phosphodiesterase/5'-nucleotidase/3'-nucleotidase OS=Deinococcus wulumuqiensis OX=980427 GN=DVJ83_14520 PE=3 SV=1	3	513.923	0.96903	9.4654e-06	70.195	dps_2	64698	yes
273	AALEHGVATWDQNK	14	A0A345IL13	Multifunctional 2',3'-cyclic-nucleotide 2'-phosphodiesterase/5'-nucleotidase/3'-nucleotidase OS=Deinococcus wulumuqiensis OX=980427 GN=DVJ83_14520 PE=3 SV=1	2	770.381	1.1512	0.00031301	42.446	dps_2	52939	yes
274	AALEHGVATWDQNK	14	A0A345IL13	Multifunctional 2',3'-cyclic-nucleotide 2'-phosphodiesterase/5'-nucleotidase/3'-nucleotidase OS=Deinococcus wulumuqiensis OX=980427 GN=DVJ83_14520 PE=3 SV=1	3	513.923	0.81086	0.00028897	40.861	dps_3	58473	yes
275	AALEHGVATWDQNK	14	A0A345IL13	Multifunctional 2',3'-cyclic-nucleotide 2'-phosphodiesterase/5'-nucleotidase/3'-nucleotidase OS=Deinococcus wulumuqiensis OX=980427 GN=DVJ83_14520 PE=3 SV=1	2	770.381	0.97741	0.000168	71.219	dps_3	55745	yes
276	AALEHGVATWDQNK	14	A0A345IL13	Multifunctional 2',3'-cyclic-nucleotide 2'-phosphodiesterase/5'-nucleotidase/3'-nucleotidase OS=Deinococcus wulumuqiensis OX=980427 GN=DVJ83_14520 PE=3 SV=1	2	770.381	0.52641	3.6189e-05	74.524	R12_1	19470	yes
277	AALEHGVATWDQNK	14	A0A345IL13	Multifunctional 2',3'-cyclic-nucleotide 2'-phosphodiesterase/5'-nucleotidase/3'-nucleotidase OS=Deinococcus wulumuqiensis OX=980427 GN=DVJ83_14520 PE=3 SV=1	3	513.923	0.27058	0.0012823	52.837	R12_2	13285	yes
278	AALEHGVATWDQNK	14	A0A345IL13	Multifunctional 2',3'-cyclic-nucleotide 2'-phosphodiesterase/5'-nucleotidase/3'-nucleotidase OS=Deinococcus wulumuqiensis OX=980427 GN=DVJ83_14520 PE=3 SV=1	2	770.381	1.0052	0.014893	25.588	R12_3	20233	yes
279	AALEHGVATWDQNK	14	A0A345IL13	Multifunctional 2',3'-cyclic-nucleotide 2'-phosphodiesterase/5'-nucleotidase/3'-nucleotidase OS=Deinococcus wulumuqiensis OX=980427 GN=DVJ83_14520 PE=3 SV=1	2	770.381	2.6143	0.025148	18.811	R12_3	1983.8	yes
280	AALEHGVATWDQNK	14	A0A345IL13	Multifunctional 2',3'-cyclic-nucleotide 2'-phosphodiesterase/5'-nucleotidase/3'-nucleotidase OS=Deinococcus wulumuqiensis OX=980427 GN=DVJ83_14520 PE=3 SV=1	2	770.381	0.16616			R12_2	19074	yes
281	AALEHGVATWDQNK	14	A0A345IL13	Multifunctional 2',3'-cyclic-nucleotide 2'-phosphodiesterase/5'-nucleotidase/3'-nucleotidase OS=Deinococcus wulumuqiensis OX=980427 GN=DVJ83_14520 PE=3 SV=1	3	513.923	1.6105			R12_3	6019.8	yes
282	AALESGAGADVNYK	14	A0A345IKA6	DUF11 domain-containing protein(predicted) OS=Deinococcus wulumuqiensis OX=980427 GN=DVJ83_09750 PE=4 SV=1	2	683.336	-0.13773	0.023076	22.956	R12_3	11356	yes
283	AALESGAGADVNYK	14	A0A345IKA6	DUF11 domain-containing protein(predicted) OS=Deinococcus wulumuqiensis OX=980427 GN=DVJ83_09750 PE=4 SV=1	2	683.336	0.91968			dps_1	5750.6	yes
284	AALESGAGADVNYK	14	A0A345IKA6	DUF11 domain-containing protein(predicted) OS=Deinococcus wulumuqiensis OX=980427 GN=DVJ83_09750 PE=4 SV=1	2	683.336	0.72522			dps_2	5884.3	yes
285	AALESGAGADVNYK	14	A0A345IKA6	DUF11 domain-containing protein(predicted) OS=Deinococcus wulumuqiensis OX=980427 GN=DVJ83_09750 PE=4 SV=1	2	683.336	0.52469			dps_3	5939.3	yes
286	AALESGAGADVNYK	14	A0A345IKA6	DUF11 domain-containing protein(predicted) OS=Deinococcus wulumuqiensis OX=980427 GN=DVJ83_09750 PE=4 SV=1	2	683.336	-0.19677			R12_1	11042	yes
287	AALESGAGADVNYK	14	A0A345IKA6	DUF11 domain-containing protein(predicted) OS=Deinococcus wulumuqiensis OX=980427 GN=DVJ83_09750 PE=4 SV=1	2	683.336	0.58534			R12_2	6657.9	yes
288	AALGSLPIIAEDLGVITPDVEK	22	A0A345IGD0	4-alpha-glucanotransferase OS=Deinococcus wulumuqiensis OX=980427 GN=malQ PE=3 SV=1	2	1111.12	-0.91064	2.2982e-07	42.218	dps_1	30867	yes
289	AALGSLPIIAEDLGVITPDVEK	22	A0A345IGD0	4-alpha-glucanotransferase OS=Deinococcus wulumuqiensis OX=980427 GN=malQ PE=3 SV=1	2	1111.12	-1.1894	0.0014469	22.456	dps_2	18391	yes
290	AALGSLPIIAEDLGVITPDVEK	22	A0A345IGD0	4-alpha-glucanotransferase OS=Deinococcus wulumuqiensis OX=980427 GN=malQ PE=3 SV=1	2	1111.12	-1.0756	6.1973e-22	71.935	R12_1	73965	yes
291	AALGSLPIIAEDLGVITPDVEK	22	A0A345IGD0	4-alpha-glucanotransferase OS=Deinococcus wulumuqiensis OX=980427 GN=malQ PE=3 SV=1	2	1111.12	-1.1841	4.165e-11	36.902	R12_2	51146	yes
292	AALGSLPIIAEDLGVITPDVEK	22	A0A345IGD0	4-alpha-glucanotransferase OS=Deinococcus wulumuqiensis OX=980427 GN=malQ PE=3 SV=1	2	1111.12	-1.1612	5.5042e-06	31.138	R12_3	54217	yes
293	AALGSLPIIAEDLGVITPDVEK	22	A0A345IGD0	4-alpha-glucanotransferase OS=Deinococcus wulumuqiensis OX=980427 GN=malQ PE=3 SV=1	2	1111.12	-1.4654			dps_3	20460	yes
294	AALLDAHR	8	A0A345IIL6	2-C-methyl-D-erythritol 4-phosphate cytidylyltransferase OS=Deinococcus wulumuqiensis OX=980427 GN=ispD PE=3 SV=1	2	433.746	0.72537	0.014081	51.43	R12_1	19114	yes
295	AALLDAHR	8	A0A345IIL6	2-C-methyl-D-erythritol 4-phosphate cytidylyltransferase OS=Deinococcus wulumuqiensis OX=980427 GN=ispD PE=3 SV=1	2	433.746	-0.5256			dps_1	24982	yes
296	AALLDAHR	8	A0A345IIL6	2-C-methyl-D-erythritol 4-phosphate cytidylyltransferase OS=Deinococcus wulumuqiensis OX=980427 GN=ispD PE=3 SV=1	2	433.746	-0.73681			dps_2	27393	yes
297	AALLDAHR	8	A0A345IIL6	2-C-methyl-D-erythritol 4-phosphate cytidylyltransferase OS=Deinococcus wulumuqiensis OX=980427 GN=ispD PE=3 SV=1	2	433.746	-0.39145			dps_3	27833	yes
298	AALLDAHR	8	A0A345IIL6	2-C-methyl-D-erythritol 4-phosphate cytidylyltransferase OS=Deinococcus wulumuqiensis OX=980427 GN=ispD PE=3 SV=1	2	433.746	-0.084328			R12_2	15817	yes
299	AALLDAHR	8	A0A345IIL6	2-C-methyl-D-erythritol 4-phosphate cytidylyltransferase OS=Deinococcus wulumuqiensis OX=980427 GN=ispD PE=3 SV=1	2	433.746	-0.051227			R12_3	20779	yes
300	AALQGTGPEQPR	12	A0A345II10	Uncharacterized protein OS=Deinococcus wulumuqiensis OX=980427 GN=DVJ83_09475 PE=4 SV=1	2	612.82	-0.53392	0.001153	46.033	dps_1	63416	yes
301	AALQGTGPEQPR	12	A0A345II10	Uncharacterized protein OS=Deinococcus wulumuqiensis OX=980427 GN=DVJ83_09475 PE=4 SV=1	2	612.82	-0.49381	0.0035422	59.645	dps_3	64593	yes
302	AALQGTGPEQPR	12	A0A345II10	Uncharacterized protein OS=Deinococcus wulumuqiensis OX=980427 GN=DVJ83_09475 PE=4 SV=1	2	612.82	0.11683	0.0082089	56.202	R12_1	65110	yes
303	AALQGTGPEQPR	12	A0A345II10	Uncharacterized protein OS=Deinococcus wulumuqiensis OX=980427 GN=DVJ83_09475 PE=4 SV=1	2	612.82	-0.58975	0.00082374	57.888	R12_2	61896	yes
304	AALQGTGPEQPR	12	A0A345II10	Uncharacterized protein OS=Deinococcus wulumuqiensis OX=980427 GN=DVJ83_09475 PE=4 SV=1	2	612.82	-0.27447	0.0025407	59.645	R12_3	62030	yes
305	AALQGTGPEQPR	12	A0A345II10	Uncharacterized protein OS=Deinococcus wulumuqiensis OX=980427 GN=DVJ83_09475 PE=4 SV=1	2	612.82	-1.0662			dps_2	59453	yes
306	AALQGTGPEQPR	12	A0A345II10	Uncharacterized protein OS=Deinococcus wulumuqiensis OX=980427 GN=DVJ83_09475 PE=4 SV=1	2	612.82	-0.11356			R12_3	6252.1	yes
307	AALVIGAEGEGMR	13	A0A345IH73	23S rRNA (Guanosine(2251)-2'-O)-methyltransferase RlmB OS=Deinococcus wulumuqiensis OX=980427 GN=DVJ83_07585 PE=3 SV=1	2	637.332	-0.31059	0.0080222	39.039	dps_1	93211	yes
308	AALVIGAEGEGMR	13	A0A345IH73	23S rRNA (Guanosine(2251)-2'-O)-methyltransferase RlmB OS=Deinococcus wulumuqiensis OX=980427 GN=DVJ83_07585 PE=3 SV=1	2	637.332	-1.0713	0.027972	15.616	dps_2	105420	yes
309	AALVIGAEGEGMR	13	A0A345IH73	23S rRNA (Guanosine(2251)-2'-O)-methyltransferase RlmB OS=Deinococcus wulumuqiensis OX=980427 GN=DVJ83_07585 PE=3 SV=1	2	637.332	-0.60959	0.0083051	34.953	dps_3	97764	yes
310	AALVIGAEGEGMR	13	A0A345IH73	23S rRNA (Guanosine(2251)-2'-O)-methyltransferase RlmB OS=Deinococcus wulumuqiensis OX=980427 GN=DVJ83_07585 PE=3 SV=1	2	637.332	-0.57438	0.0056338	60.547	R12_1	73733	yes
311	AALVIGAEGEGMR	13	A0A345IH73	23S rRNA (Guanosine(2251)-2'-O)-methyltransferase RlmB OS=Deinococcus wulumuqiensis OX=980427 GN=DVJ83_07585 PE=3 SV=1	2	637.332	0.15122	0.0062359	41.824	R12_3	61840	yes
312	AALVIGAEGEGMR	13	A0A345IH73	23S rRNA (Guanosine(2251)-2'-O)-methyltransferase RlmB OS=Deinococcus wulumuqiensis OX=980427 GN=DVJ83_07585 PE=3 SV=1	2	637.332	-0.013577			dps_3	4737.8	yes
313	AALVIGAEGEGMR	13	A0A345IH73	23S rRNA (Guanosine(2251)-2'-O)-methyltransferase RlmB OS=Deinococcus wulumuqiensis OX=980427 GN=DVJ83_07585 PE=3 SV=1	2	637.332	-0.061654			R12_2	65025	yes
314	AALVIGAEGEGMR	13	A0A345IH73	23S rRNA (Guanosine(2251)-2'-O)-methyltransferase RlmB OS=Deinococcus wulumuqiensis OX=980427 GN=DVJ83_07585 PE=3 SV=1	2	637.332	0.72532			R12_3	3163	yes
315	AAMMISGPWDIDDIR	15	A0A345IHL5	Extracellular solute-binding protein OS=Deinococcus wulumuqiensis OX=980427 GN=DVJ83_08460 PE=4 SV=1	2	845.9	2.5593	0.028832	12.17	R12_2	2969.5	yes
316	AAMMISGPWDIDDIRK	16	A0A345IHL5	Extracellular solute-binding protein OS=Deinococcus wulumuqiensis OX=980427 GN=DVJ83_08460 PE=4 SV=1	3	606.967	0.30105	0.034943	4.3065	dps_1	6416.7	yes
317	AAMMISGPWDIDDIRK	16	A0A345IHL5	Extracellular solute-binding protein OS=Deinococcus wulumuqiensis OX=980427 GN=DVJ83_08460 PE=4 SV=1	3	606.967	-0.25196	0.024239	4.5544	dps_2	7642	yes
318	AAMMISGPWDIDDIRK	16	A0A345IHL5	Extracellular solute-binding protein OS=Deinococcus wulumuqiensis OX=980427 GN=DVJ83_08460 PE=4 SV=1	3	606.967	0.5144	0.024239	7.2065	dps_3	4970.9	yes
319	AAMMISGPWDIDDIRK	16	A0A345IHL5	Extracellular solute-binding protein OS=Deinococcus wulumuqiensis OX=980427 GN=DVJ83_08460 PE=4 SV=1	3	606.967	-0.10856	0.011766	23.931	R12_1	11022	yes
320	AAMMISGPWDIDDIRK	16	A0A345IHL5	Extracellular solute-binding protein OS=Deinococcus wulumuqiensis OX=980427 GN=DVJ83_08460 PE=4 SV=1	3	606.967	0.53606	0.006026	25.705	R12_2	8917.5	yes
321	AAMMISGPWDIDDIRK	16	A0A345IHL5	Extracellular solute-binding protein OS=Deinococcus wulumuqiensis OX=980427 GN=DVJ83_08460 PE=4 SV=1	3	606.967	-0.34667	0.0047779	19.89	R12_3	12088	yes
322	AANALEELGVVAGDR	15	A0A345IIB6	Acetyl-coenzyme A synthetase OS=Deinococcus wulumuqiensis OX=980427 GN=acs PE=3 SV=1	2	742.889	-0.74215	5.4656e-08	117.41	dps_1	92733	yes
323	AANALEELGVVAGDR	15	A0A345IIB6	Acetyl-coenzyme A synthetase OS=Deinococcus wulumuqiensis OX=980427 GN=acs PE=3 SV=1	2	742.889	-0.65183	4.5607e-07	73.502	dps_2	96680	yes
324	AANALEELGVVAGDR	15	A0A345IIB6	Acetyl-coenzyme A synthetase OS=Deinococcus wulumuqiensis OX=980427 GN=acs PE=3 SV=1	2	742.889	-1.0475	6.8575e-07	85.081	dps_3	93640	yes
325	AANALEELGVVAGDR	15	A0A345IIB6	Acetyl-coenzyme A synthetase OS=Deinococcus wulumuqiensis OX=980427 GN=acs PE=3 SV=1	2	742.889	-0.24112	0.022809	25.705	R12_2	28314	yes
326	AANALEELGVVAGDR	15	A0A345IIB6	Acetyl-coenzyme A synthetase OS=Deinococcus wulumuqiensis OX=980427 GN=acs PE=3 SV=1	2	742.889	-1.4898			R12_1	37098	yes
327	AANALEELGVVAGDR	15	A0A345IIB6	Acetyl-coenzyme A synthetase OS=Deinococcus wulumuqiensis OX=980427 GN=acs PE=3 SV=1	2	742.889	-1.1386			R12_3	38216	yes
328	AANGVSELHGEVSR	14	A0A345IDV2	Glycosyltransferase family 1 protein OS=Deinococcus wulumuqiensis OX=980427 GN=DVJ83_00350 PE=4 SV=1	2	713.358	1.5007	0.0056331	31.722	dps_1	21307	yes
329	AANGVSELHGEVSR	14	A0A345IDV2	Glycosyltransferase family 1 protein OS=Deinococcus wulumuqiensis OX=980427 GN=DVJ83_00350 PE=4 SV=1	2	713.358	0.70053	0.030727	19.197	dps_3	18375	yes
330	AANGVSELHGEVSR	14	A0A345IDV2	Glycosyltransferase family 1 protein OS=Deinococcus wulumuqiensis OX=980427 GN=DVJ83_00350 PE=4 SV=1	2	713.358	1.1253	0.0067269	33.526	R12_1	13276	yes
331	AANGVSELHGEVSR	14	A0A345IDV2	Glycosyltransferase family 1 protein OS=Deinococcus wulumuqiensis OX=980427 GN=DVJ83_00350 PE=4 SV=1	2	713.358	1.7317	0.00037514	61.194	R12_2	12900	yes
332	AANGVSELHGEVSR	14	A0A345IDV2	Glycosyltransferase family 1 protein OS=Deinococcus wulumuqiensis OX=980427 GN=DVJ83_00350 PE=4 SV=1	2	713.358	1.1249	0.0060213	52.863	R12_3	11677	yes
333	AANGVSELHGEVSR	14	A0A345IDV2	Glycosyltransferase family 1 protein OS=Deinococcus wulumuqiensis OX=980427 GN=DVJ83_00350 PE=4 SV=1	2	713.358	1.1454			dps_2	23147	yes
334	AANGVSELHGEVSR	14	A0A345IDV2	Glycosyltransferase family 1 protein OS=Deinococcus wulumuqiensis OX=980427 GN=DVJ83_00350 PE=4 SV=1	2	713.85	0.25154	5.7114e-126	198.33	dps_1	274360	yes
335	AANGVSELHGEVSR	14	A0A345IDV2	Glycosyltransferase family 1 protein OS=Deinococcus wulumuqiensis OX=980427 GN=DVJ83_00350 PE=4 SV=1	2	713.85	1.1656	0.00022303	66.619	dps_1	111290	yes
336	AANGVSELHGEVSR	14	A0A345IDV2	Glycosyltransferase family 1 protein OS=Deinococcus wulumuqiensis OX=980427 GN=DVJ83_00350 PE=4 SV=1	2	713.85	1.0287	4.7481e-48	144.2	dps_2	302470	yes
337	AANGVSELHGEVSR	14	A0A345IDV2	Glycosyltransferase family 1 protein OS=Deinococcus wulumuqiensis OX=980427 GN=DVJ83_00350 PE=4 SV=1	3	476.236	0.8134	7.3854e-05	64.266	dps_2	160650	yes
338	AANGVSELHGEVSR	14	A0A345IDV2	Glycosyltransferase family 1 protein OS=Deinococcus wulumuqiensis OX=980427 GN=DVJ83_00350 PE=4 SV=1	2	713.85	1.4888	8.8251e-13	85.813	dps_2	130560	yes
339	AANGVSELHGEVSR	14	A0A345IDV2	Glycosyltransferase family 1 protein OS=Deinococcus wulumuqiensis OX=980427 GN=DVJ83_00350 PE=4 SV=1	2	713.85	0.41109	1.7411e-27	148.69	dps_3	303640	yes
340	AANGVSELHGEVSR	14	A0A345IDV2	Glycosyltransferase family 1 protein OS=Deinococcus wulumuqiensis OX=980427 GN=DVJ83_00350 PE=4 SV=1	2	713.85	1.8742	0.00031868	80.815	dps_3	115310	yes
341	AANGVSELHGEVSR	14	A0A345IDV2	Glycosyltransferase family 1 protein OS=Deinococcus wulumuqiensis OX=980427 GN=DVJ83_00350 PE=4 SV=1	2	713.85	0.2311	0.00016278	70.806	R12_1	209360	yes
342	AANGVSELHGEVSR	14	A0A345IDV2	Glycosyltransferase family 1 protein OS=Deinococcus wulumuqiensis OX=980427 GN=DVJ83_00350 PE=4 SV=1	2	713.85	0.87663	2.0033e-36	106.47	R12_1	74887	yes
343	AANGVSELHGEVSR	14	A0A345IDV2	Glycosyltransferase family 1 protein OS=Deinococcus wulumuqiensis OX=980427 GN=DVJ83_00350 PE=4 SV=1	2	713.85	0.18213	0.00024054	78.157	R12_2	215440	yes
344	AANGVSELHGEVSR	14	A0A345IDV2	Glycosyltransferase family 1 protein OS=Deinococcus wulumuqiensis OX=980427 GN=DVJ83_00350 PE=4 SV=1	2	713.85	0.32747	0.00021504	75.012	R12_2	79352	yes
345	AANGVSELHGEVSR	14	A0A345IDV2	Glycosyltransferase family 1 protein OS=Deinococcus wulumuqiensis OX=980427 GN=DVJ83_00350 PE=4 SV=1	2	713.85	0.23893	8.6666e-05	53.051	R12_3	211710	yes
346	AANGVSELHGEVSR	14	A0A345IDV2	Glycosyltransferase family 1 protein OS=Deinococcus wulumuqiensis OX=980427 GN=DVJ83_00350 PE=4 SV=1	2	713.85	1.2312	1.2822e-12	91.939	R12_3	74894	yes
347	AANGVSELHGEVSR	14	A0A345IDV2	Glycosyltransferase family 1 protein OS=Deinococcus wulumuqiensis OX=980427 GN=DVJ83_00350 PE=4 SV=1	3	476.236	0.51535	0.00057556	57.003	R12_3	87689	yes
348	AANGVSELHGEVSR	14	A0A345IDV2	Glycosyltransferase family 1 protein OS=Deinococcus wulumuqiensis OX=980427 GN=DVJ83_00350 PE=4 SV=1	2	713.85	0.044056			dps_1	16556	yes
349	AANGVSELHGEVSR	14	A0A345IDV2	Glycosyltransferase family 1 protein OS=Deinococcus wulumuqiensis OX=980427 GN=DVJ83_00350 PE=4 SV=1	3	476.236	-0.16515			dps_1	24314	yes
350	AANGVSELHGEVSR	14	A0A345IDV2	Glycosyltransferase family 1 protein OS=Deinococcus wulumuqiensis OX=980427 GN=DVJ83_00350 PE=4 SV=1	2	713.85	0.21424			dps_2	14975	yes
351	AANGVSELHGEVSR	14	A0A345IDV2	Glycosyltransferase family 1 protein OS=Deinococcus wulumuqiensis OX=980427 GN=DVJ83_00350 PE=4 SV=1	2	713.85	-0.068019			R12_1	10077	yes
352	AANGVSELHGEVSR	14	A0A345IDV2	Glycosyltransferase family 1 protein OS=Deinococcus wulumuqiensis OX=980427 GN=DVJ83_00350 PE=4 SV=1	2	713.85	-0.18531			R12_3	8439.7	yes
353	AANVPVADTMPEIIDLVK	18	A0A345IFZ8	Succinate--CoA ligase [ADP-forming] subunit alpha OS=Deinococcus wulumuqiensis OX=980427 GN=sucD PE=3 SV=1	2	948.511	0.4772	0.00049475	36.059	dps_1	62900	yes
354	AANVPVADTMPEIIDLVK	18	A0A345IFZ8	Succinate--CoA ligase [ADP-forming] subunit alpha OS=Deinococcus wulumuqiensis OX=980427 GN=sucD PE=3 SV=1	2	948.511	-0.84348	0.00098531	30.862	dps_2	59161	yes
355	AANVPVADTMPEIIDLVK	18	A0A345IFZ8	Succinate--CoA ligase [ADP-forming] subunit alpha OS=Deinococcus wulumuqiensis OX=980427 GN=sucD PE=3 SV=1	2	948.511	-0.12759	0.0013019	40.83	dps_3	51568	yes
356	AANVPVADTMPEIIDLVK	18	A0A345IFZ8	Succinate--CoA ligase [ADP-forming] subunit alpha OS=Deinococcus wulumuqiensis OX=980427 GN=sucD PE=3 SV=1	2	948.511	-0.40376	0.0018696	36.181	R12_1	57550	yes
357	AANVPVADTMPEIIDLVK	18	A0A345IFZ8	Succinate--CoA ligase [ADP-forming] subunit alpha OS=Deinococcus wulumuqiensis OX=980427 GN=sucD PE=3 SV=1	2	948.511	-0.58971	0.0032563	43.518	R12_2	54071	yes
358	AANVPVADTMPEIIDLVK	18	A0A345IFZ8	Succinate--CoA ligase [ADP-forming] subunit alpha OS=Deinococcus wulumuqiensis OX=980427 GN=sucD PE=3 SV=1	2	948.511	-0.30844	1.4033e-08	54.556	R12_3	56072	yes
359	AAPLTTPGELAR	12	A0A345IHX9	Winged helix-turn-helix transcriptional regulator OS=Deinococcus wulumuqiensis OX=980427 GN=DVJ83_09285 PE=4 SV=1	2	598.835	-0.20503	0.021812	23.836	dps_3	73046	yes
360	AAPLTTPGELAR	12	A0A345IHX9	Winged helix-turn-helix transcriptional regulator OS=Deinococcus wulumuqiensis OX=980427 GN=DVJ83_09285 PE=4 SV=1	2	598.835	-0.67553	0.02526	28.647	R12_1	87261	yes
361	AAPLTTPGELAR	12	A0A345IHX9	Winged helix-turn-helix transcriptional regulator OS=Deinococcus wulumuqiensis OX=980427 GN=DVJ83_09285 PE=4 SV=1	2	598.835	-0.29612	0.022447	29.755	R12_2	72859	yes
362	AAPLTTPGELAR	12	A0A345IHX9	Winged helix-turn-helix transcriptional regulator OS=Deinococcus wulumuqiensis OX=980427 GN=DVJ83_09285 PE=4 SV=1	2	598.835	-0.48986			dps_1	71043	yes
363	AAPLTTPGELAR	12	A0A345IHX9	Winged helix-turn-helix transcriptional regulator OS=Deinococcus wulumuqiensis OX=980427 GN=DVJ83_09285 PE=4 SV=1	2	598.835	-0.28461			dps_2	83255	yes
364	AAPLTTPGELAR	12	A0A345IHX9	Winged helix-turn-helix transcriptional regulator OS=Deinococcus wulumuqiensis OX=980427 GN=DVJ83_09285 PE=4 SV=1	2	598.835	-0.75485			R12_3	80658	yes
365	AAQDTPAPAEDTEAAPVK	18	A0A345IGT3	RNA polymerase sigma factor SigA OS=Deinococcus wulumuqiensis OX=980427 GN=rpoD PE=3 SV=1	2	891.431	1.4193	5.8184e-101	155.28	dps_1	497670	yes
366	AAQDTPAPAEDTEAAPVK	18	A0A345IGT3	RNA polymerase sigma factor SigA OS=Deinococcus wulumuqiensis OX=980427 GN=rpoD PE=3 SV=1	2	891.431	1.91	4.1397e-252	173.26	dps_2	515300	yes
367	AAQDTPAPAEDTEAAPVK	18	A0A345IGT3	RNA polymerase sigma factor SigA OS=Deinococcus wulumuqiensis OX=980427 GN=rpoD PE=3 SV=1	2	891.431	1.2831	3.1478e-252	184.59	dps_3	493210	yes
368	AAQDTPAPAEDTEAAPVK	18	A0A345IGT3	RNA polymerase sigma factor SigA OS=Deinococcus wulumuqiensis OX=980427 GN=rpoD PE=3 SV=1	2	891.431	1.4876	4.6252e-101	168.69	R12_1	477320	yes
369	AAQDTPAPAEDTEAAPVK	18	A0A345IGT3	RNA polymerase sigma factor SigA OS=Deinococcus wulumuqiensis OX=980427 GN=rpoD PE=3 SV=1	2	891.431	1.1345	8.9608e-72	137.89	R12_2	478470	yes
370	AAQDTPAPAEDTEAAPVK	18	A0A345IGT3	RNA polymerase sigma factor SigA OS=Deinococcus wulumuqiensis OX=980427 GN=rpoD PE=3 SV=1	2	891.431	1.4064	4.7814e-88	178.03	R12_3	407190	yes
371	AAQDTPAPAEDTEAAPVK	18	A0A345IGT3	RNA polymerase sigma factor SigA OS=Deinococcus wulumuqiensis OX=980427 GN=rpoD PE=3 SV=1	2	891.431	1.6452			dps_2	5646.7	yes
372	AAQDTPAPAEDTEAAPVKK	19	A0A345IGT3	RNA polymerase sigma factor SigA OS=Deinococcus wulumuqiensis OX=980427 GN=rpoD PE=3 SV=1	3	637.322	1.1119	0.00040837	56.08	dps_1	51865	yes
373	AAQDTPAPAEDTEAAPVKK	19	A0A345IGT3	RNA polymerase sigma factor SigA OS=Deinococcus wulumuqiensis OX=980427 GN=rpoD PE=3 SV=1	3	637.322	-0.44766	0.0073512	19.51	dps_3	57746	yes
374	AAQDTPAPAEDTEAAPVKK	19	A0A345IGT3	RNA polymerase sigma factor SigA OS=Deinococcus wulumuqiensis OX=980427 GN=rpoD PE=3 SV=1	2	955.479	0.42144	0.0026013	19.006	R12_1	6743.9	yes
375	AAQDTPAPAEDTEAAPVKK	19	A0A345IGT3	RNA polymerase sigma factor SigA OS=Deinococcus wulumuqiensis OX=980427 GN=rpoD PE=3 SV=1	3	637.322	-0.65179	0.0027743	31.767	R12_2	28796	yes
376	AAQDTPAPAEDTEAAPVKK	19	A0A345IGT3	RNA polymerase sigma factor SigA OS=Deinococcus wulumuqiensis OX=980427 GN=rpoD PE=3 SV=1	2	955.479	-0.58462	0.010027	38.839	R12_2	8285.6	yes
377	AAQDTPAPAEDTEAAPVKK	19	A0A345IGT3	RNA polymerase sigma factor SigA OS=Deinococcus wulumuqiensis OX=980427 GN=rpoD PE=3 SV=1	3	637.322	0.50843	0.00021128	28.432	R12_3	35918	yes
378	AAQDTPAPAEDTEAAPVKK	19	A0A345IGT3	RNA polymerase sigma factor SigA OS=Deinococcus wulumuqiensis OX=980427 GN=rpoD PE=3 SV=1	2	955.479	-0.80765			dps_2	15709	yes
379	AAQDTPAPAEDTEAAPVKK	19	A0A345IGT3	RNA polymerase sigma factor SigA OS=Deinococcus wulumuqiensis OX=980427 GN=rpoD PE=3 SV=1	3	637.322	-0.38998			dps_2	55355	yes
380	AAQDTPAPAEDTEAAPVKK	19	A0A345IGT3	RNA polymerase sigma factor SigA OS=Deinococcus wulumuqiensis OX=980427 GN=rpoD PE=3 SV=1	2	955.479	-0.85029			dps_3	15340	yes
381	AAQDTPAPAEDTEAAPVKK	19	A0A345IGT3	RNA polymerase sigma factor SigA OS=Deinococcus wulumuqiensis OX=980427 GN=rpoD PE=3 SV=1	2	955.479	0.75869			R12_3	5690.9	yes
382	AAQLDEADIVVLALPHNSAAK	21	A0A345IGP0	[LysW]-L-2-aminoadipate 6-phosphate reductase OS=Deinococcus wulumuqiensis OX=980427 GN=lysY PE=3 SV=1	2	1073.58	-0.84537	0.0014769	22.299	dps_1	44195	yes
383	AAQLDEADIVVLALPHNSAAK	21	A0A345IGP0	[LysW]-L-2-aminoadipate 6-phosphate reductase OS=Deinococcus wulumuqiensis OX=980427 GN=lysY PE=3 SV=1	3	716.055	0.60385	0.00065258	26.931	dps_1	155140	yes
384	AAQLDEADIVVLALPHNSAAK	21	A0A345IGP0	[LysW]-L-2-aminoadipate 6-phosphate reductase OS=Deinococcus wulumuqiensis OX=980427 GN=lysY PE=3 SV=1	2	1073.58	-0.75795	1.759e-15	66.913	dps_2	53098	yes
385	AAQLDEADIVVLALPHNSAAK	21	A0A345IGP0	[LysW]-L-2-aminoadipate 6-phosphate reductase OS=Deinococcus wulumuqiensis OX=980427 GN=lysY PE=3 SV=1	3	716.055	1.2694	0.0005226	39.483	dps_2	157930	yes
386	AAQLDEADIVVLALPHNSAAK	21	A0A345IGP0	[LysW]-L-2-aminoadipate 6-phosphate reductase OS=Deinococcus wulumuqiensis OX=980427 GN=lysY PE=3 SV=1	2	1073.58	-0.5073	0.001394	48.476	dps_3	56953	yes
387	AAQLDEADIVVLALPHNSAAK	21	A0A345IGP0	[LysW]-L-2-aminoadipate 6-phosphate reductase OS=Deinococcus wulumuqiensis OX=980427 GN=lysY PE=3 SV=1	3	716.055	0.7389	0.00057993	31.381	dps_3	49621	yes
388	AAQLDEADIVVLALPHNSAAK	21	A0A345IGP0	[LysW]-L-2-aminoadipate 6-phosphate reductase OS=Deinococcus wulumuqiensis OX=980427 GN=lysY PE=3 SV=1	3	716.055	1.7002	0.001455	31.905	dps_3	145700	yes
389	AAQLDEADIVVLALPHNSAAK	21	A0A345IGP0	[LysW]-L-2-aminoadipate 6-phosphate reductase OS=Deinococcus wulumuqiensis OX=980427 GN=lysY PE=3 SV=1	2	1073.58	-1.9544	1.2604e-05	40.372	R12_1	45438	yes
390	AAQLDEADIVVLALPHNSAAK	21	A0A345IGP0	[LysW]-L-2-aminoadipate 6-phosphate reductase OS=Deinococcus wulumuqiensis OX=980427 GN=lysY PE=3 SV=1	3	716.055	0.091071	0.00030364	37.769	R12_1	114990	yes
391	AAQLDEADIVVLALPHNSAAK	21	A0A345IGP0	[LysW]-L-2-aminoadipate 6-phosphate reductase OS=Deinococcus wulumuqiensis OX=980427 GN=lysY PE=3 SV=1	3	716.055	-0.82445	0.036975	5.5769	R12_1	29486	yes
392	AAQLDEADIVVLALPHNSAAK	21	A0A345IGP0	[LysW]-L-2-aminoadipate 6-phosphate reductase OS=Deinococcus wulumuqiensis OX=980427 GN=lysY PE=3 SV=1	2	1073.58	-1.2141	0.0018059	45.826	R12_2	49363	yes
393	AAQLDEADIVVLALPHNSAAK	21	A0A345IGP0	[LysW]-L-2-aminoadipate 6-phosphate reductase OS=Deinococcus wulumuqiensis OX=980427 GN=lysY PE=3 SV=1	3	716.055	-0.12736	0.037207	17.813	R12_2	26711	yes
394	AAQLDEADIVVLALPHNSAAK	21	A0A345IGP0	[LysW]-L-2-aminoadipate 6-phosphate reductase OS=Deinococcus wulumuqiensis OX=980427 GN=lysY PE=3 SV=1	3	716.055	0.54863	0.00044708	28.664	R12_2	115770	yes
395	AAQLDEADIVVLALPHNSAAK	21	A0A345IGP0	[LysW]-L-2-aminoadipate 6-phosphate reductase OS=Deinococcus wulumuqiensis OX=980427 GN=lysY PE=3 SV=1	2	1073.58	-2.4123	0.0042049	22.906	R12_3	49370	yes
396	AAQLDEADIVVLALPHNSAAK	21	A0A345IGP0	[LysW]-L-2-aminoadipate 6-phosphate reductase OS=Deinococcus wulumuqiensis OX=980427 GN=lysY PE=3 SV=1	3	716.055	-1.4885	0.0064662	15.141	R12_3	24645	yes
397	AAQLDEADIVVLALPHNSAAK	21	A0A345IGP0	[LysW]-L-2-aminoadipate 6-phosphate reductase OS=Deinococcus wulumuqiensis OX=980427 GN=lysY PE=3 SV=1	3	716.055	-0.46314	0.0006099	53.193	R12_3	120050	yes
398	AAQLDEADIVVLALPHNSAAK	21	A0A345IGP0	[LysW]-L-2-aminoadipate 6-phosphate reductase OS=Deinococcus wulumuqiensis OX=980427 GN=lysY PE=3 SV=1	3	716.055	-0.17141			dps_1	31955	yes
399	AAQLDEADIVVLALPHNSAAK	21	A0A345IGP0	[LysW]-L-2-aminoadipate 6-phosphate reductase OS=Deinococcus wulumuqiensis OX=980427 GN=lysY PE=3 SV=1	2	1074.07	-1.42			dps_1	9596.8	yes
400	AAQLDEADIVVLALPHNSAAK	21	A0A345IGP0	[LysW]-L-2-aminoadipate 6-phosphate reductase OS=Deinococcus wulumuqiensis OX=980427 GN=lysY PE=3 SV=1	2	1074.07	-1.6674			dps_2	4032.6	yes
401	AAQLDEADIVVLALPHNSAAK	21	A0A345IGP0	[LysW]-L-2-aminoadipate 6-phosphate reductase OS=Deinococcus wulumuqiensis OX=980427 GN=lysY PE=3 SV=1	2	1074.07	-1.1612			R12_3	7126.6	yes
402	AAQLDEADIVVLALPHNSAAK	21	A0A345IGP0	[LysW]-L-2-aminoadipate 6-phosphate reductase OS=Deinococcus wulumuqiensis OX=980427 GN=lysY PE=3 SV=1	3	716.383	-1.0842			R12_3	8216	yes
403	AAQPLLDPFLK	11	A0A345IFW4	Spermidine/putrescine ABC transporter substrate-binding protein OS=Deinococcus wulumuqiensis OX=980427 GN=DVJ83_04755 PE=4 SV=1	2	606.853	-0.19812	0.042461	11.957	dps_1	93423	yes
404	AAQPLLDPFLK	11	A0A345IFW4	Spermidine/putrescine ABC transporter substrate-binding protein OS=Deinococcus wulumuqiensis OX=980427 GN=DVJ83_04755 PE=4 SV=1	2	606.853	-0.62255	0.02144	19.324	dps_2	95940	yes
405	AAQPLLDPFLK	11	A0A345IFW4	Spermidine/putrescine ABC transporter substrate-binding protein OS=Deinococcus wulumuqiensis OX=980427 GN=DVJ83_04755 PE=4 SV=1	2	606.853	-0.16352	0.0086498	34.953	dps_3	97215	yes
406	AAQPLLDPFLK	11	A0A345IFW4	Spermidine/putrescine ABC transporter substrate-binding protein OS=Deinococcus wulumuqiensis OX=980427 GN=DVJ83_04755 PE=4 SV=1	2	606.853	-1.0103	0.020164	25.857	R12_3	133910	yes
407	AAQPLLDPFLK	11	A0A345IFW4	Spermidine/putrescine ABC transporter substrate-binding protein OS=Deinococcus wulumuqiensis OX=980427 GN=DVJ83_04755 PE=4 SV=1	2	606.853	-0.66838			R12_1	5984.2	yes
408	AAQPLLDPFLK	11	A0A345IFW4	Spermidine/putrescine ABC transporter substrate-binding protein OS=Deinococcus wulumuqiensis OX=980427 GN=DVJ83_04755 PE=4 SV=1	2	606.853	-1.1035			R12_2	5402.9	yes
409	AAQVAEDNAR	10	A0A345IFD4	Permeases of the major facilitator superfamily(predicted) OS=Deinococcus wulumuqiensis OX=980427 GN=DVJ83_03630 PE=4 SV=1	2	522.757	-0.41087	0.011327	43.272	dps_1	556050	yes
410	AAQVAEDNAR	10	A0A345IFD4	Permeases of the major facilitator superfamily(predicted) OS=Deinococcus wulumuqiensis OX=980427 GN=DVJ83_03630 PE=4 SV=1	2	522.757	-1.225	9.6206e-64	137.84	dps_2	622580	yes
411	AAQVAEDNAR	10	A0A345IFD4	Permeases of the major facilitator superfamily(predicted) OS=Deinococcus wulumuqiensis OX=980427 GN=DVJ83_03630 PE=4 SV=1	2	522.757	-1.4358	5.9258e-29	114.64	dps_3	624140	yes
412	AAQVAEDNAR	10	A0A345IFD4	Permeases of the major facilitator superfamily(predicted) OS=Deinococcus wulumuqiensis OX=980427 GN=DVJ83_03630 PE=4 SV=1	2	522.757	-0.5524	0.041467	18.336	R12_1	15560	yes
413	AAQVAEDNAR	10	A0A345IFD4	Permeases of the major facilitator superfamily(predicted) OS=Deinococcus wulumuqiensis OX=980427 GN=DVJ83_03630 PE=4 SV=1	2	522.757	-0.76649	0.0092666	56.378	R12_2	14725	yes
414	AAQVAEDNAR	10	A0A345IFD4	Permeases of the major facilitator superfamily(predicted) OS=Deinococcus wulumuqiensis OX=980427 GN=DVJ83_03630 PE=4 SV=1	2	522.757	-0.65815	0.002618	74.269	R12_3	481440	yes
415	AAQVAEDNAR	10	A0A345IFD4	Permeases of the major facilitator superfamily(predicted) OS=Deinococcus wulumuqiensis OX=980427 GN=DVJ83_03630 PE=4 SV=1	2	522.757	-0.83891			dps_1	10484	yes
416	AAQVAEDNAR	10	A0A345IFD4	Permeases of the major facilitator superfamily(predicted) OS=Deinococcus wulumuqiensis OX=980427 GN=DVJ83_03630 PE=4 SV=1	2	522.757	0.39822			R12_1	1102300	yes
417	AAQVAEDNAR	10	A0A345IFD4	Permeases of the major facilitator superfamily(predicted) OS=Deinococcus wulumuqiensis OX=980427 GN=DVJ83_03630 PE=4 SV=1	2	522.757	-0.45511			R12_3	17341	yes
418	AAQVAEDNAR	10	A0A345IFD4	Permeases of the major facilitator superfamily(predicted) OS=Deinococcus wulumuqiensis OX=980427 GN=DVJ83_03630 PE=4 SV=1	2	523.249	-0.60629	1.2925e-38	114.64	dps_1	36429	yes
419	AAQVAEDNAR	10	A0A345IFD4	Permeases of the major facilitator superfamily(predicted) OS=Deinococcus wulumuqiensis OX=980427 GN=DVJ83_03630 PE=4 SV=1	2	523.249	-1.4422	0.0073865	40.502	dps_2	34059	yes
420	AAQVAEDNAR	10	A0A345IFD4	Permeases of the major facilitator superfamily(predicted) OS=Deinococcus wulumuqiensis OX=980427 GN=DVJ83_03630 PE=4 SV=1	2	523.249	-1.5789	8.7965e-10	83.623	dps_3	22272	yes
421	AAQVAEDNAR	10	A0A345IFD4	Permeases of the major facilitator superfamily(predicted) OS=Deinococcus wulumuqiensis OX=980427 GN=DVJ83_03630 PE=4 SV=1	2	523.249	-0.14796	3.2315e-14	90.761	R12_1	69918	yes
422	AAQVAEDNAR	10	A0A345IFD4	Permeases of the major facilitator superfamily(predicted) OS=Deinococcus wulumuqiensis OX=980427 GN=DVJ83_03630 PE=4 SV=1	2	523.249	-0.57689	4.4776e-05	61.48	R12_3	59074	yes
423	AAQVQGVDRDGAEVQR	16	A0A345IJY4	DNA helicase OS=Deinococcus wulumuqiensis OX=980427 GN=DVJ83_03175 PE=4 SV=1	2	850.914	0.73368	0.0058973	44.82	dps_2	698730	yes
424	AAQVQGVDRDGAEVQR	16	A0A345IJY4	DNA helicase OS=Deinococcus wulumuqiensis OX=980427 GN=DVJ83_03175 PE=4 SV=1	2	850.914	1.308	0.0016239	51.454	R12_1	898560	yes
425	AAQVQGVDRDGAEVQR	16	A0A345IJY4	DNA helicase OS=Deinococcus wulumuqiensis OX=980427 GN=DVJ83_03175 PE=4 SV=1	2	850.914	0.77552	0.0054218	44.82	R12_3	1031500	yes
426	AAQVQGVDRDGAEVQR	16	A0A345IJY4	DNA helicase OS=Deinococcus wulumuqiensis OX=980427 GN=DVJ83_03175 PE=4 SV=1	2	850.914	1.1243			dps_1	675290	yes
427	AAQVQGVDRDGAEVQR	16	A0A345IJY4	DNA helicase OS=Deinococcus wulumuqiensis OX=980427 GN=DVJ83_03175 PE=4 SV=1	2	850.914	-1.0209			dps_2	4074.3	yes
428	AAQVQGVDRDGAEVQR	16	A0A345IJY4	DNA helicase OS=Deinococcus wulumuqiensis OX=980427 GN=DVJ83_03175 PE=4 SV=1	2	850.914	0.1953			dps_3	18767	yes
429	AAQVQGVDRDGAEVQR	16	A0A345IJY4	DNA helicase OS=Deinococcus wulumuqiensis OX=980427 GN=DVJ83_03175 PE=4 SV=1	2	850.914	0.97692			R12_2	994000	yes
430	AAQVQGVDRDGAEVQR	16	A0A345IJY4	DNA helicase OS=Deinococcus wulumuqiensis OX=980427 GN=DVJ83_03175 PE=4 SV=1	2	850.914	0.95552			R12_3	1387.4	yes
431	AASCVDADGLPTAPVR	16	A0A345IIU6	Metallophosphoesterase OS=Deinococcus wulumuqiensis OX=980427 GN=DVJ83_11325 PE=4 SV=1	2	800.393	-0.1315	0.00017063	45.183	dps_1	55928	yes
432	AASCVDADGLPTAPVR	16	A0A345IIU6	Metallophosphoesterase OS=Deinococcus wulumuqiensis OX=980427 GN=DVJ83_11325 PE=4 SV=1	2	800.393	-0.28833	3.5943e-05	61.067	dps_2	69721	yes
433	AASCVDADGLPTAPVR	16	A0A345IIU6	Metallophosphoesterase OS=Deinococcus wulumuqiensis OX=980427 GN=DVJ83_11325 PE=4 SV=1	2	800.393	0.092964	5.7217e-05	68.108	dps_3	40963	yes
434	AASCVDADGLPTAPVR	16	A0A345IIU6	Metallophosphoesterase OS=Deinococcus wulumuqiensis OX=980427 GN=DVJ83_11325 PE=4 SV=1	2	800.393	0.25501	0.00020814	42.446	R12_1	47922	yes
435	AASCVDADGLPTAPVR	16	A0A345IIU6	Metallophosphoesterase OS=Deinococcus wulumuqiensis OX=980427 GN=DVJ83_11325 PE=4 SV=1	2	800.393	-0.012632	9.1879e-05	55.578	R12_2	40872	yes
436	AASCVDADGLPTAPVR	16	A0A345IIU6	Metallophosphoesterase OS=Deinococcus wulumuqiensis OX=980427 GN=DVJ83_11325 PE=4 SV=1	2	800.393	0.13399	0.00489	25.705	R12_3	50271	yes
437	AASLDDLLER	10	A0A345IFX6	D-3-phosphoglycerate dehydrogenase OS=Deinococcus wulumuqiensis OX=980427 GN=DVJ83_04820 PE=3 SV=1	2	551.791	-0.45071	6.4006e-06	105.36	dps_1	432000	yes
438	AASLDDLLER	10	A0A345IFX6	D-3-phosphoglycerate dehydrogenase OS=Deinococcus wulumuqiensis OX=980427 GN=DVJ83_04820 PE=3 SV=1	2	551.791	-0.28001	6.0936e-10	126.82	dps_2	477850	yes
439	AASLDDLLER	10	A0A345IFX6	D-3-phosphoglycerate dehydrogenase OS=Deinococcus wulumuqiensis OX=980427 GN=DVJ83_04820 PE=3 SV=1	2	551.791	-0.063426	0.018387	53.517	dps_3	453900	yes
440	AASLDDLLER	10	A0A345IFX6	D-3-phosphoglycerate dehydrogenase OS=Deinococcus wulumuqiensis OX=980427 GN=DVJ83_04820 PE=3 SV=1	2	551.791	-0.17716	0.031054	29.755	R12_2	145840	yes
441	AASLDDLLER	10	A0A345IFX6	D-3-phosphoglycerate dehydrogenase OS=Deinococcus wulumuqiensis OX=980427 GN=DVJ83_04820 PE=3 SV=1	2	551.791	-0.94555			dps_3	25519	yes
442	AASLDDLLER	10	A0A345IFX6	D-3-phosphoglycerate dehydrogenase OS=Deinococcus wulumuqiensis OX=980427 GN=DVJ83_04820 PE=3 SV=1	2	551.791	-0.63844			R12_1	187880	yes
443	AASLDDLLER	10	A0A345IFX6	D-3-phosphoglycerate dehydrogenase OS=Deinococcus wulumuqiensis OX=980427 GN=DVJ83_04820 PE=3 SV=1	2	551.791	-0.85442			R12_2	42486	yes
444	AASLDDLLER	10	A0A345IFX6	D-3-phosphoglycerate dehydrogenase OS=Deinococcus wulumuqiensis OX=980427 GN=DVJ83_04820 PE=3 SV=1	2	551.791	0.75031			R12_3	148520	yes
445	AASLDDLLER	10	A0A345IFX6	D-3-phosphoglycerate dehydrogenase OS=Deinococcus wulumuqiensis OX=980427 GN=DVJ83_04820 PE=3 SV=1	2	551.791	0.026654			R12_3	55062	yes
446	AATISAGEPYHR	12	A0A345IHG2	Ribosomal RNA large subunit methyltransferase H OS=Deinococcus wulumuqiensis OX=980427 GN=rlmH PE=3 SV=1	2	636.82	-0.048731	0.0055914	51.872	dps_1	34992	yes
447	AATISAGEPYHR	12	A0A345IHG2	Ribosomal RNA large subunit methyltransferase H OS=Deinococcus wulumuqiensis OX=980427 GN=rlmH PE=3 SV=1	2	636.82	-0.65497	0.0027873	70.389	dps_2	35999	yes
448	AATISAGEPYHR	12	A0A345IHG2	Ribosomal RNA large subunit methyltransferase H OS=Deinococcus wulumuqiensis OX=980427 GN=rlmH PE=3 SV=1	2	636.82	-0.74566	0.0017149	41.824	dps_3	36610	yes
449	AATISAGEPYHR	12	A0A345IHG2	Ribosomal RNA large subunit methyltransferase H OS=Deinococcus wulumuqiensis OX=980427 GN=rlmH PE=3 SV=1	2	636.82	-0.42406	0.024651	27.589	R12_1	20323	yes
450	AATISAGEPYHR	12	A0A345IHG2	Ribosomal RNA large subunit methyltransferase H OS=Deinococcus wulumuqiensis OX=980427 GN=rlmH PE=3 SV=1	2	636.82	-0.24372	0.0091331	28.328	R12_3	15004	yes
451	AATISAGEPYHR	12	A0A345IHG2	Ribosomal RNA large subunit methyltransferase H OS=Deinococcus wulumuqiensis OX=980427 GN=rlmH PE=3 SV=1	2	636.82	0.0041842			R12_2	12960	yes
452	AAVAELLGADPEASADTLIR	20	A0A345IFY4	Holliday junction ATP-dependent DNA helicase RuvA OS=Deinococcus wulumuqiensis OX=980427 GN=ruvA PE=3 SV=1	2	992.023	-0.77652	0.015187	27.669	dps_1	20467	yes
453	AAVAELLGADPEASADTLIR	20	A0A345IFY4	Holliday junction ATP-dependent DNA helicase RuvA OS=Deinococcus wulumuqiensis OX=980427 GN=ruvA PE=3 SV=1	2	992.023	-1.7758	0.0062602	12.376	dps_2	17634	yes
454	AAVAELLGADPEASADTLIR	20	A0A345IFY4	Holliday junction ATP-dependent DNA helicase RuvA OS=Deinococcus wulumuqiensis OX=980427 GN=ruvA PE=3 SV=1	2	992.023	0.18279	0.0024802	17.238	dps_3	16288	yes
455	AAVAELLGADPEASADTLIR	20	A0A345IFY4	Holliday junction ATP-dependent DNA helicase RuvA OS=Deinococcus wulumuqiensis OX=980427 GN=ruvA PE=3 SV=1	2	992.023	-0.19637	0.0029509	43.518	R12_1	32852	yes
456	AAVAELLGADPEASADTLIR	20	A0A345IFY4	Holliday junction ATP-dependent DNA helicase RuvA OS=Deinococcus wulumuqiensis OX=980427 GN=ruvA PE=3 SV=1	2	992.023	-0.52426	0.0022453	30.959	R12_2	29417	yes
457	AAVAELLGADPEASADTLIR	20	A0A345IFY4	Holliday junction ATP-dependent DNA helicase RuvA OS=Deinococcus wulumuqiensis OX=980427 GN=ruvA PE=3 SV=1	2	992.023	-0.2831	1.241e-05	72.031	R12_3	28270	yes
458	AAVASGCPVHTPPE	14	A0A345IIL0	Nitric oxide synthase oxygenase OS=Deinococcus wulumuqiensis OX=980427 GN=DVJ83_10815 PE=3 SV=1	2	696.832	-0.39216	0.00015144	81.099	dps_1	46069	yes
459	AAVASGCPVHTPPE	14	A0A345IIL0	Nitric oxide synthase oxygenase OS=Deinococcus wulumuqiensis OX=980427 GN=DVJ83_10815 PE=3 SV=1	2	696.832	-0.12434	0.0051859	36.24	dps_2	27259	yes
460	AAVASGCPVHTPPE	14	A0A345IIL0	Nitric oxide synthase oxygenase OS=Deinococcus wulumuqiensis OX=980427 GN=DVJ83_10815 PE=3 SV=1	2	696.832	0.15766	0.004446	28.647	dps_3	19398	yes
461	AAVASGCPVHTPPE	14	A0A345IIL0	Nitric oxide synthase oxygenase OS=Deinococcus wulumuqiensis OX=980427 GN=DVJ83_10815 PE=3 SV=1	2	696.832	0.45079			R12_1	5424.4	yes
462	AAVASGCPVHTPPE	14	A0A345IIL0	Nitric oxide synthase oxygenase OS=Deinococcus wulumuqiensis OX=980427 GN=DVJ83_10815 PE=3 SV=1	2	696.832	-0.027652			R12_2	15305	yes
463	AAVEAGATTINVPDTVGYTTPEEMR	25	A0A345IFD5	2-isopropylmalate synthase OS=Deinococcus wulumuqiensis OX=980427 GN=leuA PE=3 SV=1	2	1297.13	0.017478	0.038402	6.304	dps_1	8523.3	yes
464	AAVEAGATTINVPDTVGYTTPEEMR	25	A0A345IFD5	2-isopropylmalate synthase OS=Deinococcus wulumuqiensis OX=980427 GN=leuA PE=3 SV=1	2	1297.13	0.49369	0.0004044	25.883	dps_2	6662.8	yes
465	AAVEAGATTINVPDTVGYTTPEEMR	25	A0A345IFD5	2-isopropylmalate synthase OS=Deinococcus wulumuqiensis OX=980427 GN=leuA PE=3 SV=1	2	1297.13	-1.1209	6.1917e-06	32.113	R12_1	15030	yes
466	AAVEAGATTINVPDTVGYTTPEEMR	25	A0A345IFD5	2-isopropylmalate synthase OS=Deinococcus wulumuqiensis OX=980427 GN=leuA PE=3 SV=1	2	1297.13	-0.26749	7.9877e-06	28.955	R12_2	16566	yes
467	AAVEAGATTINVPDTVGYTTPEEMR	25	A0A345IFD5	2-isopropylmalate synthase OS=Deinococcus wulumuqiensis OX=980427 GN=leuA PE=3 SV=1	2	1297.13	-0.87768	1.0946e-05	32.862	R12_3	16362	yes
468	AAVEAGATTINVPDTVGYTTPEEMR	25	A0A345IFD5	2-isopropylmalate synthase OS=Deinococcus wulumuqiensis OX=980427 GN=leuA PE=3 SV=1	2	1297.13	-0.24634			dps_3	7002.3	yes
469	AAVEAGATTINVPDTVGYTTPEEMR	25	A0A345IFD5	2-isopropylmalate synthase OS=Deinococcus wulumuqiensis OX=980427 GN=leuA PE=3 SV=1	2	1297.13	-0.84234			R12_1	4044.1	yes
470	AAVGPGICGER	11	A0A345IEE9	Polyphenol oxidase OS=Deinococcus wulumuqiensis OX=980427 GN=pgeF PE=3 SV=1	2	543.772	-0.22698	0.00061902	46.033	dps_1	101160	yes
471	AAVGPGICGER	11	A0A345IEE9	Polyphenol oxidase OS=Deinococcus wulumuqiensis OX=980427 GN=pgeF PE=3 SV=1	2	543.772	-0.48752	0.015881	32.549	dps_2	118160	yes
472	AAVGPGICGER	11	A0A345IEE9	Polyphenol oxidase OS=Deinococcus wulumuqiensis OX=980427 GN=pgeF PE=3 SV=1	2	543.772	0.20005	0.00028495	53.517	dps_3	120460	yes
473	AAVGPGICGER	11	A0A345IEE9	Polyphenol oxidase OS=Deinococcus wulumuqiensis OX=980427 GN=pgeF PE=3 SV=1	2	543.772	-0.22389	0.020184	48.785	R12_1	67304	yes
474	AAVGPGICGER	11	A0A345IEE9	Polyphenol oxidase OS=Deinococcus wulumuqiensis OX=980427 GN=pgeF PE=3 SV=1	2	543.772	-0.63681	0.0044128	39.039	R12_2	70024	yes
475	AAVHEGVSAQG	11	A0A345IH67	Disulfide bond formation protein B OS=Deinococcus wulumuqiensis OX=980427 GN=DVJ83_07550 PE=3 SV=1	2	513.254	-0.51009	0.0087054	60.892	dps_1	193040	yes
476	AAVHEGVSAQG	11	A0A345IH67	Disulfide bond formation protein B OS=Deinococcus wulumuqiensis OX=980427 GN=DVJ83_07550 PE=3 SV=1	2	513.254	-1.0015	0.033465	43.734	dps_2	201850	yes
477	AAVHEGVSAQG	11	A0A345IH67	Disulfide bond formation protein B OS=Deinococcus wulumuqiensis OX=980427 GN=DVJ83_07550 PE=3 SV=1	2	513.254	-1.4569	0.001632	58.916	dps_3	194100	yes
478	AAVHEGVSAQG	11	A0A345IH67	Disulfide bond formation protein B OS=Deinococcus wulumuqiensis OX=980427 GN=DVJ83_07550 PE=3 SV=1	2	513.254	0.17096	0.017068	42.075	R12_1	268690	yes
479	AAVHEGVSAQG	11	A0A345IH67	Disulfide bond formation protein B OS=Deinococcus wulumuqiensis OX=980427 GN=DVJ83_07550 PE=3 SV=1	2	513.254	-0.36825	0.038485	29.31	R12_2	256630	yes
480	AAVHEGVSAQG	11	A0A345IH67	Disulfide bond formation protein B OS=Deinococcus wulumuqiensis OX=980427 GN=DVJ83_07550 PE=3 SV=1	2	513.254	-0.19358	0.0019246	69.716	R12_3	283690	yes
481	AAVHEGVSAQG	11	A0A345IH67	Disulfide bond formation protein B OS=Deinococcus wulumuqiensis OX=980427 GN=DVJ83_07550 PE=3 SV=1	2	513.254	-1.2057			dps_3	4019.9	yes
482	AAVHEGVSAQG	11	A0A345IH67	Disulfide bond formation protein B OS=Deinococcus wulumuqiensis OX=980427 GN=DVJ83_07550 PE=3 SV=1	2	513.254	0.68925			R12_1	1843.9	yes
483	AAVHEGVSAQG	11	A0A345IH67	Disulfide bond formation protein B OS=Deinococcus wulumuqiensis OX=980427 GN=DVJ83_07550 PE=3 SV=1	2	513.254	-0.48862			R12_2	11051	yes
484	AAVTPPEGVLLR	12	A0A345IJ74	Valine--tRNA ligase OS=Deinococcus wulumuqiensis OX=980427 GN=valS PE=3 SV=1	2	611.861	-1.1514	0.023787	33.723	dps_1	128720	yes
485	AAVTPPEGVLLR	12	A0A345IJ74	Valine--tRNA ligase OS=Deinococcus wulumuqiensis OX=980427 GN=valS PE=3 SV=1	2	611.861	-0.20121	0.0096874	22.898	dps_2	136730	yes
486	AAVTPPEGVLLR	12	A0A345IJ74	Valine--tRNA ligase OS=Deinococcus wulumuqiensis OX=980427 GN=valS PE=3 SV=1	2	611.861	0.67305	0.004575	47.561	dps_3	136320	yes
487	AAVTPPEGVLLR	12	A0A345IJ74	Valine--tRNA ligase OS=Deinococcus wulumuqiensis OX=980427 GN=valS PE=3 SV=1	2	611.861	-0.6536			R12_1	24558	yes
488	AAVTPPEGVLLR	12	A0A345IJ74	Valine--tRNA ligase OS=Deinococcus wulumuqiensis OX=980427 GN=valS PE=3 SV=1	2	611.861	-1.2987			R12_2	29364	yes
489	AAVTPPEGVLLR	12	A0A345IJ74	Valine--tRNA ligase OS=Deinococcus wulumuqiensis OX=980427 GN=valS PE=3 SV=1	2	611.861	-0.28643			R12_3	28766	yes
490	AAVVGEYAR	9	A0A345IIE1	Esterase family protein OS=Deinococcus wulumuqiensis OX=980427 GN=DVJ83_10355 PE=4 SV=1	2	468.251	1.0456	0.0084233	58.286	dps_1	174200	yes
491	AAVVGEYAR	9	A0A345IIE1	Esterase family protein OS=Deinococcus wulumuqiensis OX=980427 GN=DVJ83_10355 PE=4 SV=1	2	468.251	-0.017614	0.018008	62.88	R12_2	115610	yes
492	AAVVGEYAR	9	A0A345IIE1	Esterase family protein OS=Deinococcus wulumuqiensis OX=980427 GN=DVJ83_10355 PE=4 SV=1	2	468.251	0.48732	0.024796	31.952	R12_3	122070	yes
493	AAVVGEYAR	9	A0A345IIE1	Esterase family protein OS=Deinococcus wulumuqiensis OX=980427 GN=DVJ83_10355 PE=4 SV=1	2	468.251	0.26159			dps_2	185690	yes
494	AAVVGEYAR	9	A0A345IIE1	Esterase family protein OS=Deinococcus wulumuqiensis OX=980427 GN=DVJ83_10355 PE=4 SV=1	2	468.251	0.4801			dps_3	187060	yes
495	AAVVGEYAR	9	A0A345IIE1	Esterase family protein OS=Deinococcus wulumuqiensis OX=980427 GN=DVJ83_10355 PE=4 SV=1	2	468.251	0.47825			R12_1	118350	yes
496	AAVYGNGVMEWVDGNLGSK	19	A0A345IE30	Fe-S cluster assembly protein SufB OS=Deinococcus wulumuqiensis OX=980427 GN=sufB PE=4 SV=1	2	984.462	0.86333	0.0023314	49.967	R12_2	5213.2	yes
497	AAYPAGSASIDQPLWK	16	A0A345IJ52	Tetratricopeptide repeat protein OS=Deinococcus wulumuqiensis OX=980427 GN=DVJ83_11985 PE=4 SV=1	2	837.928	0.80607	0.011344	22.395	R12_1	16751	yes
498	AAYPAGSASIDQPLWK	16	A0A345IJ52	Tetratricopeptide repeat protein OS=Deinococcus wulumuqiensis OX=980427 GN=DVJ83_11985 PE=4 SV=1	2	837.928	1.2341			R12_2	21391	yes
499	AAYPAGSASIDQPLWK	16	A0A345IJ52	Tetratricopeptide repeat protein OS=Deinococcus wulumuqiensis OX=980427 GN=DVJ83_11985 PE=4 SV=1	2	837.928	0.94428			R12_3	34315	yes
500	ACEQELER	8	A0A345IJA0	Glutamate synthase subunit alpha OS=Deinococcus wulumuqiensis OX=980427 GN=DVJ83_12275 PE=4 SV=1	2	517.732	-0.68743	0.0006604	125.5	dps_1	238230	yes
501	ACEQELER	8	A0A345IJA0	Glutamate synthase subunit alpha OS=Deinococcus wulumuqiensis OX=980427 GN=DVJ83_12275 PE=4 SV=1	2	517.732	-1.5076	0.017588	62.969	dps_2	249880	yes
502	ACEQELER	8	A0A345IJA0	Glutamate synthase subunit alpha OS=Deinococcus wulumuqiensis OX=980427 GN=DVJ83_12275 PE=4 SV=1	2	517.732	-1.7703	0.00055144	102.46	dps_3	250040	yes
503	ACEQELER	8	A0A345IJA0	Glutamate synthase subunit alpha OS=Deinococcus wulumuqiensis OX=980427 GN=DVJ83_12275 PE=4 SV=1	2	517.732	-0.06525	0.0109	82.716	R12_1	215950	yes
504	ACEQELER	8	A0A345IJA0	Glutamate synthase subunit alpha OS=Deinococcus wulumuqiensis OX=980427 GN=DVJ83_12275 PE=4 SV=1	2	517.732	-0.4784	0.0088169	106.93	R12_2	237110	yes
505	ACEQELER	8	A0A345IJA0	Glutamate synthase subunit alpha OS=Deinococcus wulumuqiensis OX=980427 GN=DVJ83_12275 PE=4 SV=1	2	517.732	-0.66425	0.0072564	109.36	R12_3	191020	yes
506	ACEQELER	8	A0A345IJA0	Glutamate synthase subunit alpha OS=Deinococcus wulumuqiensis OX=980427 GN=DVJ83_12275 PE=4 SV=1	2	517.732	-0.81834			dps_1	16741	yes
507	ACTINAGAACNTPWEVWGK	19	A0A345IH67	Disulfide bond formation protein B OS=Deinococcus wulumuqiensis OX=980427 GN=DVJ83_07550 PE=3 SV=1	2	1053.48	0.27281	0.021122	22.724	dps_1	6628.8	yes
508	ACTINAGAACNTPWEVWGK	19	A0A345IH67	Disulfide bond formation protein B OS=Deinococcus wulumuqiensis OX=980427 GN=DVJ83_07550 PE=3 SV=1	2	1053.48	0.22825	0.011648	22.724	dps_3	5916.7	yes
509	ACTINAGAACNTPWEVWGK	19	A0A345IH67	Disulfide bond formation protein B OS=Deinococcus wulumuqiensis OX=980427 GN=DVJ83_07550 PE=3 SV=1	2	1053.48	0.119	0.0017988	26.682	R12_1	18936	yes
510	ACTINAGAACNTPWEVWGK	19	A0A345IH67	Disulfide bond formation protein B OS=Deinococcus wulumuqiensis OX=980427 GN=DVJ83_07550 PE=3 SV=1	2	1053.48	-0.19629	0.0020878	40.83	R12_2	20742	yes
511	ACTINAGAACNTPWEVWGK	19	A0A345IH67	Disulfide bond formation protein B OS=Deinococcus wulumuqiensis OX=980427 GN=DVJ83_07550 PE=3 SV=1	2	1053.48	0.3153			dps_2	3845.7	yes
512	ACTINAGAACNTPWEVWGK	19	A0A345IH67	Disulfide bond formation protein B OS=Deinococcus wulumuqiensis OX=980427 GN=DVJ83_07550 PE=3 SV=1	2	1053.48	-0.18015			R12_3	14230	yes
513	ACVASASNDWR	11	A0A345IE87	Glutamine synthetase type III OS=Deinococcus wulumuqiensis OX=980427 GN=DVJ83_01200 PE=3 SV=1	2	618.775	0.029969	0.020868	40.386	dps_1	159390	yes
514	ACVASASNDWR	11	A0A345IE87	Glutamine synthetase type III OS=Deinococcus wulumuqiensis OX=980427 GN=DVJ83_01200 PE=3 SV=1	2	618.775	0.042148	0.041586	22.044	dps_3	161460	yes
515	ACVASASNDWR	11	A0A345IE87	Glutamine synthetase type III OS=Deinococcus wulumuqiensis OX=980427 GN=DVJ83_01200 PE=3 SV=1	2	618.775	0.78424	0.018505	46.447	R12_1	429480	yes
516	ACVASASNDWR	11	A0A345IE87	Glutamine synthetase type III OS=Deinococcus wulumuqiensis OX=980427 GN=DVJ83_01200 PE=3 SV=1	2	618.775	0.2478	0.00043083	98.009	R12_2	359490	yes
517	ACVASASNDWR	11	A0A345IE87	Glutamine synthetase type III OS=Deinococcus wulumuqiensis OX=980427 GN=DVJ83_01200 PE=3 SV=1	2	618.775	0.35416	0.00061902	53.517	R12_3	416210	yes
518	ACVASASNDWR	11	A0A345IE87	Glutamine synthetase type III OS=Deinococcus wulumuqiensis OX=980427 GN=DVJ83_01200 PE=3 SV=1	2	618.775	0.28782			dps_2	145930	yes
519	ACVASASNDWR	11	A0A345IE87	Glutamine synthetase type III OS=Deinococcus wulumuqiensis OX=980427 GN=DVJ83_01200 PE=3 SV=1	2	619.267	0.45815	0.0011621	83.623	R12_1	22040	yes
520	ADAGEEDWIVTPEMVR	16	A0A345IL72	GNAT family N-acetyltransferase OS=Deinococcus wulumuqiensis OX=980427 GN=DVJ83_14525 PE=4 SV=1	2	909.422	0.6881	0.031289	16.131	dps_1	11022	yes
521	ADAGEEDWIVTPEMVR	16	A0A345IL72	GNAT family N-acetyltransferase OS=Deinococcus wulumuqiensis OX=980427 GN=DVJ83_14525 PE=4 SV=1	2	909.422	0.75207	1.3134e-14	79.795	dps_1	330160	yes
522	ADAGEEDWIVTPEMVR	16	A0A345IL72	GNAT family N-acetyltransferase OS=Deinococcus wulumuqiensis OX=980427 GN=DVJ83_14525 PE=4 SV=1	2	909.422	0.57816	5.5965e-25	91.245	dps_2	10622	yes
523	ADAGEEDWIVTPEMVR	16	A0A345IL72	GNAT family N-acetyltransferase OS=Deinococcus wulumuqiensis OX=980427 GN=DVJ83_14525 PE=4 SV=1	2	909.422	0.43336	7.1746e-26	108.5	dps_2	40896	yes
524	ADAGEEDWIVTPEMVR	16	A0A345IL72	GNAT family N-acetyltransferase OS=Deinococcus wulumuqiensis OX=980427 GN=DVJ83_14525 PE=4 SV=1	2	909.422	0.37218	0.0085431	23.931	dps_2	9710.3	yes
525	ADAGEEDWIVTPEMVR	16	A0A345IL72	GNAT family N-acetyltransferase OS=Deinococcus wulumuqiensis OX=980427 GN=DVJ83_14525 PE=4 SV=1	2	909.422	0.84367	4.9792e-25	72.327	dps_2	317610	yes
526	ADAGEEDWIVTPEMVR	16	A0A345IL72	GNAT family N-acetyltransferase OS=Deinococcus wulumuqiensis OX=980427 GN=DVJ83_14525 PE=4 SV=1	2	909.422	0.29953	3.6703e-67	104.04	dps_3	328630	yes
527	ADAGEEDWIVTPEMVR	16	A0A345IL72	GNAT family N-acetyltransferase OS=Deinococcus wulumuqiensis OX=980427 GN=DVJ83_14525 PE=4 SV=1	2	909.422	0.43961	2.8713e-11	56.938	dps_3	9843.2	yes
528	ADAGEEDWIVTPEMVR	16	A0A345IL72	GNAT family N-acetyltransferase OS=Deinococcus wulumuqiensis OX=980427 GN=DVJ83_14525 PE=4 SV=1	2	909.422	0.82364	0.00036782	51.569	R12_1	17577	yes
529	ADAGEEDWIVTPEMVR	16	A0A345IL72	GNAT family N-acetyltransferase OS=Deinococcus wulumuqiensis OX=980427 GN=DVJ83_14525 PE=4 SV=1	2	909.422	1.15	1.0884e-150	156.73	R12_1	523750	yes
530	ADAGEEDWIVTPEMVR	16	A0A345IL72	GNAT family N-acetyltransferase OS=Deinococcus wulumuqiensis OX=980427 GN=DVJ83_14525 PE=4 SV=1	2	909.422	-0.21677	0.0043276	34.472	R12_2	10631	yes
531	ADAGEEDWIVTPEMVR	16	A0A345IL72	GNAT family N-acetyltransferase OS=Deinococcus wulumuqiensis OX=980427 GN=DVJ83_14525 PE=4 SV=1	2	909.422	-0.016148	0.0066787	42.061	R12_2	17861	yes
532	ADAGEEDWIVTPEMVR	16	A0A345IL72	GNAT family N-acetyltransferase OS=Deinococcus wulumuqiensis OX=980427 GN=DVJ83_14525 PE=4 SV=1	2	909.422	0.11568	0.016351	16.759	R12_2	41781	yes
533	ADAGEEDWIVTPEMVR	16	A0A345IL72	GNAT family N-acetyltransferase OS=Deinococcus wulumuqiensis OX=980427 GN=DVJ83_14525 PE=4 SV=1	2	909.422	-0.058361	2.4938e-66	108.5	R12_2	517880	yes
534	ADAGEEDWIVTPEMVR	16	A0A345IL72	GNAT family N-acetyltransferase OS=Deinococcus wulumuqiensis OX=980427 GN=DVJ83_14525 PE=4 SV=1	2	909.422	-0.32768	3.3808e-11	82.437	R12_3	36724	yes
535	ADAGEEDWIVTPEMVR	16	A0A345IL72	GNAT family N-acetyltransferase OS=Deinococcus wulumuqiensis OX=980427 GN=DVJ83_14525 PE=4 SV=1	2	909.422	-0.46641	0.0012353	35.845	R12_3	17244	yes
536	ADAGEEDWIVTPEMVR	16	A0A345IL72	GNAT family N-acetyltransferase OS=Deinococcus wulumuqiensis OX=980427 GN=DVJ83_14525 PE=4 SV=1	2	909.422	0.09417	1.0905e-95	140.57	R12_3	521410	yes
537	ADAGEEDWIVTPEMVR	16	A0A345IL72	GNAT family N-acetyltransferase OS=Deinococcus wulumuqiensis OX=980427 GN=DVJ83_14525 PE=4 SV=1	2	909.422	0.42427			dps_1	29356	yes
538	ADAGEEDWIVTPEMVR	16	A0A345IL72	GNAT family N-acetyltransferase OS=Deinococcus wulumuqiensis OX=980427 GN=DVJ83_14525 PE=4 SV=1	2	909.422	0.83657			dps_1	5622.1	yes
539	ADAGEEDWIVTPEMVR	16	A0A345IL72	GNAT family N-acetyltransferase OS=Deinococcus wulumuqiensis OX=980427 GN=DVJ83_14525 PE=4 SV=1	2	909.422	0.74529			dps_1	7152.7	yes
540	ADAGEEDWIVTPEMVR	16	A0A345IL72	GNAT family N-acetyltransferase OS=Deinococcus wulumuqiensis OX=980427 GN=DVJ83_14525 PE=4 SV=1	2	909.422	0.38772			dps_2	15516	yes
541	ADAGEEDWIVTPEMVR	16	A0A345IL72	GNAT family N-acetyltransferase OS=Deinococcus wulumuqiensis OX=980427 GN=DVJ83_14525 PE=4 SV=1	2	909.422	-0.41141			dps_3	29403	yes
542	ADAGEEDWIVTPEMVR	16	A0A345IL72	GNAT family N-acetyltransferase OS=Deinococcus wulumuqiensis OX=980427 GN=DVJ83_14525 PE=4 SV=1	2	909.422	-0.017643			dps_3	24086	yes
543	ADAGEEDWIVTPEMVR	16	A0A345IL72	GNAT family N-acetyltransferase OS=Deinococcus wulumuqiensis OX=980427 GN=DVJ83_14525 PE=4 SV=1	2	909.422	1.2926			dps_3	2694	yes
544	ADAGEEDWIVTPEMVR	16	A0A345IL72	GNAT family N-acetyltransferase OS=Deinococcus wulumuqiensis OX=980427 GN=DVJ83_14525 PE=4 SV=1	2	909.422	0.469			dps_3	9894.8	yes
545	ADAGEEDWIVTPEMVR	16	A0A345IL72	GNAT family N-acetyltransferase OS=Deinococcus wulumuqiensis OX=980427 GN=DVJ83_14525 PE=4 SV=1	2	909.422	0.70536			R12_1	15605	yes
546	ADAGEEDWIVTPEMVR	16	A0A345IL72	GNAT family N-acetyltransferase OS=Deinococcus wulumuqiensis OX=980427 GN=DVJ83_14525 PE=4 SV=1	2	909.422	0.63676			R12_2	4536.2	yes
547	ADAGEEDWIVTPEMVR	16	A0A345IL72	GNAT family N-acetyltransferase OS=Deinococcus wulumuqiensis OX=980427 GN=DVJ83_14525 PE=4 SV=1	2	917.42	0.82395	0.00025186	50.116	R12_1	17520	yes
548	ADAGEEDWIVTPEMVR	16	A0A345IL72	GNAT family N-acetyltransferase OS=Deinococcus wulumuqiensis OX=980427 GN=DVJ83_14525 PE=4 SV=1	2	917.42	1.8624	1.5469e-09	58.313	R12_2	20468	yes
549	ADAGEEDWIVTPEMVR	16	A0A345IL72	GNAT family N-acetyltransferase OS=Deinococcus wulumuqiensis OX=980427 GN=DVJ83_14525 PE=4 SV=1	2	917.42	0.20533			dps_1	12595	yes
550	ADAGEEDWIVTPEMVR	16	A0A345IL72	GNAT family N-acetyltransferase OS=Deinococcus wulumuqiensis OX=980427 GN=DVJ83_14525 PE=4 SV=1	2	917.42	-0.32957			dps_3	8237	yes
551	ADAGEEDWIVTPEMVR	16	A0A345IL72	GNAT family N-acetyltransferase OS=Deinococcus wulumuqiensis OX=980427 GN=DVJ83_14525 PE=4 SV=1	2	917.42	-0.0883			R12_3	11982	yes
552	ADAVQELVLSTLR	13	A0A345IHG4	Insulinase family protein OS=Deinococcus wulumuqiensis OX=980427 GN=DVJ83_08125 PE=4 SV=1	2	707.899	0.015665	0.0042319	40.861	dps_1	10103	yes
553	ADAVQELVLSTLR	13	A0A345IHG4	Insulinase family protein OS=Deinococcus wulumuqiensis OX=980427 GN=DVJ83_08125 PE=4 SV=1	2	707.899	-0.53389	0.00023006	31.04	R12_3	5709.2	yes
554	ADDDVIDADFKPAE	14	A0A345IJ60	Chaperone protein DnaK OS=Deinococcus wulumuqiensis OX=980427 GN=dnaK PE=2 SV=1	2	760.841	0.26302	2.3918e-106	162.23	dps_1	2494800	yes
555	ADDDVIDADFKPAE	14	A0A345IJ60	Chaperone protein DnaK OS=Deinococcus wulumuqiensis OX=980427 GN=dnaK PE=2 SV=1	2	760.841	0.51135	6.7391e-36	119.55	dps_2	2531100	yes
556	ADDDVIDADFKPAE	14	A0A345IJ60	Chaperone protein DnaK OS=Deinococcus wulumuqiensis OX=980427 GN=dnaK PE=2 SV=1	2	760.841	-1.6428	0.00092346	74.524	dps_3	21974	yes
557	ADDDVIDADFKPAE	14	A0A345IJ60	Chaperone protein DnaK OS=Deinococcus wulumuqiensis OX=980427 GN=dnaK PE=2 SV=1	2	760.841	-1.0047	0.00064814	62.705	dps_3	89020	yes
558	ADDDVIDADFKPAE	14	A0A345IJ60	Chaperone protein DnaK OS=Deinococcus wulumuqiensis OX=980427 GN=dnaK PE=2 SV=1	2	760.841	-0.40227	1.51e-145	187.51	dps_3	2466700	yes
559	ADDDVIDADFKPAE	14	A0A345IJ60	Chaperone protein DnaK OS=Deinococcus wulumuqiensis OX=980427 GN=dnaK PE=2 SV=1	2	760.841	-1.3612	0.010539	34.779	R12_1	26891	yes
560	ADDDVIDADFKPAE	14	A0A345IJ60	Chaperone protein DnaK OS=Deinococcus wulumuqiensis OX=980427 GN=dnaK PE=2 SV=1	2	760.841	0.45748	5.783e-90	174.23	R12_1	2276600	yes
561	ADDDVIDADFKPAE	14	A0A345IJ60	Chaperone protein DnaK OS=Deinococcus wulumuqiensis OX=980427 GN=dnaK PE=2 SV=1	2	760.841	0.63148	3.1694e-08	108.2	R12_2	2303000	yes
562	ADDDVIDADFKPAE	14	A0A345IJ60	Chaperone protein DnaK OS=Deinococcus wulumuqiensis OX=980427 GN=dnaK PE=2 SV=1	2	760.841	-0.38276	0.00054085	86.838	R12_3	33874	yes
563	ADDDVIDADFKPAE	14	A0A345IJ60	Chaperone protein DnaK OS=Deinococcus wulumuqiensis OX=980427 GN=dnaK PE=2 SV=1	2	760.841	1.1035	5.6473e-107	166.65	R12_3	2264400	yes
564	ADDDVIDADFKPAE	14	A0A345IJ60	Chaperone protein DnaK OS=Deinococcus wulumuqiensis OX=980427 GN=dnaK PE=2 SV=1	2	760.841	-0.91749			dps_1	7947.5	yes
565	ADDDVIDADFKPAE	14	A0A345IJ60	Chaperone protein DnaK OS=Deinococcus wulumuqiensis OX=980427 GN=dnaK PE=2 SV=1	2	760.841	-1.0764			dps_2	23530	yes
566	ADDDVIDADFKPAE	14	A0A345IJ60	Chaperone protein DnaK OS=Deinococcus wulumuqiensis OX=980427 GN=dnaK PE=2 SV=1	2	760.841	-0.37154			dps_2	43662	yes
567	ADDDVIDADFKPAE	14	A0A345IJ60	Chaperone protein DnaK OS=Deinococcus wulumuqiensis OX=980427 GN=dnaK PE=2 SV=1	2	760.841	-0.42649			dps_3	6873.1	yes
568	ADDDVIDADFKPAE	14	A0A345IJ60	Chaperone protein DnaK OS=Deinococcus wulumuqiensis OX=980427 GN=dnaK PE=2 SV=1	2	760.841	-0.95334			R12_1	43557	yes
569	ADDDVIDADFKPAE	14	A0A345IJ60	Chaperone protein DnaK OS=Deinococcus wulumuqiensis OX=980427 GN=dnaK PE=2 SV=1	2	760.841	-1.4551			R12_2	44713	yes
570	ADDDVIDADFKPAE	14	A0A345IJ60	Chaperone protein DnaK OS=Deinococcus wulumuqiensis OX=980427 GN=dnaK PE=2 SV=1	2	760.841	0.27787			R12_3	56874	yes
571	ADDHPDPCGELAR	13	A0A345IDU5	DUF1028 domain-containing protein OS=Deinococcus wulumuqiensis OX=980427 GN=DVJ83_00315 PE=4 SV=1	2	726.812	0.90832	0.0056378	67.548	dps_1	263600	yes
572	ADDHPDPCGELAR	13	A0A345IDU5	DUF1028 domain-containing protein OS=Deinococcus wulumuqiensis OX=980427 GN=DVJ83_00315 PE=4 SV=1	3	484.877	1.1865	3.6998e-05	77.358	dps_1	270010	yes
573	ADDHPDPCGELAR	13	A0A345IDU5	DUF1028 domain-containing protein OS=Deinococcus wulumuqiensis OX=980427 GN=DVJ83_00315 PE=4 SV=1	2	726.812	0.12502	0.001031	92.445	dps_2	277440	yes
574	ADDHPDPCGELAR	13	A0A345IDU5	DUF1028 domain-containing protein OS=Deinococcus wulumuqiensis OX=980427 GN=DVJ83_00315 PE=4 SV=1	3	484.877	0.39347	2.6026e-27	147.19	dps_2	286530	yes
575	ADDHPDPCGELAR	13	A0A345IDU5	DUF1028 domain-containing protein OS=Deinococcus wulumuqiensis OX=980427 GN=DVJ83_00315 PE=4 SV=1	2	726.812	-0.030664	0.0010593	64.266	dps_3	277940	yes
576	ADDHPDPCGELAR	13	A0A345IDU5	DUF1028 domain-containing protein OS=Deinococcus wulumuqiensis OX=980427 GN=DVJ83_00315 PE=4 SV=1	3	484.877	0.2971	1.2404e-08	101.45	dps_3	292710	yes
577	ADDHPDPCGELAR	13	A0A345IDU5	DUF1028 domain-containing protein OS=Deinococcus wulumuqiensis OX=980427 GN=DVJ83_00315 PE=4 SV=1	2	726.812	-0.043948	0.00032007	63.212	R12_1	190060	yes
578	ADDHPDPCGELAR	13	A0A345IDU5	DUF1028 domain-containing protein OS=Deinococcus wulumuqiensis OX=980427 GN=DVJ83_00315 PE=4 SV=1	3	484.877	0.19027	3.3895e-05	113.46	R12_1	151870	yes
579	ADDHPDPCGELAR	13	A0A345IDU5	DUF1028 domain-containing protein OS=Deinococcus wulumuqiensis OX=980427 GN=DVJ83_00315 PE=4 SV=1	2	726.812	-0.075748	2.4715e-05	81.799	R12_2	185790	yes
580	ADDHPDPCGELAR	13	A0A345IDU5	DUF1028 domain-containing protein OS=Deinococcus wulumuqiensis OX=980427 GN=DVJ83_00315 PE=4 SV=1	3	484.877	0.46394	5.6799e-07	96.957	R12_2	141430	yes
581	ADDHPDPCGELAR	13	A0A345IDU5	DUF1028 domain-containing protein OS=Deinococcus wulumuqiensis OX=980427 GN=DVJ83_00315 PE=4 SV=1	2	726.812	0.2687	0.0027543	51.531	R12_3	177030	yes
582	ADDHPDPCGELAR	13	A0A345IDU5	DUF1028 domain-containing protein OS=Deinococcus wulumuqiensis OX=980427 GN=DVJ83_00315 PE=4 SV=1	3	484.877	0.77208	0.00020331	79.311	R12_3	168650	yes
583	ADDHPDPCGELAR	13	A0A345IDU5	DUF1028 domain-containing protein OS=Deinococcus wulumuqiensis OX=980427 GN=DVJ83_00315 PE=4 SV=1	3	484.877	0.70087			dps_3	6029.8	yes
584	ADDHPDPCGELAR	13	A0A345IDU5	DUF1028 domain-containing protein OS=Deinococcus wulumuqiensis OX=980427 GN=DVJ83_00315 PE=4 SV=1	2	726.812	0.024535			R12_2	15821	yes
585	ADDHPDPCGELAR	13	A0A345IDU5	DUF1028 domain-containing protein OS=Deinococcus wulumuqiensis OX=980427 GN=DVJ83_00315 PE=4 SV=1	2	726.812	-0.090494			R12_3	10749	yes
586	ADDHPDPCGELAR	13	A0A345IDU5	DUF1028 domain-containing protein OS=Deinococcus wulumuqiensis OX=980427 GN=DVJ83_00315 PE=4 SV=1	3	484.877	1.1812			R12_3	2771.8	yes
587	ADDPAVER	8	A0A345IHA8	V-type ATP synthase beta chain OS=Deinococcus wulumuqiensis OX=980427 GN=atpB PE=3 SV=1	2	436.709	-0.64617	0.0091627	105.81	dps_1	125730	yes
588	ADDPAVER	8	A0A345IHA8	V-type ATP synthase beta chain OS=Deinococcus wulumuqiensis OX=980427 GN=atpB PE=3 SV=1	2	436.709	-1.1006	0.022788	51.43	dps_2	131550	yes
589	ADDPAVER	8	A0A345IHA8	V-type ATP synthase beta chain OS=Deinococcus wulumuqiensis OX=980427 GN=atpB PE=3 SV=1	2	436.709	-1.7592	0.0099141	105.81	dps_3	125730	yes
590	ADDPAVER	8	A0A345IHA8	V-type ATP synthase beta chain OS=Deinococcus wulumuqiensis OX=980427 GN=atpB PE=3 SV=1	2	436.709	-0.50574	0.018274	47.349	R12_1	56764	yes
591	ADDPAVER	8	A0A345IHA8	V-type ATP synthase beta chain OS=Deinococcus wulumuqiensis OX=980427 GN=atpB PE=3 SV=1	2	436.709	-0.23463	0.026636	47.349	R12_3	61336	yes
592	ADETLPWNEVEEAR	14	A0A345IJF4	UDP-N-acetylmuramyl-tripeptide synthetase OS=Deinococcus wulumuqiensis OX=980427 GN=murE PE=3 SV=1	2	829.886	-0.59598	0.00011701	62.705	dps_1	314160	yes
593	ADETLPWNEVEEAR	14	A0A345IJF4	UDP-N-acetylmuramyl-tripeptide synthetase OS=Deinococcus wulumuqiensis OX=980427 GN=murE PE=3 SV=1	2	829.886	-0.29339	3.6571e-05	42.061	dps_2	325650	yes
594	ADETLPWNEVEEAR	14	A0A345IJF4	UDP-N-acetylmuramyl-tripeptide synthetase OS=Deinococcus wulumuqiensis OX=980427 GN=murE PE=3 SV=1	2	829.886	0.14748	0.00012357	64.266	dps_3	203270	yes
595	ADETLPWNEVEEAR	14	A0A345IJF4	UDP-N-acetylmuramyl-tripeptide synthetase OS=Deinococcus wulumuqiensis OX=980427 GN=murE PE=3 SV=1	2	829.886	0.15098	0.00012616	60	R12_1	174310	yes
596	ADETLPWNEVEEAR	14	A0A345IJF4	UDP-N-acetylmuramyl-tripeptide synthetase OS=Deinococcus wulumuqiensis OX=980427 GN=murE PE=3 SV=1	2	829.886	0.28794	0.0080399	20.336	R12_2	165270	yes
597	ADETLPWNEVEEAR	14	A0A345IJF4	UDP-N-acetylmuramyl-tripeptide synthetase OS=Deinococcus wulumuqiensis OX=980427 GN=murE PE=3 SV=1	2	829.886	0.34521	1.777e-08	76.255	R12_3	187540	yes
598	ADETLPWNEVEEAR	14	A0A345IJF4	UDP-N-acetylmuramyl-tripeptide synthetase OS=Deinococcus wulumuqiensis OX=980427 GN=murE PE=3 SV=1	2	829.886	-0.2548			dps_2	3181.8	yes
599	ADETLPWNEVEEAR	14	A0A345IJF4	UDP-N-acetylmuramyl-tripeptide synthetase OS=Deinococcus wulumuqiensis OX=980427 GN=murE PE=3 SV=1	2	829.886	0.51096			dps_2	2154.3	yes
600	ADETLPWNEVEEAR	14	A0A345IJF4	UDP-N-acetylmuramyl-tripeptide synthetase OS=Deinococcus wulumuqiensis OX=980427 GN=murE PE=3 SV=1	2	829.886	-0.59379			dps_3	10871	yes
601	ADETLPWNEVEEAR	14	A0A345IJF4	UDP-N-acetylmuramyl-tripeptide synthetase OS=Deinococcus wulumuqiensis OX=980427 GN=murE PE=3 SV=1	2	829.886	-0.12381			dps_3	5903.6	yes
602	ADETLPWNEVEEAR	14	A0A345IJF4	UDP-N-acetylmuramyl-tripeptide synthetase OS=Deinococcus wulumuqiensis OX=980427 GN=murE PE=3 SV=1	2	829.886	0.26913			R12_1	2659	yes
603	ADETLPWNEVEEAR	14	A0A345IJF4	UDP-N-acetylmuramyl-tripeptide synthetase OS=Deinococcus wulumuqiensis OX=980427 GN=murE PE=3 SV=1	2	829.886	0.044606			R12_1	4327.9	yes
604	ADETLPWNEVEEAR	14	A0A345IJF4	UDP-N-acetylmuramyl-tripeptide synthetase OS=Deinococcus wulumuqiensis OX=980427 GN=murE PE=3 SV=1	2	829.886	-0.64568			R12_2	3875.2	yes
605	ADETLPWNEVEEAR	14	A0A345IJF4	UDP-N-acetylmuramyl-tripeptide synthetase OS=Deinococcus wulumuqiensis OX=980427 GN=murE PE=3 SV=1	2	829.886	-0.54654			R12_2	8206.8	yes
606	ADETLPWNEVEEAR	14	A0A345IJF4	UDP-N-acetylmuramyl-tripeptide synthetase OS=Deinococcus wulumuqiensis OX=980427 GN=murE PE=3 SV=1	2	829.886	-0.20636			R12_2	7867.7	yes
607	ADETLPWNEVEEAR	14	A0A345IJF4	UDP-N-acetylmuramyl-tripeptide synthetase OS=Deinococcus wulumuqiensis OX=980427 GN=murE PE=3 SV=1	2	829.886	0.2938			R12_3	3407.4	yes
608	ADETLPWNEVEEAR	14	A0A345IJF4	UDP-N-acetylmuramyl-tripeptide synthetase OS=Deinococcus wulumuqiensis OX=980427 GN=murE PE=3 SV=1	2	829.886	0.17536			R12_3	4226.5	yes
609	ADETLPWNEVEEAR	14	A0A345IJF4	UDP-N-acetylmuramyl-tripeptide synthetase OS=Deinococcus wulumuqiensis OX=980427 GN=murE PE=3 SV=1	2	829.886	-0.010327			R12_3	7285	yes
610	ADFATTTGENVTHGSDSPESAQR	23	A0A345IID6	Nucleoside diphosphate kinase OS=Deinococcus wulumuqiensis OX=980427 GN=ndk PE=3 SV=1	3	793.355	0.17947	3.677e-05	18.927	dps_1	12772	yes
611	ADFATTTGENVTHGSDSPESAQR	23	A0A345IID6	Nucleoside diphosphate kinase OS=Deinococcus wulumuqiensis OX=980427 GN=ndk PE=3 SV=1	3	793.355	-0.55162	9.1332e-135	179.85	dps_1	1338500	yes
612	ADFATTTGENVTHGSDSPESAQR	23	A0A345IID6	Nucleoside diphosphate kinase OS=Deinococcus wulumuqiensis OX=980427 GN=ndk PE=3 SV=1	2	1189.53	0.90219	0.00019833	37.85	dps_1	455030	yes
613	ADFATTTGENVTHGSDSPESAQR	23	A0A345IID6	Nucleoside diphosphate kinase OS=Deinococcus wulumuqiensis OX=980427 GN=ndk PE=3 SV=1	3	793.355	-1.8767	0.0076627	13.301	dps_2	13747	yes
614	ADFATTTGENVTHGSDSPESAQR	23	A0A345IID6	Nucleoside diphosphate kinase OS=Deinococcus wulumuqiensis OX=980427 GN=ndk PE=3 SV=1	3	793.355	-0.76107	4.8216e-296	241.99	dps_2	1459900	yes
615	ADFATTTGENVTHGSDSPESAQR	23	A0A345IID6	Nucleoside diphosphate kinase OS=Deinococcus wulumuqiensis OX=980427 GN=ndk PE=3 SV=1	2	1189.53	0.83897	0.00024027	36.136	dps_2	462540	yes
616	ADFATTTGENVTHGSDSPESAQR	23	A0A345IID6	Nucleoside diphosphate kinase OS=Deinococcus wulumuqiensis OX=980427 GN=ndk PE=3 SV=1	3	793.355	-2.1626	3.381e-05	26.21	dps_2	22339	yes
617	ADFATTTGENVTHGSDSPESAQR	23	A0A345IID6	Nucleoside diphosphate kinase OS=Deinococcus wulumuqiensis OX=980427 GN=ndk PE=3 SV=1	3	793.355	-1.142	0.0048053	14.659	dps_3	9091.1	yes
618	ADFATTTGENVTHGSDSPESAQR	23	A0A345IID6	Nucleoside diphosphate kinase OS=Deinococcus wulumuqiensis OX=980427 GN=ndk PE=3 SV=1	3	793.355	-0.61134	6.6759e-05	6.848	dps_3	19971	yes
619	ADFATTTGENVTHGSDSPESAQR	23	A0A345IID6	Nucleoside diphosphate kinase OS=Deinococcus wulumuqiensis OX=980427 GN=ndk PE=3 SV=1	3	793.355	-1.1223	2.2951e-103	166.59	dps_3	1496000	yes
620	ADFATTTGENVTHGSDSPESAQR	23	A0A345IID6	Nucleoside diphosphate kinase OS=Deinococcus wulumuqiensis OX=980427 GN=ndk PE=3 SV=1	2	1189.53	-0.027	2.3825e-11	47.491	dps_3	544980	yes
621	ADFATTTGENVTHGSDSPESAQR	23	A0A345IID6	Nucleoside diphosphate kinase OS=Deinococcus wulumuqiensis OX=980427 GN=ndk PE=3 SV=1	3	793.355	-1.7311	0.0043278	9.1553	R12_1	12493	yes
622	ADFATTTGENVTHGSDSPESAQR	23	A0A345IID6	Nucleoside diphosphate kinase OS=Deinococcus wulumuqiensis OX=980427 GN=ndk PE=3 SV=1	3	793.355	-1.9945	2.3736e-05	27.236	R12_1	19474	yes
623	ADFATTTGENVTHGSDSPESAQR	23	A0A345IID6	Nucleoside diphosphate kinase OS=Deinococcus wulumuqiensis OX=980427 GN=ndk PE=3 SV=1	3	793.355	-1.8708	0.00025642	9.8729	R12_1	45746	yes
624	ADFATTTGENVTHGSDSPESAQR	23	A0A345IID6	Nucleoside diphosphate kinase OS=Deinococcus wulumuqiensis OX=980427 GN=ndk PE=3 SV=1	3	793.355	-1.9318	6.4347e-05	13.062	R12_1	24532	yes
625	ADFATTTGENVTHGSDSPESAQR	23	A0A345IID6	Nucleoside diphosphate kinase OS=Deinococcus wulumuqiensis OX=980427 GN=ndk PE=3 SV=1	3	793.355	-1.4064	3.8679e-118	186.67	R12_1	1766700	yes
626	ADFATTTGENVTHGSDSPESAQR	23	A0A345IID6	Nucleoside diphosphate kinase OS=Deinococcus wulumuqiensis OX=980427 GN=ndk PE=3 SV=1	2	1189.53	0.4184	2.7795e-31	64.983	R12_1	701060	yes
627	ADFATTTGENVTHGSDSPESAQR	23	A0A345IID6	Nucleoside diphosphate kinase OS=Deinococcus wulumuqiensis OX=980427 GN=ndk PE=3 SV=1	3	793.355	-1.9507	0.00031823	18.927	R12_2	11792	yes
628	ADFATTTGENVTHGSDSPESAQR	23	A0A345IID6	Nucleoside diphosphate kinase OS=Deinococcus wulumuqiensis OX=980427 GN=ndk PE=3 SV=1	3	793.355	-0.81142	8.6481e-217	191	R12_2	1697400	yes
629	ADFATTTGENVTHGSDSPESAQR	23	A0A345IID6	Nucleoside diphosphate kinase OS=Deinococcus wulumuqiensis OX=980427 GN=ndk PE=3 SV=1	3	793.355	-2.0166	2.7344e-05	30.392	R12_2	17988	yes
630	ADFATTTGENVTHGSDSPESAQR	23	A0A345IID6	Nucleoside diphosphate kinase OS=Deinococcus wulumuqiensis OX=980427 GN=ndk PE=3 SV=1	2	1189.53	0.63567	2.4008e-11	51.785	R12_2	725550	yes
631	ADFATTTGENVTHGSDSPESAQR	23	A0A345IID6	Nucleoside diphosphate kinase OS=Deinococcus wulumuqiensis OX=980427 GN=ndk PE=3 SV=1	3	793.355	-1.4872	0.043827	2.1856	R12_3	6446.5	yes
632	ADFATTTGENVTHGSDSPESAQR	23	A0A345IID6	Nucleoside diphosphate kinase OS=Deinococcus wulumuqiensis OX=980427 GN=ndk PE=3 SV=1	3	793.355	-2.2843	0.014722	12.615	R12_3	27755	yes
633	ADFATTTGENVTHGSDSPESAQR	23	A0A345IID6	Nucleoside diphosphate kinase OS=Deinococcus wulumuqiensis OX=980427 GN=ndk PE=3 SV=1	3	793.355	-1.5119	6.3938e-172	216.38	R12_3	1843200	yes
634	ADFATTTGENVTHGSDSPESAQR	23	A0A345IID6	Nucleoside diphosphate kinase OS=Deinococcus wulumuqiensis OX=980427 GN=ndk PE=3 SV=1	3	793.355	-1.637	0.043135	0.59934	R12_3	5917.7	yes
635	ADFATTTGENVTHGSDSPESAQR	23	A0A345IID6	Nucleoside diphosphate kinase OS=Deinococcus wulumuqiensis OX=980427 GN=ndk PE=3 SV=1	3	793.355	-1.218	0.00031823	27.669	R12_3	35020	yes
636	ADFATTTGENVTHGSDSPESAQR	23	A0A345IID6	Nucleoside diphosphate kinase OS=Deinococcus wulumuqiensis OX=980427 GN=ndk PE=3 SV=1	2	1189.53	0.52041	8.5142e-14	48.945	R12_3	729840	yes
637	ADFATTTGENVTHGSDSPESAQR	23	A0A345IID6	Nucleoside diphosphate kinase OS=Deinococcus wulumuqiensis OX=980427 GN=ndk PE=3 SV=1	3	793.355	-0.92319			dps_1	5156.5	yes
638	ADFATTTGENVTHGSDSPESAQR	23	A0A345IID6	Nucleoside diphosphate kinase OS=Deinococcus wulumuqiensis OX=980427 GN=ndk PE=3 SV=1	3	793.355	-0.34546			dps_1	2133.5	yes
639	ADFATTTGENVTHGSDSPESAQR	23	A0A345IID6	Nucleoside diphosphate kinase OS=Deinococcus wulumuqiensis OX=980427 GN=ndk PE=3 SV=1	3	793.355	-1.3701			dps_1	15444	yes
640	ADFATTTGENVTHGSDSPESAQR	23	A0A345IID6	Nucleoside diphosphate kinase OS=Deinococcus wulumuqiensis OX=980427 GN=ndk PE=3 SV=1	3	793.355	-1.1797			dps_2	6544.1	yes
641	ADFATTTGENVTHGSDSPESAQR	23	A0A345IID6	Nucleoside diphosphate kinase OS=Deinococcus wulumuqiensis OX=980427 GN=ndk PE=3 SV=1	3	793.355	-2.0682			dps_2	16978	yes
642	ADFATTTGENVTHGSDSPESAQR	23	A0A345IID6	Nucleoside diphosphate kinase OS=Deinococcus wulumuqiensis OX=980427 GN=ndk PE=3 SV=1	3	793.355	-1.9587			dps_3	10468	yes
643	ADFATTTGENVTHGSDSPESAQR	23	A0A345IID6	Nucleoside diphosphate kinase OS=Deinococcus wulumuqiensis OX=980427 GN=ndk PE=3 SV=1	3	793.355	-1.9539			dps_3	14992	yes
644	ADFATTTGENVTHGSDSPESAQR	23	A0A345IID6	Nucleoside diphosphate kinase OS=Deinococcus wulumuqiensis OX=980427 GN=ndk PE=3 SV=1	3	793.355	-2.1051			dps_3	9104.8	yes
645	ADFATTTGENVTHGSDSPESAQR	23	A0A345IID6	Nucleoside diphosphate kinase OS=Deinococcus wulumuqiensis OX=980427 GN=ndk PE=3 SV=1	2	1189.53	0.25339			R12_1	6319.9	yes
646	ADFATTTGENVTHGSDSPESAQR	23	A0A345IID6	Nucleoside diphosphate kinase OS=Deinococcus wulumuqiensis OX=980427 GN=ndk PE=3 SV=1	3	793.355	-2.1382			R12_1	8742.8	yes
647	ADFATTTGENVTHGSDSPESAQR	23	A0A345IID6	Nucleoside diphosphate kinase OS=Deinococcus wulumuqiensis OX=980427 GN=ndk PE=3 SV=1	3	793.355	-0.80228			R12_1	20607	yes
648	ADFATTTGENVTHGSDSPESAQR	23	A0A345IID6	Nucleoside diphosphate kinase OS=Deinococcus wulumuqiensis OX=980427 GN=ndk PE=3 SV=1	3	793.355	-1.9031			R12_1	4831.2	yes
649	ADFATTTGENVTHGSDSPESAQR	23	A0A345IID6	Nucleoside diphosphate kinase OS=Deinococcus wulumuqiensis OX=980427 GN=ndk PE=3 SV=1	2	1189.53	-0.13053			R12_2	11170	yes
650	ADFATTTGENVTHGSDSPESAQR	23	A0A345IID6	Nucleoside diphosphate kinase OS=Deinococcus wulumuqiensis OX=980427 GN=ndk PE=3 SV=1	3	793.355	-1.4511			R12_2	3716.2	yes
651	ADFATTTGENVTHGSDSPESAQR	23	A0A345IID6	Nucleoside diphosphate kinase OS=Deinococcus wulumuqiensis OX=980427 GN=ndk PE=3 SV=1	3	793.355	-0.43307			R12_2	37282	yes
652	ADFATTTGENVTHGSDSPESAQR	23	A0A345IID6	Nucleoside diphosphate kinase OS=Deinococcus wulumuqiensis OX=980427 GN=ndk PE=3 SV=1	3	793.355	-1.4329			R12_2	7657.3	yes
653	ADFATTTGENVTHGSDSPESAQR	23	A0A345IID6	Nucleoside diphosphate kinase OS=Deinococcus wulumuqiensis OX=980427 GN=ndk PE=3 SV=1	3	793.355	-1.9466			R12_3	8499.3	yes
654	ADFATTTGENVTHGSDSPESAQR	23	A0A345IID6	Nucleoside diphosphate kinase OS=Deinococcus wulumuqiensis OX=980427 GN=ndk PE=3 SV=1	3	793.355	-1.903			R12_3	27488	yes
655	ADFATTTGENVTHGSDSPESAQR	23	A0A345IID6	Nucleoside diphosphate kinase OS=Deinococcus wulumuqiensis OX=980427 GN=ndk PE=3 SV=1	3	793.683	-1.1494			R12_2	3287.9	yes
656	ADFEFDADGTVLK	13	A0A345IE59	DNA ligase OS=Deinococcus wulumuqiensis OX=980427 GN=ligA PE=3 SV=1	2	714.338	-0.89241	0.021162	38.1	dps_1	105980	yes
657	ADFEFDADGTVLK	13	A0A345IE59	DNA ligase OS=Deinococcus wulumuqiensis OX=980427 GN=ligA PE=3 SV=1	2	714.338	-0.17773	0.00019195	55.754	dps_2	114520	yes
658	ADFEFDADGTVLK	13	A0A345IE59	DNA ligase OS=Deinococcus wulumuqiensis OX=980427 GN=ligA PE=3 SV=1	2	714.338	0.013905	0.023451	21.15	dps_3	120350	yes
659	ADFEFDADGTVLK	13	A0A345IE59	DNA ligase OS=Deinococcus wulumuqiensis OX=980427 GN=ligA PE=3 SV=1	2	714.338	-0.12203	3.5661e-05	69.276	R12_1	133250	yes
660	ADFEFDADGTVLK	13	A0A345IE59	DNA ligase OS=Deinococcus wulumuqiensis OX=980427 GN=ligA PE=3 SV=1	2	714.338	-0.20542	0.00034232	47.334	R12_2	114740	yes
661	ADFEFDADGTVLK	13	A0A345IE59	DNA ligase OS=Deinococcus wulumuqiensis OX=980427 GN=ligA PE=3 SV=1	2	714.338	-0.95858	0.029041	22.956	R12_3	133120	yes
662	ADFEFDADGTVLK	13	A0A345IE59	DNA ligase OS=Deinococcus wulumuqiensis OX=980427 GN=ligA PE=3 SV=1	2	714.338	-0.616			dps_3	8066.1	yes
663	ADFEFDADGTVLK	13	A0A345IE59	DNA ligase OS=Deinococcus wulumuqiensis OX=980427 GN=ligA PE=3 SV=1	2	714.338	1.1558			R12_2	1514.6	yes
664	ADFEFDADGTVLK	13	A0A345IE59	DNA ligase OS=Deinococcus wulumuqiensis OX=980427 GN=ligA PE=3 SV=1	2	714.338	0.28063			R12_3	3522.6	yes
665	ADFNPPLAGETLHFK	15	A0A345IIB2	Peptidyl-prolyl cis-trans isomerase OS=Deinococcus wulumuqiensis OX=980427 GN=DVJ83_10145 PE=3 SV=1	3	552.951	-0.96943	0.0063301	27.357	dps_1	65562	yes
666	ADFNPPLAGETLHFK	15	A0A345IIB2	Peptidyl-prolyl cis-trans isomerase OS=Deinococcus wulumuqiensis OX=980427 GN=DVJ83_10145 PE=3 SV=1	3	552.951	-0.53123	8.2199e-06	62.454	dps_1	1326000	yes
667	ADFNPPLAGETLHFK	15	A0A345IIB2	Peptidyl-prolyl cis-trans isomerase OS=Deinococcus wulumuqiensis OX=980427 GN=DVJ83_10145 PE=3 SV=1	2	828.923	-0.47522	0.003868	28.228	dps_1	31348	yes
668	ADFNPPLAGETLHFK	15	A0A345IIB2	Peptidyl-prolyl cis-trans isomerase OS=Deinococcus wulumuqiensis OX=980427 GN=DVJ83_10145 PE=3 SV=1	2	828.923	-0.13573	0.00021204	37.504	dps_1	47579	yes
669	ADFNPPLAGETLHFK	15	A0A345IIB2	Peptidyl-prolyl cis-trans isomerase OS=Deinococcus wulumuqiensis OX=980427 GN=DVJ83_10145 PE=3 SV=1	2	828.923	0.75285	0.01135	23.931	dps_1	5022	yes
670	ADFNPPLAGETLHFK	15	A0A345IIB2	Peptidyl-prolyl cis-trans isomerase OS=Deinococcus wulumuqiensis OX=980427 GN=DVJ83_10145 PE=3 SV=1	2	828.923	0.59736	0.00065027	51.454	dps_1	4946.9	yes
671	ADFNPPLAGETLHFK	15	A0A345IIB2	Peptidyl-prolyl cis-trans isomerase OS=Deinococcus wulumuqiensis OX=980427 GN=DVJ83_10145 PE=3 SV=1	2	828.923	0.86007	2.96e-92	154.09	dps_1	2993600	yes
672	ADFNPPLAGETLHFK	15	A0A345IIB2	Peptidyl-prolyl cis-trans isomerase OS=Deinococcus wulumuqiensis OX=980427 GN=DVJ83_10145 PE=3 SV=1	3	552.951	-1.1654	0.021915	24.744	dps_2	47601	yes
673	ADFNPPLAGETLHFK	15	A0A345IIB2	Peptidyl-prolyl cis-trans isomerase OS=Deinococcus wulumuqiensis OX=980427 GN=DVJ83_10145 PE=3 SV=1	3	552.951	-0.37773	3.3005e-05	68.548	dps_2	1403000	yes
674	ADFNPPLAGETLHFK	15	A0A345IIB2	Peptidyl-prolyl cis-trans isomerase OS=Deinococcus wulumuqiensis OX=980427 GN=DVJ83_10145 PE=3 SV=1	2	828.923	0.047492	0.040625	15.528	dps_2	54919	yes
675	ADFNPPLAGETLHFK	15	A0A345IIB2	Peptidyl-prolyl cis-trans isomerase OS=Deinococcus wulumuqiensis OX=980427 GN=DVJ83_10145 PE=3 SV=1	2	828.923	0.27361	0.0085261	13.218	dps_2	17137	yes
676	ADFNPPLAGETLHFK	15	A0A345IIB2	Peptidyl-prolyl cis-trans isomerase OS=Deinococcus wulumuqiensis OX=980427 GN=DVJ83_10145 PE=3 SV=1	2	828.923	-0.45443	1.561e-05	56.938	dps_2	8951.2	yes
677	ADFNPPLAGETLHFK	15	A0A345IIB2	Peptidyl-prolyl cis-trans isomerase OS=Deinococcus wulumuqiensis OX=980427 GN=DVJ83_10145 PE=3 SV=1	2	828.923	1.0851	6.4648e-169	158.59	dps_2	2978300	yes
678	ADFNPPLAGETLHFK	15	A0A345IIB2	Peptidyl-prolyl cis-trans isomerase OS=Deinococcus wulumuqiensis OX=980427 GN=DVJ83_10145 PE=3 SV=1	3	552.951	-0.79635	0.040729	7.2065	dps_3	27603	yes
679	ADFNPPLAGETLHFK	15	A0A345IIB2	Peptidyl-prolyl cis-trans isomerase OS=Deinococcus wulumuqiensis OX=980427 GN=DVJ83_10145 PE=3 SV=1	3	552.951	-0.06116	0.0116	33.1	dps_3	65831	yes
680	ADFNPPLAGETLHFK	15	A0A345IIB2	Peptidyl-prolyl cis-trans isomerase OS=Deinococcus wulumuqiensis OX=980427 GN=DVJ83_10145 PE=3 SV=1	3	552.951	0.12144	0.00052787	56.938	dps_3	1359500	yes
681	ADFNPPLAGETLHFK	15	A0A345IIB2	Peptidyl-prolyl cis-trans isomerase OS=Deinococcus wulumuqiensis OX=980427 GN=DVJ83_10145 PE=3 SV=1	2	828.923	0.20562	0.0017749	47.57	dps_3	40819	yes
682	ADFNPPLAGETLHFK	15	A0A345IIB2	Peptidyl-prolyl cis-trans isomerase OS=Deinococcus wulumuqiensis OX=980427 GN=DVJ83_10145 PE=3 SV=1	2	828.923	1.2449	2.254e-29	151.52	dps_3	2889800	yes
683	ADFNPPLAGETLHFK	15	A0A345IIB2	Peptidyl-prolyl cis-trans isomerase OS=Deinococcus wulumuqiensis OX=980427 GN=DVJ83_10145 PE=3 SV=1	3	552.951	-0.21034	0.020558	18.53	R12_1	29995	yes
684	ADFNPPLAGETLHFK	15	A0A345IIB2	Peptidyl-prolyl cis-trans isomerase OS=Deinococcus wulumuqiensis OX=980427 GN=DVJ83_10145 PE=3 SV=1	3	552.951	-0.25426	8.0343e-08	84.999	R12_1	678430	yes
685	ADFNPPLAGETLHFK	15	A0A345IIB2	Peptidyl-prolyl cis-trans isomerase OS=Deinococcus wulumuqiensis OX=980427 GN=DVJ83_10145 PE=3 SV=1	2	828.923	-0.12146	0.031577	19.89	R12_1	13473	yes
686	ADFNPPLAGETLHFK	15	A0A345IIB2	Peptidyl-prolyl cis-trans isomerase OS=Deinococcus wulumuqiensis OX=980427 GN=DVJ83_10145 PE=3 SV=1	2	828.923	0.634	0.016633	28.228	R12_1	15533	yes
687	ADFNPPLAGETLHFK	15	A0A345IIB2	Peptidyl-prolyl cis-trans isomerase OS=Deinococcus wulumuqiensis OX=980427 GN=DVJ83_10145 PE=3 SV=1	2	828.923	0.93133	4.8877e-29	115.35	R12_1	2448100	yes
688	ADFNPPLAGETLHFK	15	A0A345IIB2	Peptidyl-prolyl cis-trans isomerase OS=Deinococcus wulumuqiensis OX=980427 GN=DVJ83_10145 PE=3 SV=1	3	552.951	-1.2941	0.005694	24.744	R12_2	28819	yes
689	ADFNPPLAGETLHFK	15	A0A345IIB2	Peptidyl-prolyl cis-trans isomerase OS=Deinococcus wulumuqiensis OX=980427 GN=DVJ83_10145 PE=3 SV=1	3	552.951	-0.87775	0.00033164	65.408	R12_2	808070	yes
690	ADFNPPLAGETLHFK	15	A0A345IIB2	Peptidyl-prolyl cis-trans isomerase OS=Deinococcus wulumuqiensis OX=980427 GN=DVJ83_10145 PE=3 SV=1	3	552.951	-0.48171	0.0052613	19.89	R12_2	23071	yes
691	ADFNPPLAGETLHFK	15	A0A345IIB2	Peptidyl-prolyl cis-trans isomerase OS=Deinococcus wulumuqiensis OX=980427 GN=DVJ83_10145 PE=3 SV=1	2	828.923	0.4086	0.01239	18.53	R12_2	17824	yes
692	ADFNPPLAGETLHFK	15	A0A345IIB2	Peptidyl-prolyl cis-trans isomerase OS=Deinococcus wulumuqiensis OX=980427 GN=DVJ83_10145 PE=3 SV=1	2	828.923	1.3869	0.016679	31.801	R12_2	8650.3	yes
693	ADFNPPLAGETLHFK	15	A0A345IIB2	Peptidyl-prolyl cis-trans isomerase OS=Deinococcus wulumuqiensis OX=980427 GN=DVJ83_10145 PE=3 SV=1	2	828.923	0.82558	6.1404e-07	59.67	R12_2	155470	yes
694	ADFNPPLAGETLHFK	15	A0A345IIB2	Peptidyl-prolyl cis-trans isomerase OS=Deinococcus wulumuqiensis OX=980427 GN=DVJ83_10145 PE=3 SV=1	3	552.951	-0.61197	0.0016743	23.931	R12_3	41365	yes
695	ADFNPPLAGETLHFK	15	A0A345IIB2	Peptidyl-prolyl cis-trans isomerase OS=Deinococcus wulumuqiensis OX=980427 GN=DVJ83_10145 PE=3 SV=1	3	552.951	-0.34282	0.00085376	47.57	R12_3	1038900	yes
696	ADFNPPLAGETLHFK	15	A0A345IIB2	Peptidyl-prolyl cis-trans isomerase OS=Deinococcus wulumuqiensis OX=980427 GN=DVJ83_10145 PE=3 SV=1	3	552.951	-0.69219	0.031943	3.0849	R12_3	31621	yes
697	ADFNPPLAGETLHFK	15	A0A345IIB2	Peptidyl-prolyl cis-trans isomerase OS=Deinococcus wulumuqiensis OX=980427 GN=DVJ83_10145 PE=3 SV=1	2	828.923	0.79668	0.023077	15.528	R12_3	13537	yes
698	ADFNPPLAGETLHFK	15	A0A345IIB2	Peptidyl-prolyl cis-trans isomerase OS=Deinococcus wulumuqiensis OX=980427 GN=DVJ83_10145 PE=3 SV=1	2	828.923	0.85457	0.0028113	23.149	R12_3	6997.4	yes
699	ADFNPPLAGETLHFK	15	A0A345IIB2	Peptidyl-prolyl cis-trans isomerase OS=Deinococcus wulumuqiensis OX=980427 GN=DVJ83_10145 PE=3 SV=1	2	828.923	0.95454	7.1291e-109	158.02	R12_3	2421200	yes
700	ADFNPPLAGETLHFK	15	A0A345IIB2	Peptidyl-prolyl cis-trans isomerase OS=Deinococcus wulumuqiensis OX=980427 GN=DVJ83_10145 PE=3 SV=1	2	828.923	0.17195			dps_1	8096.3	yes
701	ADFNPPLAGETLHFK	15	A0A345IIB2	Peptidyl-prolyl cis-trans isomerase OS=Deinococcus wulumuqiensis OX=980427 GN=DVJ83_10145 PE=3 SV=1	2	828.923	-0.066822			dps_1	27389	yes
702	ADFNPPLAGETLHFK	15	A0A345IIB2	Peptidyl-prolyl cis-trans isomerase OS=Deinococcus wulumuqiensis OX=980427 GN=DVJ83_10145 PE=3 SV=1	2	828.923	1.0009			dps_1	3652.3	yes
703	ADFNPPLAGETLHFK	15	A0A345IIB2	Peptidyl-prolyl cis-trans isomerase OS=Deinococcus wulumuqiensis OX=980427 GN=DVJ83_10145 PE=3 SV=1	2	828.923	0.84505			dps_1	3266.2	yes
704	ADFNPPLAGETLHFK	15	A0A345IIB2	Peptidyl-prolyl cis-trans isomerase OS=Deinococcus wulumuqiensis OX=980427 GN=DVJ83_10145 PE=3 SV=1	2	828.923	1.7663			dps_2	1576.4	yes
705	ADFNPPLAGETLHFK	15	A0A345IIB2	Peptidyl-prolyl cis-trans isomerase OS=Deinococcus wulumuqiensis OX=980427 GN=DVJ83_10145 PE=3 SV=1	2	828.923	0.28727			dps_2	8433.5	yes
706	ADFNPPLAGETLHFK	15	A0A345IIB2	Peptidyl-prolyl cis-trans isomerase OS=Deinococcus wulumuqiensis OX=980427 GN=DVJ83_10145 PE=3 SV=1	2	828.923	0.87198			dps_2	2135.8	yes
707	ADFNPPLAGETLHFK	15	A0A345IIB2	Peptidyl-prolyl cis-trans isomerase OS=Deinococcus wulumuqiensis OX=980427 GN=DVJ83_10145 PE=3 SV=1	2	828.923	0.028254			dps_2	36774	yes
708	ADFNPPLAGETLHFK	15	A0A345IIB2	Peptidyl-prolyl cis-trans isomerase OS=Deinococcus wulumuqiensis OX=980427 GN=DVJ83_10145 PE=3 SV=1	2	828.923	0.44896			dps_2	6412.3	yes
709	ADFNPPLAGETLHFK	15	A0A345IIB2	Peptidyl-prolyl cis-trans isomerase OS=Deinococcus wulumuqiensis OX=980427 GN=DVJ83_10145 PE=3 SV=1	2	828.923	0.10981			dps_2	5613.1	yes
710	ADFNPPLAGETLHFK	15	A0A345IIB2	Peptidyl-prolyl cis-trans isomerase OS=Deinococcus wulumuqiensis OX=980427 GN=DVJ83_10145 PE=3 SV=1	2	828.923	0.16356			dps_2	14028	yes
711	ADFNPPLAGETLHFK	15	A0A345IIB2	Peptidyl-prolyl cis-trans isomerase OS=Deinococcus wulumuqiensis OX=980427 GN=DVJ83_10145 PE=3 SV=1	3	552.951	-0.81437			dps_2	75374	yes
712	ADFNPPLAGETLHFK	15	A0A345IIB2	Peptidyl-prolyl cis-trans isomerase OS=Deinococcus wulumuqiensis OX=980427 GN=DVJ83_10145 PE=3 SV=1	2	828.923	0.093216			dps_3	37774	yes
713	ADFNPPLAGETLHFK	15	A0A345IIB2	Peptidyl-prolyl cis-trans isomerase OS=Deinococcus wulumuqiensis OX=980427 GN=DVJ83_10145 PE=3 SV=1	2	828.923	0.59713			dps_3	17387	yes
714	ADFNPPLAGETLHFK	15	A0A345IIB2	Peptidyl-prolyl cis-trans isomerase OS=Deinococcus wulumuqiensis OX=980427 GN=DVJ83_10145 PE=3 SV=1	2	828.923	0.13346			dps_3	6486.5	yes
715	ADFNPPLAGETLHFK	15	A0A345IIB2	Peptidyl-prolyl cis-trans isomerase OS=Deinococcus wulumuqiensis OX=980427 GN=DVJ83_10145 PE=3 SV=1	2	828.923	0.12147			R12_1	35746	yes
716	ADFNPPLAGETLHFK	15	A0A345IIB2	Peptidyl-prolyl cis-trans isomerase OS=Deinococcus wulumuqiensis OX=980427 GN=DVJ83_10145 PE=3 SV=1	2	828.923	1.3589			R12_1	2653	yes
717	ADFNPPLAGETLHFK	15	A0A345IIB2	Peptidyl-prolyl cis-trans isomerase OS=Deinococcus wulumuqiensis OX=980427 GN=DVJ83_10145 PE=3 SV=1	2	828.923	0.59376			R12_1	21197	yes
718	ADFNPPLAGETLHFK	15	A0A345IIB2	Peptidyl-prolyl cis-trans isomerase OS=Deinococcus wulumuqiensis OX=980427 GN=DVJ83_10145 PE=3 SV=1	2	828.923	0.042828			R12_2	11904	yes
719	ADFNPPLAGETLHFK	15	A0A345IIB2	Peptidyl-prolyl cis-trans isomerase OS=Deinococcus wulumuqiensis OX=980427 GN=DVJ83_10145 PE=3 SV=1	2	828.923	0.50195			R12_2	69271	yes
720	ADFNPPLAGETLHFK	15	A0A345IIB2	Peptidyl-prolyl cis-trans isomerase OS=Deinococcus wulumuqiensis OX=980427 GN=DVJ83_10145 PE=3 SV=1	2	828.923	1.5614			R12_2	3426	yes
721	ADFNPPLAGETLHFK	15	A0A345IIB2	Peptidyl-prolyl cis-trans isomerase OS=Deinococcus wulumuqiensis OX=980427 GN=DVJ83_10145 PE=3 SV=1	2	828.923	1.0615			R12_2	4739.1	yes
722	ADFNPPLAGETLHFK	15	A0A345IIB2	Peptidyl-prolyl cis-trans isomerase OS=Deinococcus wulumuqiensis OX=980427 GN=DVJ83_10145 PE=3 SV=1	2	828.923	0.62339			R12_2	39407	yes
723	ADFNPPLAGETLHFK	15	A0A345IIB2	Peptidyl-prolyl cis-trans isomerase OS=Deinococcus wulumuqiensis OX=980427 GN=DVJ83_10145 PE=3 SV=1	2	828.923	0.56837			R12_3	41120	yes
724	ADFNPPLAGETLHFK	15	A0A345IIB2	Peptidyl-prolyl cis-trans isomerase OS=Deinococcus wulumuqiensis OX=980427 GN=DVJ83_10145 PE=3 SV=1	2	828.923	0.58848			R12_3	17471	yes
725	ADFNPPLAGETLHFK	15	A0A345IIB2	Peptidyl-prolyl cis-trans isomerase OS=Deinococcus wulumuqiensis OX=980427 GN=DVJ83_10145 PE=3 SV=1	2	829.415	0.66509	0.001841	54.199	R12_2	1932700	yes
726	ADFNPPLAGETLHFK	15	A0A345IIB2	Peptidyl-prolyl cis-trans isomerase OS=Deinococcus wulumuqiensis OX=980427 GN=DVJ83_10145 PE=3 SV=1	2	829.415	-0.2725			R12_1	38989	yes
727	ADGALAQTPSVPVLPDTVR	19	A0A345IEV1	Cl-channel voltage-gated family protein OS=Deinococcus wulumuqiensis OX=980427 GN=DVJ83_02570 PE=4 SV=1	2	954.015	0.58186	0.0022761	33.456	dps_1	58613	yes
728	ADGALAQTPSVPVLPDTVR	19	A0A345IEV1	Cl-channel voltage-gated family protein OS=Deinococcus wulumuqiensis OX=980427 GN=DVJ83_02570 PE=4 SV=1	2	954.015	0.66675	0.0010843	20.734	R12_3	59329	yes
729	ADGALAQTPSVPVLPDTVR	19	A0A345IEV1	Cl-channel voltage-gated family protein OS=Deinococcus wulumuqiensis OX=980427 GN=DVJ83_02570 PE=4 SV=1	2	954.015	0.58657			dps_2	66516	yes
730	ADGALAQTPSVPVLPDTVR	19	A0A345IEV1	Cl-channel voltage-gated family protein OS=Deinococcus wulumuqiensis OX=980427 GN=DVJ83_02570 PE=4 SV=1	2	954.015	0.14332			dps_3	59486	yes
731	ADGALAQTPSVPVLPDTVR	19	A0A345IEV1	Cl-channel voltage-gated family protein OS=Deinococcus wulumuqiensis OX=980427 GN=DVJ83_02570 PE=4 SV=1	2	954.015	0.41414			R12_1	58962	yes
732	ADGALAQTPSVPVLPDTVR	19	A0A345IEV1	Cl-channel voltage-gated family protein OS=Deinococcus wulumuqiensis OX=980427 GN=DVJ83_02570 PE=4 SV=1	2	954.015	0.17577			R12_2	42847	yes
733	ADGDKPALK	9	A0A345IL29	Flavin monoamine oxidase family protein OS=Deinococcus wulumuqiensis OX=980427 GN=DVJ83_14635 PE=4 SV=1	2	457.751	-0.68892	0.0094684	76.605	dps_1	499830	yes
734	ADGDKPALK	9	A0A345IL29	Flavin monoamine oxidase family protein OS=Deinococcus wulumuqiensis OX=980427 GN=DVJ83_14635 PE=4 SV=1	2	457.751	-0.98151	0.0056144	98.009	dps_2	441090	yes
735	ADGDKPALK	9	A0A345IL29	Flavin monoamine oxidase family protein OS=Deinococcus wulumuqiensis OX=980427 GN=DVJ83_14635 PE=4 SV=1	2	457.751	-1.4189	0.038945	72.042	dps_3	478650	yes
736	ADGDKPALK	9	A0A345IL29	Flavin monoamine oxidase family protein OS=Deinococcus wulumuqiensis OX=980427 GN=DVJ83_14635 PE=4 SV=1	2	457.751	-0.052031	0.0048859	81.163	R12_1	444570	yes
737	ADGDKPALK	9	A0A345IL29	Flavin monoamine oxidase family protein OS=Deinococcus wulumuqiensis OX=980427 GN=DVJ83_14635 PE=4 SV=1	2	457.751	-0.79261	0.0010512	105.36	R12_3	343660	yes
738	ADGQPYDLSK	10	A0A345IIE2	Fatty acid--CoA ligase OS=Deinococcus wulumuqiensis OX=980427 GN=DVJ83_10360 PE=4 SV=1	2	547.262	0.41967	2.9932e-05	88.181	dps_1	712410	yes
739	ADGQPYDLSK	10	A0A345IIE2	Fatty acid--CoA ligase OS=Deinococcus wulumuqiensis OX=980427 GN=DVJ83_10360 PE=4 SV=1	2	547.262	0.72837	0.031859	36.24	dps_2	707550	yes
740	ADGQPYDLSK	10	A0A345IIE2	Fatty acid--CoA ligase OS=Deinococcus wulumuqiensis OX=980427 GN=DVJ83_10360 PE=4 SV=1	2	547.262	0.36566	0.03024	49.16	dps_3	735840	yes
741	ADGQPYDLSK	10	A0A345IIE2	Fatty acid--CoA ligase OS=Deinococcus wulumuqiensis OX=980427 GN=DVJ83_10360 PE=4 SV=1	2	547.262	0.7456	0.007298	61.48	R12_1	366260	yes
742	ADGQPYDLSK	10	A0A345IIE2	Fatty acid--CoA ligase OS=Deinococcus wulumuqiensis OX=980427 GN=DVJ83_10360 PE=4 SV=1	2	547.262	0.42649	0.0026372	53.517	R12_2	348100	yes
743	ADGQPYDLSK	10	A0A345IIE2	Fatty acid--CoA ligase OS=Deinococcus wulumuqiensis OX=980427 GN=DVJ83_10360 PE=4 SV=1	2	547.262	0.50242	0.0019196	55.235	R12_3	357990	yes
744	ADGSHQDWPR	10	A0A345IHJ8	Coenzyme A biosynthesis bifunctional protein CoaBC OS=Deinococcus wulumuqiensis OX=980427 GN=coaBC PE=3 SV=1	2	584.76	-1.1587	0.0035849	51.872	dps_1	53495	yes
745	ADGSHQDWPR	10	A0A345IHJ8	Coenzyme A biosynthesis bifunctional protein CoaBC OS=Deinococcus wulumuqiensis OX=980427 GN=coaBC PE=3 SV=1	2	584.76	-1.4937	0.0019321	61.48	dps_1	23245	yes
746	ADGSHQDWPR	10	A0A345IHJ8	Coenzyme A biosynthesis bifunctional protein CoaBC OS=Deinococcus wulumuqiensis OX=980427 GN=coaBC PE=3 SV=1	2	584.76	-1.1852	0.012302	39.293	dps_2	55846	yes
747	ADGSHQDWPR	10	A0A345IHJ8	Coenzyme A biosynthesis bifunctional protein CoaBC OS=Deinococcus wulumuqiensis OX=980427 GN=coaBC PE=3 SV=1	2	584.76	-1.6511	0.016012	34.953	dps_2	21234	yes
748	ADGSHQDWPR	10	A0A345IHJ8	Coenzyme A biosynthesis bifunctional protein CoaBC OS=Deinococcus wulumuqiensis OX=980427 GN=coaBC PE=3 SV=1	2	584.76	-1.7772	7.0984e-06	83.438	dps_3	57598	yes
749	ADGSHQDWPR	10	A0A345IHJ8	Coenzyme A biosynthesis bifunctional protein CoaBC OS=Deinococcus wulumuqiensis OX=980427 GN=coaBC PE=3 SV=1	2	584.76	-2.0011	0.0073222	65.933	dps_3	25601	yes
750	ADGSHQDWPR	10	A0A345IHJ8	Coenzyme A biosynthesis bifunctional protein CoaBC OS=Deinococcus wulumuqiensis OX=980427 GN=coaBC PE=3 SV=1	2	584.76	-0.57513	3.5373e-05	57.888	R12_1	36517	yes
751	ADGSHQDWPR	10	A0A345IHJ8	Coenzyme A biosynthesis bifunctional protein CoaBC OS=Deinococcus wulumuqiensis OX=980427 GN=coaBC PE=3 SV=1	2	584.76	-0.23958	0.0022936	67.881	R12_1	72453	yes
752	ADGSHQDWPR	10	A0A345IHJ8	Coenzyme A biosynthesis bifunctional protein CoaBC OS=Deinococcus wulumuqiensis OX=980427 GN=coaBC PE=3 SV=1	2	584.76	-0.18711	0.00064686	50.297	R12_2	26066	yes
753	ADGSHQDWPR	10	A0A345IHJ8	Coenzyme A biosynthesis bifunctional protein CoaBC OS=Deinococcus wulumuqiensis OX=980427 GN=coaBC PE=3 SV=1	2	584.76	0.2445	0.0077177	47.561	R12_2	59140	yes
754	ADGSHQDWPR	10	A0A345IHJ8	Coenzyme A biosynthesis bifunctional protein CoaBC OS=Deinococcus wulumuqiensis OX=980427 GN=coaBC PE=3 SV=1	2	584.76	-1.6016	0.00033951	83.358	R12_3	36342	yes
755	ADGSHQDWPR	10	A0A345IHJ8	Coenzyme A biosynthesis bifunctional protein CoaBC OS=Deinococcus wulumuqiensis OX=980427 GN=coaBC PE=3 SV=1	2	584.76	-1.243	0.0013386	63.397	R12_3	54615	yes
756	ADGVHVELENVK	12	A0A345II30	Dihydrolipoyl dehydrogenase OS=Deinococcus wulumuqiensis OX=980427 GN=lpdA PE=3 SV=1	2	655.341	0.1227	0.00060691	61.577	dps_2	35625	yes
757	ADGVHVELENVK	12	A0A345II30	Dihydrolipoyl dehydrogenase OS=Deinococcus wulumuqiensis OX=980427 GN=lpdA PE=3 SV=1	2	655.341	0.012265	0.0017149	48.785	dps_3	32596	yes
758	ADGVHVELENVK	12	A0A345II30	Dihydrolipoyl dehydrogenase OS=Deinococcus wulumuqiensis OX=980427 GN=lpdA PE=3 SV=1	2	655.341	-0.010069	0.027661	27.589	R12_1	165220	yes
759	ADGVHVELENVK	12	A0A345II30	Dihydrolipoyl dehydrogenase OS=Deinococcus wulumuqiensis OX=980427 GN=lpdA PE=3 SV=1	2	655.341	0.22724	0.0012669	71.066	R12_2	63112	yes
760	ADGVHVELENVK	12	A0A345II30	Dihydrolipoyl dehydrogenase OS=Deinococcus wulumuqiensis OX=980427 GN=lpdA PE=3 SV=1	2	655.341	-0.16599	0.0011126	77.358	R12_3	68911	yes
761	ADGVHVELENVK	12	A0A345II30	Dihydrolipoyl dehydrogenase OS=Deinococcus wulumuqiensis OX=980427 GN=lpdA PE=3 SV=1	2	655.341	0.73525			dps_1	31482	yes
762	ADGVMNEGPVSEALGLPGNPAAAEAAR	27	A0A345IG96	Dihydroorotase OS=Deinococcus wulumuqiensis OX=980427 GN=pyrC PE=3 SV=1	2	1282.62	0.21284	1.5712e-08	22.212	dps_1	29431	yes
763	ADGVMNEGPVSEALGLPGNPAAAEAAR	27	A0A345IG96	Dihydroorotase OS=Deinococcus wulumuqiensis OX=980427 GN=pyrC PE=3 SV=1	2	1282.62	-0.30822	1.4687e-08	28.394	dps_3	26805	yes
764	ADGVMNEGPVSEALGLPGNPAAAEAAR	27	A0A345IG96	Dihydroorotase OS=Deinococcus wulumuqiensis OX=980427 GN=pyrC PE=3 SV=1	3	855.418	-2.4241	0.00060441	9.2882	dps_3	5747.4	yes
765	ADGVMNEGPVSEALGLPGNPAAAEAAR	27	A0A345IG96	Dihydroorotase OS=Deinococcus wulumuqiensis OX=980427 GN=pyrC PE=3 SV=1	2	1282.62	-0.72658	2.5374e-06	11.641	R12_1	39426	yes
766	ADGVMNEGPVSEALGLPGNPAAAEAAR	27	A0A345IG96	Dihydroorotase OS=Deinococcus wulumuqiensis OX=980427 GN=pyrC PE=3 SV=1	2	1282.62	-0.18984	2.0439e-08	31.674	R12_2	30819	yes
767	ADGVMNEGPVSEALGLPGNPAAAEAAR	27	A0A345IG96	Dihydroorotase OS=Deinococcus wulumuqiensis OX=980427 GN=pyrC PE=3 SV=1	2	1282.62	-0.83142			dps_2	27816	yes
768	ADGVMNEGPVSEALGLPGNPAAAEAAR	27	A0A345IG96	Dihydroorotase OS=Deinococcus wulumuqiensis OX=980427 GN=pyrC PE=3 SV=1	3	855.418	-2.7927			R12_1	5953.3	yes
769	ADGVMNEGPVSEALGLPGNPAAAEAAR	27	A0A345IG96	Dihydroorotase OS=Deinococcus wulumuqiensis OX=980427 GN=pyrC PE=3 SV=1	2	1282.62	-1.0322			R12_3	32538	yes
770	ADGVMNEGPVSEALGLPGNPAAAEAAR	27	A0A345IG96	Dihydroorotase OS=Deinococcus wulumuqiensis OX=980427 GN=pyrC PE=3 SV=1	3	855.418	-2.487			R12_3	2423	yes
771	ADIDALPIHEENTFEFASK	19	A0A345IJI9	Amidohydrolase OS=Deinococcus wulumuqiensis OX=980427 GN=DVJ83_12840 PE=4 SV=1	3	716.348	-0.54996	4.4852e-14	56.08	dps_1	87741	yes
772	ADIDALPIHEENTFEFASK	19	A0A345IJI9	Amidohydrolase OS=Deinococcus wulumuqiensis OX=980427 GN=DVJ83_12840 PE=4 SV=1	3	716.348	0.29173	0.0001996	20.112	dps_2	86637	yes
773	ADIDALPIHEENTFEFASK	19	A0A345IJI9	Amidohydrolase OS=Deinococcus wulumuqiensis OX=980427 GN=DVJ83_12840 PE=4 SV=1	3	716.348	-0.53532	0.00033908	36.059	dps_3	82801	yes
774	ADIDALPIHEENTFEFASK	19	A0A345IJI9	Amidohydrolase OS=Deinococcus wulumuqiensis OX=980427 GN=DVJ83_12840 PE=4 SV=1	3	716.348	-0.63855	9.6649e-05	49.967	R12_1	119520	yes
775	ADIDALPIHEENTFEFASK	19	A0A345IJI9	Amidohydrolase OS=Deinococcus wulumuqiensis OX=980427 GN=DVJ83_12840 PE=4 SV=1	3	716.348	-0.50518	0.0088165	9.5132	R12_1	27766	yes
776	ADIDALPIHEENTFEFASK	19	A0A345IJI9	Amidohydrolase OS=Deinococcus wulumuqiensis OX=980427 GN=DVJ83_12840 PE=4 SV=1	3	716.348	0.5055	0.041933	10.758	R12_2	6139	yes
777	ADIDALPIHEENTFEFASK	19	A0A345IJI9	Amidohydrolase OS=Deinococcus wulumuqiensis OX=980427 GN=DVJ83_12840 PE=4 SV=1	3	716.348	0.26797	0.0042973	9.9112	R12_2	19906	yes
778	ADIDALPIHEENTFEFASK	19	A0A345IJI9	Amidohydrolase OS=Deinococcus wulumuqiensis OX=980427 GN=DVJ83_12840 PE=4 SV=1	3	716.348	-0.060889	1.8941e-06	38.668	R12_2	114280	yes
779	ADIDALPIHEENTFEFASK	19	A0A345IJI9	Amidohydrolase OS=Deinococcus wulumuqiensis OX=980427 GN=DVJ83_12840 PE=4 SV=1	3	716.348	-0.1137	0.00036128	19.006	R12_3	25388	yes
780	ADIDALPIHEENTFEFASK	19	A0A345IJI9	Amidohydrolase OS=Deinococcus wulumuqiensis OX=980427 GN=DVJ83_12840 PE=4 SV=1	3	716.348	-0.40895	4.2384e-06	69.224	R12_3	117140	yes
781	ADIDALPIHEENTFEFASK	19	A0A345IJI9	Amidohydrolase OS=Deinococcus wulumuqiensis OX=980427 GN=DVJ83_12840 PE=4 SV=1	3	716.348	-0.18882			dps_1	17829	yes
782	ADIDALPIHEENTFEFASK	19	A0A345IJI9	Amidohydrolase OS=Deinococcus wulumuqiensis OX=980427 GN=DVJ83_12840 PE=4 SV=1	3	716.348	0.52564			dps_2	20122	yes
783	ADIDALPIHEENTFEFASK	19	A0A345IJI9	Amidohydrolase OS=Deinococcus wulumuqiensis OX=980427 GN=DVJ83_12840 PE=4 SV=1	3	716.348	-0.2453			dps_3	15488	yes
784	ADIDALPIHEENTFEFASK	19	A0A345IJI9	Amidohydrolase OS=Deinococcus wulumuqiensis OX=980427 GN=DVJ83_12840 PE=4 SV=1	3	716.676	0.52123			R12_2	5836.4	yes
785	ADIESHLYGWETPNSNSVEVR	21	A0A345II78	DNA-binding response regulator OS=Deinococcus wulumuqiensis OX=980427 GN=DVJ83_09910 PE=4 SV=1	3	801.712	-1.9556	0.00048798	65.212	dps_1	7628	yes
786	ADIESHLYGWETPNSNSVEVR	21	A0A345II78	DNA-binding response regulator OS=Deinococcus wulumuqiensis OX=980427 GN=DVJ83_09910 PE=4 SV=1	3	801.712	-1.7297			dps_2	5402.2	yes
787	ADIESHLYGWETPNSNSVEVR	21	A0A345II78	DNA-binding response regulator OS=Deinococcus wulumuqiensis OX=980427 GN=DVJ83_09910 PE=4 SV=1	3	801.712	-1.6721			dps_3	14585	yes
788	ADLADLPPIAAPGQR	15	A0A345IIR4	TrmB family transcriptional regulator OS=Deinococcus wulumuqiensis OX=980427 GN=DVJ83_11120 PE=4 SV=1	2	752.91	-0.86206	0.00013663	38.1	dps_1	86080	yes
789	ADLADLPPIAAPGQR	15	A0A345IIR4	TrmB family transcriptional regulator OS=Deinococcus wulumuqiensis OX=980427 GN=DVJ83_11120 PE=4 SV=1	2	752.91	-0.50768	0.0026612	40.533	dps_2	77601	yes
790	ADLADLPPIAAPGQR	15	A0A345IIR4	TrmB family transcriptional regulator OS=Deinococcus wulumuqiensis OX=980427 GN=DVJ83_11120 PE=4 SV=1	2	752.91	-0.59286	0.0030328	57.293	R12_1	24872	yes
791	ADLADLPPIAAPGQR	15	A0A345IIR4	TrmB family transcriptional regulator OS=Deinococcus wulumuqiensis OX=980427 GN=DVJ83_11120 PE=4 SV=1	2	752.91	-0.80072	0.0015978	55.754	R12_1	57720	yes
792	ADLADLPPIAAPGQR	15	A0A345IIR4	TrmB family transcriptional regulator OS=Deinococcus wulumuqiensis OX=980427 GN=DVJ83_11120 PE=4 SV=1	2	752.91	-0.26003	0.0039136	29.317	R12_3	53583	yes
793	ADLADLPPIAAPGQR	15	A0A345IIR4	TrmB family transcriptional regulator OS=Deinococcus wulumuqiensis OX=980427 GN=DVJ83_11120 PE=4 SV=1	2	752.91	-0.79539			dps_2	109680	yes
794	ADLADLPPIAAPGQR	15	A0A345IIR4	TrmB family transcriptional regulator OS=Deinococcus wulumuqiensis OX=980427 GN=DVJ83_11120 PE=4 SV=1	2	752.91	-1.0136			R12_2	18030	yes
795	ADLADLPPIAAPGQR	15	A0A345IIR4	TrmB family transcriptional regulator OS=Deinococcus wulumuqiensis OX=980427 GN=DVJ83_11120 PE=4 SV=1	2	752.91	-0.69416			R12_3	11836	yes
796	ADLEAFAR	8	A0A345IHD1	Argininosuccinate synthase OS=Deinococcus wulumuqiensis OX=980427 GN=argG PE=3 SV=1	2	446.73	0.45671	0.027646	49.325	dps_1	111970	yes
797	ADLEAFAR	8	A0A345IHD1	Argininosuccinate synthase OS=Deinococcus wulumuqiensis OX=980427 GN=argG PE=3 SV=1	2	446.73	0.13926	0.014081	70.67	dps_3	113120	yes
798	ADLEAFAR	8	A0A345IHD1	Argininosuccinate synthase OS=Deinococcus wulumuqiensis OX=980427 GN=argG PE=3 SV=1	2	446.73	-0.18706	0.033174	36.57	R12_1	56282	yes
799	ADLEAFAR	8	A0A345IHD1	Argininosuccinate synthase OS=Deinococcus wulumuqiensis OX=980427 GN=argG PE=3 SV=1	2	446.73	-0.21617			dps_2	120400	yes
800	ADLEAFAR	8	A0A345IHD1	Argininosuccinate synthase OS=Deinococcus wulumuqiensis OX=980427 GN=argG PE=3 SV=1	2	446.73	-0.58507			R12_2	58200	yes
801	ADLEAFAR	8	A0A345IHD1	Argininosuccinate synthase OS=Deinococcus wulumuqiensis OX=980427 GN=argG PE=3 SV=1	2	446.73	-0.045274			R12_3	66875	yes
802	ADLGAGDPEK	10	A0A345IET2	Uncharacterized protein OS=Deinococcus wulumuqiensis OX=980427 GN=DVJ83_02440 PE=4 SV=1	2	486.735	-1.0895	0.013336	57.032	dps_3	264640	yes
803	ADLGAGDPEK	10	A0A345IET2	Uncharacterized protein OS=Deinococcus wulumuqiensis OX=980427 GN=DVJ83_02440 PE=4 SV=1	2	486.735	1.0659	0.015092	49.16	R12_2	203660	yes
804	ADLGAGDPEK	10	A0A345IET2	Uncharacterized protein OS=Deinococcus wulumuqiensis OX=980427 GN=DVJ83_02440 PE=4 SV=1	2	486.735	-0.84166			dps_2	229730	yes
805	ADLGAGDPEK	10	A0A345IET2	Uncharacterized protein OS=Deinococcus wulumuqiensis OX=980427 GN=DVJ83_02440 PE=4 SV=1	2	486.735	-0.12071			R12_3	222020	yes
806	ADLGGEPWR	9	A0A345II25	Bacillithiol biosynthesis deacetylase BshB1 OS=Deinococcus wulumuqiensis OX=980427 GN=bshB1 PE=4 SV=1	2	500.746	0.58025	0.031467	28.096	dps_1	8800.5	yes
807	ADLGGEPWR	9	A0A345II25	Bacillithiol biosynthesis deacetylase BshB1 OS=Deinococcus wulumuqiensis OX=980427 GN=bshB1 PE=4 SV=1	2	500.746	0.78812	0.016339	42.075	dps_2	43423	yes
808	ADLGGEPWR	9	A0A345II25	Bacillithiol biosynthesis deacetylase BshB1 OS=Deinococcus wulumuqiensis OX=980427 GN=bshB1 PE=4 SV=1	2	500.746	0.90489	0.029385	43.734	dps_3	7727.3	yes
809	ADLGGEPWR	9	A0A345II25	Bacillithiol biosynthesis deacetylase BshB1 OS=Deinococcus wulumuqiensis OX=980427 GN=bshB1 PE=4 SV=1	2	500.746	0.1986			R12_3	6730.6	yes
810	ADLGGSYDVVVAAPGVPIDHR	21	A0A345IKB8	UDP-N-acetylmuramoylalanine--D-glutamate ligase OS=Deinococcus wulumuqiensis OX=980427 GN=murD PE=3 SV=1	3	703.364	-0.56519	0.0064835	24.471	dps_1	27169	yes
811	ADLGGSYDVVVAAPGVPIDHR	21	A0A345IKB8	UDP-N-acetylmuramoylalanine--D-glutamate ligase OS=Deinococcus wulumuqiensis OX=980427 GN=murD PE=3 SV=1	3	703.364	-0.83413	0.0077197	9.5075	dps_2	35438	yes
812	ADLGGSYDVVVAAPGVPIDHR	21	A0A345IKB8	UDP-N-acetylmuramoylalanine--D-glutamate ligase OS=Deinococcus wulumuqiensis OX=980427 GN=murD PE=3 SV=1	3	703.364	0.40748	0.0004092	31.767	dps_3	33892	yes
813	ADLGGSYDVVVAAPGVPIDHR	21	A0A345IKB8	UDP-N-acetylmuramoylalanine--D-glutamate ligase OS=Deinococcus wulumuqiensis OX=980427 GN=murD PE=3 SV=1	3	703.364	-0.61835	0.042277	13.062	R12_1	11343	yes
814	ADLGGSYDVVVAAPGVPIDHR	21	A0A345IKB8	UDP-N-acetylmuramoylalanine--D-glutamate ligase OS=Deinococcus wulumuqiensis OX=980427 GN=murD PE=3 SV=1	3	703.364	-0.1617	0.00043699	45.826	R12_1	64779	yes
[truncated: 35,805 more rows]
